# Supplementary material for: The Influence of Body Composition Effects on Male Facial Masculinity and Attractiveness
Source: Front Psychol. 2019 Jan 4;9:2658. doi: 10.3389/fpsyg.2018.02658 (PMC6328455; doi:10.3389/fpsyg.2018.02658)
Supplement: Supplementary file 4 [file Data_Sheet_1.CSV]

FAT_3D_-4	FAT_3D_-2.3	FAT_3D_0	FAT_3D_2.3	FAT_3D_4	FAT_2D(3Dmatched)_-4	FAT_2D(3Dmatched)_-2.3	FAT_2D(3Dmatched)_0	FAT_2D(3Dmatched)_2.3	FAT_2D(3Dmatched)_4	FAT_2D(independent)_-4	FAT_2D(independent)_-2.3	FAT_2D(independent)_0	FAT_2D(independent)_2.3	FAT_2D(independent)_4	MUSCLE_3D_-4	MUSCLE_3D_-2.3	MUSCLE_3D_0	MUSCLE_3D_2.3	MUSCLE_3D_4	MUSCLE_2D(3Dmatched)_-4	MUSCLE_2D(3Dmatched)_-2.3	MUSCLE_2D(3Dmatched)_0	MUSCLE_2D(3Dmatched)_2.3	MUSCLE_2D(3Dmatched)_4	MUSCLE_2D(independent)_-4	MUSCLE_2D(independent)_-2.3	MUSCLE_2D(independent)_0	MUSCLE_2D(independent)_2.3	MUSCLE_2D(independent)_4
3.34	2.72	5.38	3.73	4.52	3.20	2.84	4.90	4.98	6.31	2.52	4.11	4.43	4.60	5.75	3.24	4.47	5.38	4.47	3.99	2.96	3.38	4.90	5.40	4.96	2.88	3.36	4.43	5.61	6.13
3.10	3.34	3.57	3.18	3.20	2.62	3.06	2.84	2.70	1.89	3.53	3.12	2.90	2.33	2.66	2.86	3.36	3.57	3.42	3.20	2.21	2.66	2.84	2.17	2.19	2.21	3.02	2.90	3.06	2.41
4.35	4.11	4.49	4.76	4.76	2.68	3.91	3.59	3.79	4.58	3.91	3.16	4.54	4.54	5.26	3.71	4.07	4.49	4.74	4.54	2.66	2.62	3.59	2.90	3.93	2.37	3.16	4.54	4.94	5.53
3.34	4.27	3.83	2.96	3.79	2.68	2.41	3.18	3.71	3.24	2.88	4.35	2.96	3.22	2.68	3.38	4.15	3.83	2.90	3.93	2.70	5.44	3.18	2.74	3.87	2.70	2.96	2.96	2.72	1.67
1.71	2.80	3.65	4.33	4.80	2.76	4.19	4.31	4.11	4.94	2.03	4.41	5.36	4.31	4.66	3.53	4.41	3.65	4.49	3.97	2.17	4.80	4.31	5.61	4.05	1.93	3.00	5.36	4.17	5.65
4.39	3.83	3.69	4.19	3.26	3.59	4.05	3.77	4.72	5.00	3.81	4.03	4.17	4.68	4.03	2.90	3.22	3.69	3.97	4.54	3.67	3.97	3.77	4.66	4.64	4.03	3.16	4.17	4.62	5.02
1.69	3.65	3.34	3.00	5.65	1.99	6.33	5.32	2.68	4.64	4.33	2.68	5.00	4.66	2.33	3.00	4.33	3.34	4.31	5.34	3.32	4.01	5.32	3.99	3.32	3.99	3.32	5.00	4.66	4.66
3.08	2.98	4.01	3.14	4.68	3.18	3.06	4.78	5.18	3.95	4.60	3.22	4.27	4.94	4.35	2.92	3.71	4.01	4.11	4.47	1.95	3.20	4.78	4.66	4.74	3.40	3.67	4.27	5.24	5.44
2.70	3.14	2.56	3.20	2.49	3.77	3.00	2.62	2.60	2.35	1.57	3.16	2.60	3.04	3.55	3.44	4.27	2.56	4.15	3.34	1.95	3.12	2.62	2.82	3.22	2.78	2.80	2.60	2.82	2.56
4.15	3.57	3.73	3.75	5.26	4.96	4.43	4.01	4.98	3.71	4.70	4.56	4.60	5.04	6.09	4.62	3.59	3.73	3.48	3.08	3.46	4.27	4.01	4.03	4.01	3.32	4.01	4.60	6.17	6.74
4.31	3.59	4.11	4.43	4.19	4.60	4.47	4.45	4.56	4.96	4.58	4.56	4.15	4.62	4.47	4.01	3.79	4.11	4.17	4.72	3.63	4.72	4.45	4.66	4.98	4.56	4.05	4.15	4.60	5.28
4.72	4.84	4.66	4.82	4.76	3.93	4.21	4.74	4.13	4.78	3.12	4.13	4.47	4.72	4.70	4.17	4.76	4.66	5.04	4.92	3.69	4.52	4.74	4.54	5.22	2.27	4.31	4.47	4.64	4.43
2.54	3.20	3.51	3.67	3.44	1.59	3.16	4.74	4.62	6.03	2.19	3.08	3.36	5.48	4.84	3.06	3.91	3.51	2.88	4.76	1.67	2.96	4.74	4.25	5.61	2.45	3.38	3.36	5.36	5.48
4.68	5.08	4.49	5.38	5.14	3.40	3.73	4.15	3.67	3.83	3.57	4.56	4.78	4.90	4.70	4.66	4.54	4.49	4.96	4.92	2.76	3.28	4.15	4.05	3.77	3.04	4.78	4.78	4.86	4.68
4.45	4.58	4.41	4.37	4.74	3.89	4.03	4.66	4.78	4.72	4.05	4.33	4.35	4.66	4.86	4.37	4.70	4.41	4.33	4.96	3.91	4.47	4.66	4.68	5.00	2.98	4.33	4.35	5.14	5.22
3.75	4.23	3.87	4.05	3.71	3.42	3.65	3.51	3.73	4.76	3.38	4.07	3.89	3.24	4.23	4.17	4.15	3.87	3.63	4.03	3.04	3.38	3.51	4.52	3.30	3.79	2.78	3.89	3.71	4.23
2.25	2.78	3.06	2.88	2.98	1.73	2.56	2.70	3.28	3.04	2.13	1.73	2.41	2.19	2.84	2.35	2.82	3.06	2.84	2.66	1.42	2.21	2.70	2.01	2.43	1.83	1.83	2.41	2.41	2.96
4.49	4.41	4.33	4.07	4.15	2.68	4.33	4.31	5.14	5.83	4.31	3.36	4.78	5.20	5.79	4.72	4.35	4.33	3.91	5.48	2.60	3.24	4.31	4.82	5.65	3.20	2.78	4.78	3.51	5.30
3.57	3.87	3.91	4.39	3.97	4.72	5.36	4.68	5.83	5.32	4.23	5.02	4.54	4.64	5.77	3.73	3.51	3.91	3.85	4.56	4.07	5.02	4.68	4.96	5.18	4.33	4.03	4.54	5.08	5.69
3.06	3.32	3.06	3.75	3.83	4.45	4.88	4.05	4.23	4.07	4.84	5.06	5.00	4.66	5.34	2.37	3.00	3.06	3.77	4.41	4.60	4.27	4.05	4.17	5.28	4.92	4.64	5.00	5.22	4.86
3.32	3.73	3.75	4.11	3.53	3.93	3.18	3.67	3.85	3.44	3.24	3.46	3.67	3.26	3.16	3.10	3.55	3.75	3.77	3.87	3.20	3.32	3.67	3.75	3.87	3.44	3.10	3.67	3.40	3.46
4.21	3.44	3.79	4.03	3.61	2.05	2.47	2.03	2.52	2.37	2.21	1.93	2.15	1.97	2.25	4.49	3.83	3.79	3.61	4.29	1.91	2.05	2.03	2.25	2.27	2.29	2.29	2.15	2.39	2.41
3.32	4.07	3.24	3.53	3.32	3.57	3.61	3.34	3.51	3.16	3.81	3.97	4.23	4.78	2.49	3.28	3.46	3.24	3.95	3.24	3.00	3.65	3.34	4.31	4.90	3.89	4.33	4.23	3.46	3.18
4.19	4.64	5.04	2.66	4.09	3.26	4.11	4.05	6.19	5.30	4.45	5.16	4.84	3.59	4.13	3.34	3.57	5.04	4.07	3.81	3.34	3.89	4.05	5.48	4.62	3.75	5.16	4.84	5.00	5.14
2.60	2.76	3.77	2.49	2.07	4.56	3.44	4.82	2.54	4.92	4.07	4.11	3.55	4.25	4.74	4.56	3.22	3.77	2.03	2.58	5.51	2.68	4.82	4.66	5.10	3.81	3.75	3.55	4.03	4.31
3.44	4.27	4.15	4.60	4.66	3.32	3.48	4.17	4.52	4.47	5.10	5.22	4.84	4.15	3.55	3.53	4.23	4.15	3.97	4.62	1.77	2.80	4.17	5.30	6.39	2.62	3.24	4.84	4.90	5.36
1.32	4.21	4.68	4.58	5.79	2.90	3.53	3.36	4.35	4.11	4.52	3.69	4.29	2.13	2.33	1.02	3.04	4.68	4.72	5.81	2.07	3.97	3.36	4.03	5.48	1.71	2.21	4.29	4.41	4.37
1.95	3.02	4.15	4.49	3.77	2.94	3.34	3.18	5.36	5.79	4.23	4.35	4.78	4.76	5.08	3.57	3.67	4.15	4.19	4.78	2.64	4.94	3.18	4.70	5.40	2.09	2.45	4.78	5.95	5.61
4.92	3.73	4.17	4.49	4.23	3.91	4.03	4.39	4.41	4.56	4.37	4.62	4.66	5.14	4.41	4.07	4.19	4.17	4.78	5.08	3.46	4.17	4.39	4.76	4.92	4.21	4.31	4.66	4.43	4.82
4.39	3.99	4.88	4.86	4.76	3.42	3.83	4.21	4.54	4.56	5.10	4.60	4.27	4.68	4.76	3.28	3.97	4.88	5.06	5.28	3.75	3.99	4.21	4.56	4.96	3.89	4.13	4.27	4.05	4.74
3.53	4.03	4.41	3.95	4.09	3.12	3.59	4.13	3.99	3.79	2.56	3.51	4.17	4.27	4.15	3.34	4.01	4.41	4.31	3.85	3.04	3.32	4.13	4.80	3.81	2.52	3.42	4.17	4.39	3.06
3.95	4.43	4.82	4.60	4.88	4.03	4.80	5.34	4.66	4.98	3.95	4.72	5.32	4.37	4.60	3.61	4.17	4.82	5.16	5.61	2.82	4.60	5.34	5.63	5.93	2.52	3.59	5.32	5.67	5.73
4.05	3.02	3.99	3.59	4.29	1.53	2.56	4.11	3.51	5.24	2.84	3.97	4.25	4.11	4.19	2.54	3.83	3.99	4.39	4.31	1.91	3.97	4.11	4.21	3.55	2.19	3.53	4.25	4.35	5.16
3.10	4.56	4.43	4.94	3.95	4.66	4.25	3.89	4.29	2.96	3.04	4.03	5.18	4.39	4.82	3.81	4.25	4.43	4.29	3.87	3.48	4.33	3.89	3.57	3.28	3.30	3.48	5.18	4.21	4.74
2.88	2.82	4.01	3.67	4.03	2.76	3.20	2.56	3.26	2.82	2.43	2.45	3.75	2.39	2.33	3.44	4.01	4.01	4.66	2.76	2.17	3.06	2.56	3.10	2.23	2.29	1.81	3.75	3.34	3.14
3.00	5.34	4.92	5.67	4.54	2.05	3.00	4.01	5.26	4.31	1.63	3.42	4.66	4.72	5.65	2.07	3.59	4.92	5.48	4.82	2.60	4.21	4.01	4.78	4.68	2.03	2.41	4.66	4.88	6.25
2.45	3.20	3.22	2.54	2.94	4.37	5.48	4.23	4.37	3.08	2.64	3.40	2.92	2.33	2.33	2.72	2.49	3.22	3.71	3.34	4.84	3.73	4.23	3.77	4.05	5.30	4.43	2.92	2.94	2.13
5.06	4.94	5.04	4.94	4.66	2.52	3.65	2.72	3.38	3.87	3.30	3.00	3.26	2.19	2.58	5.04	4.90	5.04	5.10	4.86	1.44	2.21	2.72	3.59	3.71	1.73	2.15	3.26	2.41	2.62
2.72	4.37	5.59	6.13	5.99	4.27	2.98	4.94	4.39	4.19	4.90	4.47	4.94	3.81	6.01	3.02	4.62	5.59	5.65	6.37	3.55	2.88	4.94	4.21	5.30	5.02	4.49	4.94	5.30	5.87
4.23	4.41	4.33	4.17	3.85	5.53	5.51	5.65	5.69	5.42	5.12	5.55	5.63	5.51	5.99	4.15	4.15	4.33	4.45	4.60	5.42	5.34	5.65	5.61	5.61	5.36	5.38	5.63	5.91	6.03
5.00	4.92	5.10	5.08	4.74	2.74	2.64	3.93	4.58	4.31	3.14	5.14	4.41	4.17	3.95	4.29	4.88	5.10	5.16	5.04	2.54	3.46	3.93	4.68	4.98	3.32	3.38	4.41	4.62	4.52
4.70	4.86	4.41	5.34	4.74	3.69	3.51	3.73	3.75	3.73	3.97	4.05	4.35	4.03	4.03	3.14	3.85	4.41	5.99	5.67	3.16	3.00	3.73	4.15	4.43	3.53	3.73	4.35	4.37	4.45
3.26	3.91	3.89	4.39	3.77	3.24	4.13	4.09	3.75	4.70	3.30	4.39	4.90	5.08	5.02	3.44	3.53	3.89	4.09	4.01	3.18	4.17	4.09	4.78	4.05	4.52	4.54	4.90	4.88	4.70
3.87	2.82	3.16	3.26	3.59	5.00	4.29	3.69	5.34	4.68	4.31	3.73	4.82	4.37	4.74	3.10	3.57	3.16	3.22	4.21	4.64	3.67	3.69	4.05	4.96	3.71	2.94	4.82	4.56	5.22
3.87	3.99	3.91	4.76	4.86	4.76	4.39	3.18	2.45	3.51	2.21	3.93	3.75	3.91	3.99	3.02	3.53	3.91	4.17	4.25	3.46	4.33	3.18	4.52	4.01	3.04	4.72	3.75	4.74	5.22
4.76	3.93	3.06	3.77	3.46	4.60	4.88	4.76	3.97	4.66	4.05	4.74	3.93	5.02	5.02	3.65	4.62	3.06	3.38	5.26	4.52	4.70	4.76	4.96	5.48	4.76	3.81	3.93	5.14	4.70
2.13	4.31	4.92	5.22	3.83	2.39	2.66	4.43	5.16	6.64	4.41	4.45	4.56	5.02	5.46	2.11	2.88	4.92	4.21	6.23	3.67	3.36	4.43	5.48	6.72	3.10	4.07	4.56	5.14	6.54
3.83	3.53	4.66	4.94	4.66	2.72	3.81	4.21	4.96	5.28	3.46	3.63	4.90	5.00	5.75	3.67	4.01	4.66	4.66	4.25	3.83	3.77	4.21	4.58	5.42	3.59	4.23	4.90	5.57	5.67
5.18	5.18	6.09	5.32	6.54	3.26	3.61	4.25	3.93	4.54	2.72	3.63	3.79	4.33	3.69	5.38	4.52	6.09	5.89	6.37	2.76	3.87	4.25	4.45	4.58	3.91	2.96	3.79	4.23	4.66
4.90	4.21	4.41	4.84	4.25	3.44	4.03	4.29	4.66	3.77	4.19	4.25	4.13	4.01	4.37	4.07	4.29	4.41	5.46	5.22	3.12	3.91	4.29	4.82	4.78	2.56	3.95	4.13	4.21	4.29
2.37	3.91	4.15	3.40	3.06	3.36	3.67	3.46	4.11	3.91	3.24	2.90	4.70	3.24	4.66	3.32	4.47	4.15	2.49	3.46	3.26	4.25	3.46	4.37	4.07	2.47	3.26	4.70	5.73	3.91
2.70	3.42	3.89	3.71	3.99	3.30	4.92	3.73	5.44	4.64	3.40	5.32	5.67	6.23	3.91	2.60	3.02	3.89	4.78	4.70	2.31	5.02	3.73	6.47	6.76	3.24	4.25	5.67	4.29	6.43
3.38	4.84	3.63	4.35	4.45	1.99	2.86	2.98	2.98	3.42	2.62	3.42	2.23	3.59	3.67	2.62	4.37	3.63	5.24	4.13	2.07	2.88	2.98	3.08	3.85	3.12	3.04	2.23	4.39	4.11
3.81	3.08	3.65	3.57	3.71	3.32	3.71	4.15	4.41	3.71	5.02	4.98	3.69	3.71	2.88	2.88	3.48	3.65	3.73	4.13	3.20	2.74	4.15	4.52	3.63	3.12	3.79	3.69	4.41	3.97
3.53	3.57	3.85	3.77	3.61	3.04	4.05	4.19	3.63	4.72	3.81	3.87	3.87	3.73	4.96	2.70	3.14	3.85	3.61	4.70	3.20	3.10	4.19	4.15	5.34	4.47	3.63	3.87	4.17	5.36
3.77	3.77	3.59	4.39	5.30	4.07	3.81	4.21	4.43	5.69	4.33	2.92	4.43	4.78	5.75	3.48	4.23	3.59	4.62	5.00	2.47	2.82	4.21	5.16	5.46	1.89	3.06	4.43	6.01	5.91
4.54	4.76	5.75	5.71	5.69	3.89	4.33	4.17	4.37	5.34	3.46	4.25	4.03	4.19	4.54	4.68	5.75	5.75	5.24	6.01	3.44	3.91	4.17	5.24	5.63	3.87	3.93	4.03	4.25	4.66
4.78	4.80	5.14	5.22	5.22	5.26	5.38	5.24	5.22	5.38	5.73	5.79	5.46	5.34	5.18	5.14	4.92	5.14	5.30	4.90	4.74	4.90	5.24	5.38	5.83	5.65	5.53	5.46	5.79	5.48
3.83	3.28	4.21	4.80	3.79	3.51	2.76	2.86	3.36	2.98	2.78	3.34	2.54	2.64	2.68	2.66	2.88	4.21	4.33	5.38	2.09	2.25	2.86	3.14	3.75	4.17	3.99	2.54	3.91	4.09
5.08	5.00	3.06	3.99	5.42	3.53	3.14	4.15	4.19	5.93	3.85	3.65	3.89	4.43	4.76	3.06	4.07	3.06	4.21	5.34	3.16	4.13	4.15	5.73	5.95	3.69	3.73	3.89	4.23	5.30
3.36	4.43	4.03	4.49	4.17	4.27	3.85	4.41	4.66	4.41	4.82	4.74	4.92	4.03	3.97	2.58	3.04	4.03	4.43	4.84	3.34	3.97	4.41	4.64	5.18	3.89	3.93	4.92	4.80	4.96
3.87	4.15	4.52	3.73	4.37	4.47	4.80	4.60	4.09	4.54	4.09	4.29	4.54	4.76	4.56	3.26	3.95	4.52	4.13	4.39	4.05	4.58	4.60	4.74	4.88	4.03	4.43	4.54	4.52	4.43
2.98	3.14	3.99	3.36	4.13	3.06	3.95	5.26	5.10	5.87	3.91	3.97	4.78	5.04	5.08	2.01	3.14	3.99	3.08	3.99	3.71	3.69	5.26	5.14	6.13	3.53	4.19	4.78	6.05	5.24
4.07	4.25	4.25	4.82	5.12	3.42	4.68	4.52	5.44	5.99	5.53	5.36	5.67	5.95	6.27	4.37	4.60	4.25	4.37	4.66	3.69	4.49	4.52	4.72	4.72	5.46	5.85	5.67	5.89	6.27
4.29	4.62	4.92	4.29	4.72	4.37	4.62	4.96	3.79	3.59	5.32	4.31	4.98	4.17	4.03	4.41	4.31	4.92	4.90	4.92	1.87	3.55	4.96	5.28	6.41	3.91	3.18	4.98	5.12	5.55
3.65	3.28	4.72	4.92	3.08	4.43	3.61	4.84	4.49	4.15	4.94	3.24	4.35	3.85	3.81	3.61	2.98	4.72	4.70	6.31	2.62	3.89	4.84	4.17	5.20	2.90	4.72	4.35	4.41	4.54
3.04	3.89	4.35	4.27	4.52	4.13	3.38	5.14	2.98	4.56	4.88	3.32	4.68	5.48	4.49	3.77	3.99	4.35	4.21	3.75	3.22	3.24	5.14	5.18	5.91	4.49	3.40	4.68	4.41	4.90
