# Supplementary material for: The Influence of Body Composition Effects on Male Facial Masculinity and Attractiveness
Source: Front Psychol. 2019 Jan 4;9:2658. doi: 10.3389/fpsyg.2018.02658 (PMC6328455; doi:10.3389/fpsyg.2018.02658)
Supplement: Supplementary file 5 [file Data_Sheet_2.CSV]

long_fat_3D	long_fat_2D(3Dmatched)	long_fat_2D(independent)	long_muscle_3D	long_muscle_2D(3Dmatched)	long_muscle_2D(independent)	short_fat_3D	short_fat_2D(3Dmatched)	short_fat_2D(independent)	short_muscle_3D	short_muscle_2D(3Dmatched)	short_muscle_2D(independent)	long_fat_average	short_fat_average	long_muscle_average	short_muscle_average	fat_3D	muscle_3D	fat_2D(3Dmatched)	muscle_2D(3Dmatched)	fat_2D(independent)	muscle_2D(independent)	3D_average	2D(3Dmatched)_average	2D(independent)_average
22.68	19.95	20.4	19.95	18.92	19.49	21.77	19.38	19.61	22	18.92	20.4	21.01	20.25	19.45	20.44	22.23	20.97	19.66	18.92	20.01	19.95	21.6	19.29	19.98
21.32	19.72	20.97	22.11	21.32	20.75	19.49	19.72	21.09	23.94	19.72	22.8	20.67	20.1	21.39	22.15	20.4	23.03	19.72	20.52	21.03	21.77	21.72	20.12	21.4
21.89	20.4	19.72	21.43	20.63	19.49	22.57	20.86	21.09	21.77	20.63	23.82	20.67	21.51	20.52	22.08	22.23	21.6	20.63	20.63	20.4	21.66	21.91	20.63	21.03
21.2	20.4	20.52	23.71	20.29	21.09	21.09	19.61	19.04	21.43	19.83	20.97	20.71	19.91	21.7	20.75	21.15	22.57	20.01	20.06	19.78	21.03	21.86	20.03	20.4
22.8	20.97	22.46	21.89	20.29	20.97	23.94	21.77	22.23	22.91	21.2	21.32	22.08	22.65	21.05	21.81	23.37	22.4	21.37	20.75	22.34	21.15	22.88	21.06	21.74
21.89	22.91	23.25	21.09	22.8	20.4	22.91	19.83	20.4	23.48	20.97	21.66	22.68	21.05	21.43	22.04	22.4	22.29	21.37	21.89	21.83	21.03	22.34	21.63	21.43
21.09	19.15	18.69	22.23	18.47	20.18	25.08	18.69	19.15	22.91	18.81	20.18	19.64	20.97	20.29	20.63	23.08	22.57	18.92	18.64	18.92	20.18	22.83	18.78	19.55
24.85	18.58	20.52	23.25	18.69	18.24	23.48	20.18	21.09	22.23	19.61	19.49	21.32	21.58	20.06	20.44	24.17	22.74	19.38	19.15	20.8	18.87	23.45	19.26	19.83
21.2	21.2	21.89	20.86	20.4	22	22.57	20.4	21.09	20.06	21.09	21.43	21.43	21.35	21.09	20.86	21.89	20.46	20.8	20.75	21.49	21.72	21.17	20.77	21.6
22.68	19.61	20.63	19.83	20.52	21.54	22	20.52	19.38	20.97	20.52	20.52	20.97	20.63	20.63	20.67	22.34	20.4	20.06	20.52	20.01	21.03	21.37	20.29	20.52
22.91	21.89	22.23	21.66	21.89	21.77	21.43	18.81	22	21.32	20.4	19.61	22.34	20.75	21.77	20.44	22.17	21.49	20.35	21.15	22.11	20.69	21.83	20.75	21.4
20.75	20.52	20.29	20.86	19.49	19.26	20.75	21.77	21.2	21.09	20.06	20.86	20.52	21.24	19.87	20.67	20.75	20.97	21.15	19.78	20.75	20.06	20.86	20.46	20.4
22.68	18.69	20.29	21.2	20.18	19.38	23.37	19.26	20.63	22.91	20.06	19.15	20.56	21.09	20.25	20.71	23.03	22.06	18.98	20.12	20.46	19.26	22.54	19.55	19.86
23.03	19.26	21.89	22.34	21.66	20.86	23.25	20.75	20.63	24.17	23.37	23.71	21.39	21.54	21.62	23.75	23.14	23.25	20.01	22.51	21.26	22.29	23.2	21.26	21.77
24.28	23.82	22.68	24.05	23.14	23.82	25.19	22.34	22	23.37	23.25	23.25	23.6	23.18	23.67	23.29	24.74	23.71	23.08	23.2	22.34	23.54	24.22	23.14	22.94
21.66	20.29	19.95	21.2	19.83	19.15	20.4	19.49	20.4	19.83	18.92	19.04	20.63	20.1	20.06	19.26	21.03	20.52	19.89	19.38	20.18	19.09	20.77	19.63	19.63
24.62	21.32	22.23	22.34	22.46	22.34	25.42	22.34	23.14	22.68	22.91	20.86	22.72	23.63	22.38	22.15	25.02	22.51	21.83	22.68	22.68	21.6	23.77	22.26	22.14
22.11	21.2	21.32	19.72	21.2	22.46	22.11	23.94	21.77	20.63	22.34	22.11	21.54	22.61	21.13	21.7	22.11	20.18	22.57	21.77	21.54	22.29	21.15	22.17	21.91
23.37	22	21.15	22.46	19.86	20.52	22.8	21.32	21.66	21.43	21.09	21.77	22.11	21.92	21.02	21.43	23.08	21.94	21.66	20.48	21.4	21.15	22.51	21.07	21.27
21.89	21.54	21.2	21.09	19.83	20.18	22.57	20.75	19.38	21.66	18.58	19.95	21.54	20.9	20.37	20.06	22.23	21.37	21.15	19.21	20.29	20.06	21.8	20.18	20.18
22.8	19.26	18.92	21.89	19.15	19.04	23.71	19.15	21.09	21.32	19.83	19.15	20.33	21.32	20.02	20.1	23.25	21.6	19.21	19.49	20.01	19.09	22.43	19.35	19.55
23.14	20.06	19.83	22.46	19.61	18.69	21.77	19.95	19.95	21.89	20.75	20.18	21.01	20.56	20.25	20.94	22.46	22.17	20.01	20.18	19.89	19.44	22.31	20.09	19.66
22.23	20.52	20.63	21.32	22.68	21.66	21.09	22.8	24.28	20.75	24.17	23.71	21.13	22.72	21.89	22.87	21.66	21.03	21.66	23.43	22.46	22.68	21.34	22.54	22.57
21.66	20.52	19.26	21.89	20.06	20.18	23.48	20.75	20.29	22.68	23.37	21.2	20.48	21.51	20.71	22.42	22.57	22.29	20.63	21.72	19.78	20.69	22.43	21.17	20.23
21.54	20.63	19.38	20.86	19.49	21.09	22	20.63	20.18	21.89	20.18	20.75	20.52	20.94	20.48	20.94	21.77	21.37	20.63	19.83	19.78	20.92	21.57	20.23	20.35
21.32	19.15	19.95	20.75	19.61	19.95	21.43	19.26	19.72	20.52	19.72	20.29	20.14	20.14	20.1	20.18	21.37	20.63	19.21	19.66	19.83	20.12	21	19.44	19.98
21.09	19.04	20.75	21.54	19.38	20.86	24.96	20.86	20.29	24.39	24.17	24.17	20.29	22.04	20.59	24.24	23.03	22.97	19.95	21.77	20.52	22.51	23	20.86	21.52
23.37	22.11	23.03	22.46	23.03	21.66	25.65	20.97	20.97	23.14	21.32	20.63	22.84	22.53	22.38	21.7	24.51	22.8	21.54	22.17	22	21.15	23.65	21.86	21.57
20.29	18.92	21.32	22.11	19.15	19.15	18.92	18.92	19.49	23.82	19.83	19.26	20.18	19.11	20.14	20.97	19.61	22.97	18.92	19.49	20.4	19.21	21.29	19.21	19.81
23.25	20.75	21.54	19.83	21.77	20.97	22.68	19.49	18.92	18.58	19.49	20.52	21.85	20.37	20.86	19.53	22.97	19.21	20.12	20.63	20.23	20.75	21.09	20.38	20.49
19.04	21.2	21.77	19.95	19.26	19.83	20.52	19.61	19.72	20.06	19.49	19.95	20.67	19.95	19.68	19.83	19.78	20.01	20.4	19.38	20.75	19.89	19.89	19.89	20.32
22.34	19.95	19.72	19.83	20.4	20.63	20.06	20.18	19.04	22	21.43	20.63	20.67	19.76	20.29	21.35	21.2	20.92	20.06	20.92	19.38	20.63	21.06	20.49	20.01
22.23	18.69	20.52	20.97	20.29	20.52	23.03	19.95	21.09	20.63	22.57	20.29	20.48	21.35	20.59	21.16	22.63	20.8	19.32	21.43	20.8	20.4	21.72	20.38	20.6
23.94	21.89	21.43	23.48	20.63	21.32	20.52	20.86	21.89	22	22.57	21.77	22.42	21.09	21.81	22.11	22.23	22.74	21.37	21.6	21.66	21.54	22.48	21.49	21.6
22.34	21.09	21.66	22.57	21.43	20.86	23.6	19.95	21.32	23.25	21.66	21.54	21.7	21.62	21.62	22.15	22.97	22.91	20.52	21.54	21.49	21.2	22.94	21.03	21.34
23.48	21.66	21.54	21.09	21.2	21.89	20.97	21.2	21.2	23.6	22.23	22.34	22.23	21.13	21.39	22.72	22.23	22.34	21.43	21.72	21.37	22.11	22.29	21.57	21.74
20.63	20.63	20.97	22.46	19.72	18.69	22.68	20.06	20.52	22.68	19.26	19.49	20.75	21.09	20.29	20.48	21.66	22.57	20.35	19.49	20.75	19.09	22.11	19.92	19.92
22.23	19.26	21.09	23.6	22.57	20.97	20.86	20.75	19.38	22.68	22	20.97	20.86	20.33	22.38	21.89	21.54	23.14	20.01	22.29	20.23	20.97	22.34	21.15	20.6
20.18	19.26	21.32	19.83	19.49	20.4	19.26	21.43	20.29	21.43	20.52	18.92	20.25	20.33	19.91	20.29	19.72	20.63	20.35	20.01	20.8	19.66	20.18	20.18	20.23
21.43	20.29	21.54	19.83	21.54	20.63	21.77	21.09	19.61	19.83	19.95	21.89	21.09	20.82	20.67	20.56	21.6	19.83	20.69	20.75	20.58	21.26	20.72	20.72	20.92
23.48	20.86	20.97	21.54	21.66	22	22.11	21.09	20.63	21.32	21.77	21.32	21.77	21.28	21.73	21.47	22.8	21.43	20.97	21.72	20.8	21.66	22.11	21.34	21.23
21.66	20.63	19.15	22.34	21.43	21.66	22.57	19.83	19.95	21.89	20.18	21.43	20.48	20.78	21.81	21.16	22.11	22.11	20.23	20.8	19.55	21.54	22.11	20.52	20.55
22.68	20.63	20.63	22.46	20.75	20.52	22	21.09	20.97	23.82	20.52	21.09	21.32	21.35	21.24	21.81	22.34	23.14	20.86	20.63	20.8	20.8	22.74	20.75	20.8
23.82	24.39	23.71	23.14	24.17	22.68	23.6	23.82	23.94	22.68	23.37	22.23	23.98	23.79	23.33	22.76	23.71	22.91	24.11	23.77	23.82	22.46	23.31	23.94	23.14
22.57	20.06	20.63	22.46	20.52	20.97	23.82	20.52	19.38	21.66	19.72	20.86	21.09	21.24	21.32	20.75	23.2	22.06	20.29	20.12	20.01	20.92	22.63	20.2	20.46
22.23	22.91	22.11	22	22.23	23.14	23.71	20.97	20.97	19.83	22.91	22.11	22.42	21.89	22.46	21.62	22.97	20.92	21.94	22.57	21.54	22.63	21.94	22.26	22.09
21.66	18.92	19.72	21.2	20.18	20.18	19.95	18.92	20.06	20.29	18.69	18.92	20.1	19.64	20.52	19.3	20.8	20.75	18.92	19.44	19.89	19.55	20.77	19.18	19.72
21.09	18.92	19.15	21.54	19.38	19.15	22.23	18.24	19.61	21.89	20.52	20.18	19.72	20.02	20.02	20.86	21.66	21.72	18.58	19.95	19.38	19.66	21.69	19.26	19.52
21.66	20.06	21.66	23.14	20.75	20.63	22.57	21.43	21.77	21.77	20.52	21.54	21.13	21.92	21.51	21.28	22.11	22.46	20.75	20.63	21.72	21.09	22.29	20.69	21.4
21.2	22.57	22.91	22.34	22.46	23.37	22.46	20.52	22.34	23.25	21.66	21.32	22.23	21.77	22.72	22.08	21.83	22.8	21.54	22.06	22.63	22.34	22.31	21.8	22.48
21.77	21.72	20.52	21.54	21.89	21.72	20.97	23.14	21.32	22.11	22.34	23.71	21.36	21.81	21.72	22.72	21.37	21.83	22.43	22.11	20.92	22.71	21.6	22.27	21.81
22.23	19.61	20.86	21.43	19.61	20.4	23.71	21.43	20.29	22.8	21.32	21.66	20.9	21.81	20.48	21.92	22.97	22.11	20.52	20.46	20.58	21.03	22.54	20.49	20.8
23.82	21.77	22.68	23.14	21.2	21.77	22	21.54	21.09	22.34	20.29	19.83	22.76	21.54	22.04	20.82	22.91	22.74	21.66	20.75	21.89	20.8	22.83	21.2	21.34
22.91	20.97	23.6	19.49	20.52	20.18	22.11	20.75	18.81	23.6	24.39	23.03	22.49	20.56	20.06	23.67	22.51	21.54	20.86	22.46	21.2	21.6	22.03	21.66	21.4
21.09	19.95	19.61	22.46	19.95	20.75	21.43	21.43	21.09	22.11	19.83	23.14	20.21	21.32	21.05	21.7	21.26	22.29	20.69	19.89	20.35	21.94	21.77	20.29	21.15
22.68	22.57	21.43	21.09	22.23	21.2	22.8	21.09	21.32	20.97	22	21.66	22.23	21.73	21.51	21.54	22.74	21.03	21.83	22.11	21.37	21.43	21.89	21.97	21.4
22.91	21.43	21.77	22.91	20.97	22.11	22	19.72	19.61	23.14	20.63	19.26	22.04	20.44	22	21.01	22.46	23.03	20.58	20.8	20.69	20.69	22.74	20.69	20.69
22.91	22.11	22	23.48	22.57	22.23	23.6	23.14	23.37	22.57	25.08	23.94	22.34	23.37	22.76	23.86	23.25	23.03	22.63	23.82	22.68	23.08	23.14	23.23	22.88
