# Supplementary material for: The Influence of Body Composition Effects on Male Facial Masculinity and Attractiveness
Source: Front Psychol. 2019 Jan 4;9:2658. doi: 10.3389/fpsyg.2018.02658 (PMC6328455; doi:10.3389/fpsyg.2018.02658)
Supplement: Supplementary file 6 [file Data_Sheet_3.CSV]

long_fat_3D	long_fat_2D(3Dmatched)	long_fat_2D(independent)	long_muscle_3D	long_muscle_2D(3Dmatched)	long_muscle_2D(independent)	short_fat_3D	short_fat_2D(3Dmatched)	short_fat_2D(independent)	short_muscle_3D	short_muscle_2D(3Dmatched)	short_muscle_2D(independent)	long_fat_average	short_fat_average	long_muscle_average	short_muscle_average	fat_3D	muscle_3D	fat_2D(3Dmatched)	muscle_2D(3Dmatched)	fat_2D(independent)	muscle_2D(independent)	3D_average	2D(3Dmatched)_average	2D(independent)_average	short_average	long_average
23.71	22.95	22.95	22.38	21.81	23.71	22.57	22.38	20.86	22.57	21.62	22.19	23.20	21.94	22.63	22.13	23.14	22.48	22.67	21.72	21.91	22.95	22.81	22.19	22.43	22.03	22.92
21.43	20.29	19.15	22.76	20.10	20.10	22.00	19.72	19.91	23.14	20.48	18.96	20.29	20.54	20.99	20.86	21.72	22.95	20.01	20.29	19.53	19.53	22.33	20.15	19.53	20.70	20.64
23.33	21.62	22.38	22.95	20.29	20.48	23.14	22.95	22.00	22.19	22.38	21.05	22.44	22.70	21.24	21.87	23.24	22.57	22.29	21.34	22.19	20.77	22.90	21.81	21.48	22.29	21.84
22.19	20.29	20.48	23.14	20.10	21.43	24.66	20.86	21.62	23.90	22.19	19.91	20.99	22.38	21.56	22.00	23.43	23.52	20.58	21.15	21.05	20.67	23.47	20.86	20.86	22.19	21.27
23.33	20.86	21.43	22.57	21.05	22.57	23.71	21.05	21.62	23.52	22.00	22.19	21.87	22.13	22.06	22.57	23.52	23.05	20.96	21.53	21.53	22.38	23.28	21.24	21.95	22.35	21.97
18.58	19.34	19.15	19.15	18.96	19.15	18.20	19.15	20.67	20.29	18.77	19.91	19.02	19.34	19.09	19.66	18.39	19.72	19.25	18.87	19.91	19.53	19.06	19.06	19.72	19.50	19.06
21.81	23.14	23.52	22.19	21.62	21.43	22.95	20.10	22.38	22.00	22.57	19.15	22.82	21.81	21.75	21.24	22.38	22.10	21.62	22.10	22.95	20.29	22.24	21.86	21.62	21.53	22.29
22.76	22.00	22.57	22.95	20.67	22.00	23.14	24.09	19.15	22.95	21.43	22.76	22.44	22.13	21.87	22.38	22.95	22.95	23.05	21.05	20.86	22.38	22.95	22.05	21.62	22.25	22.16
20.48	19.15	20.48	21.43	18.58	19.34	19.72	18.96	20.86	25.04	22.38	19.91	20.04	19.85	19.78	22.44	20.10	23.24	19.06	20.48	20.67	19.63	21.67	19.77	20.15	21.15	19.91
21.62	20.29	21.62	19.91	19.15	20.10	21.81	20.86	23.14	20.48	21.24	21.81	21.18	21.94	19.72	21.18	21.72	20.20	20.58	20.20	22.38	20.96	20.96	20.39	21.67	21.56	20.45
22.57	20.67	20.10	19.91	20.10	20.10	22.57	19.72	19.72	21.81	19.91	21.24	21.11	20.67	20.04	20.99	22.57	20.86	20.20	20.01	19.91	20.67	21.72	20.10	20.29	20.83	20.58
21.43	21.43	21.05	21.24	20.67	20.29	19.53	21.24	20.86	22.19	20.67	20.10	21.30	20.54	20.73	20.99	20.48	21.72	21.34	20.67	20.96	20.20	21.10	21.00	20.58	20.77	21.02
22.57	20.48	21.81	22.19	19.91	21.43	24.85	22.38	22.19	23.33	22.00	22.57	21.62	23.14	21.18	22.63	23.71	22.76	21.43	20.96	22.00	22.00	23.24	21.19	22.00	22.89	21.40
19.72	18.01	18.01	23.14	18.30	19.34	20.67	18.39	20.29	23.52	18.58	18.39	18.58	19.78	20.26	20.16	20.20	23.33	18.20	18.44	19.15	18.87	21.76	18.32	19.01	19.97	19.42
21.43	21.81	20.86	18.96	22.57	22.38	25.04	22.95	21.05	18.96	20.10	23.33	21.37	23.01	21.30	20.80	23.24	18.96	22.38	21.34	20.96	22.86	21.10	21.86	21.91	21.91	21.34
23.14	19.53	18.77	21.43	18.77	20.10	21.43	19.91	20.86	21.62	20.10	20.86	20.48	20.73	20.10	20.86	22.29	21.53	19.72	19.44	19.82	20.48	21.91	19.58	20.15	20.80	20.29
22.00	20.10	18.77	20.48	19.91	20.67	20.29	20.29	18.20	22.38	18.39	19.34	20.29	19.59	20.35	20.04	21.15	21.43	20.20	19.15	18.49	20.01	21.29	19.67	19.25	19.82	20.32
21.43	18.77	18.39	22.19	18.39	18.58	20.29	20.29	18.77	19.15	18.58	19.91	19.53	19.78	19.72	19.21	20.86	20.67	19.53	18.49	18.58	19.25	20.77	19.01	18.91	19.50	19.63
20.48	20.29	19.34	20.48	19.34	18.39	18.39	21.24	21.05	20.48	18.58	18.20	20.04	20.23	19.40	19.09	19.44	20.48	20.77	18.96	20.20	18.30	19.96	19.86	19.25	19.66	19.72
22.38	21.62	22.57	21.81	20.10	20.67	20.10	21.05	20.48	22.38	20.86	21.62	22.19	20.54	20.86	21.62	21.24	22.10	21.34	20.48	21.53	21.15	21.67	20.91	21.34	21.08	21.53
21.24	19.91	20.67	21.81	20.86	22.57	22.38	20.10	20.67	24.09	20.10	21.24	20.61	21.05	21.75	21.81	21.81	22.95	20.01	20.48	20.67	21.91	22.38	20.24	21.29	21.43	21.18
20.67	23.14	21.62	19.91	21.24	20.48	20.10	19.72	19.53	20.67	20.29	19.91	21.81	19.78	20.54	20.29	20.39	20.29	21.43	20.77	20.58	20.20	20.34	21.10	20.39	20.04	21.18
25.23	20.29	22.38	24.09	24.85	24.28	25.04	22.95	22.19	24.09	23.71	21.62	22.63	23.39	24.41	23.14	25.14	24.09	21.62	24.28	22.29	22.95	24.61	22.95	22.62	23.27	23.52
20.86	21.05	20.10	18.96	19.53	19.34	23.71	23.14	23.14	25.04	24.85	24.66	20.67	23.33	19.28	24.85	22.29	22.00	22.10	22.19	21.62	22.00	22.14	22.14	21.81	24.09	19.97
20.48	21.24	19.91	22.38	20.10	22.95	20.86	22.95	22.95	22.00	19.72	20.67	20.54	22.25	21.81	20.80	20.67	22.19	22.10	19.91	21.43	21.81	21.43	21.00	21.62	21.53	21.18
23.71	21.43	20.86	23.33	21.05	21.43	24.85	20.48	21.62	21.24	21.24	22.38	22.00	22.32	21.94	21.62	24.28	22.29	20.96	21.15	21.24	21.91	23.28	21.05	21.57	21.97	21.97
18.96	22.19	19.91	20.48	21.05	20.29	23.71	22.57	19.91	23.90	23.52	21.43	20.35	22.06	20.61	22.95	21.34	22.19	22.38	22.29	19.91	20.86	21.76	22.33	20.39	22.51	20.48
22.38	19.72	20.48	19.15	18.58	18.58	21.62	18.39	19.53	18.39	18.20	18.96	20.86	19.85	18.77	18.52	22.00	18.77	19.06	18.39	20.01	18.77	20.39	18.72	19.39	19.18	19.82
24.66	21.62	22.00	22.95	21.62	21.43	24.09	20.86	21.43	22.76	20.67	21.05	22.76	22.13	22.00	21.49	24.38	22.86	21.24	21.15	21.72	21.24	23.62	21.19	21.48	21.81	22.38
21.43	20.10	22.00	25.04	20.86	20.48	21.81	20.67	22.38	22.38	22.19	20.67	21.18	21.62	22.13	21.75	21.62	23.71	20.39	21.53	22.19	20.58	22.67	20.96	21.38	21.68	21.65
23.33	22.00	22.57	22.38	19.15	20.86	24.47	22.57	20.67	21.43	21.24	22.57	22.63	22.57	20.80	21.75	23.90	21.91	22.29	20.20	21.62	21.72	22.90	21.24	21.67	22.16	21.72
20.86	18.58	18.77	20.67	19.34	19.72	22.57	19.72	19.15	20.10	19.91	18.39	19.40	20.48	19.91	19.47	21.72	20.39	19.15	19.63	18.96	19.06	21.05	19.39	19.01	19.97	19.66
22.76	20.29	20.48	20.86	19.34	19.15	21.43	21.81	20.29	22.57	19.91	21.43	21.18	21.18	19.78	21.30	22.10	21.72	21.05	19.63	20.39	20.29	21.91	20.34	20.34	21.24	20.48
21.81	19.15	19.91	20.10	19.15	19.15	25.42	21.62	21.81	24.85	23.52	23.14	20.29	22.95	19.47	23.84	23.62	22.48	20.39	21.34	20.86	21.15	23.05	20.86	21.00	23.39	19.88
23.14	20.29	20.67	21.24	19.72	21.43	23.52	24.47	23.14	22.38	23.52	23.90	21.37	23.71	20.80	23.27	23.33	21.81	22.38	21.62	21.91	22.67	22.57	22.00	22.29	23.49	21.08
21.24	18.20	20.67	20.29	20.67	20.10	22.95	21.05	20.86	22.57	19.15	21.24	20.04	21.62	20.35	20.99	22.10	21.43	19.63	19.91	20.77	20.67	21.76	19.77	20.72	21.30	20.20
22.95	19.91	22.19	21.24	21.81	20.29	22.38	18.96	19.15	25.61	20.48	20.10	21.68	20.16	21.11	22.06	22.67	23.43	19.44	21.15	20.67	20.20	23.05	20.29	20.43	21.11	21.40
21.05	22.19	22.19	18.96	21.05	21.62	21.24	20.10	21.24	21.24	20.29	20.67	21.81	20.86	20.54	20.73	21.15	20.10	21.15	20.67	21.72	21.15	20.62	20.91	21.43	20.80	21.18
22.76	20.29	21.62	20.10	19.91	20.10	20.67	20.10	21.24	20.86	19.15	20.86	21.56	20.67	20.04	20.29	21.72	20.48	20.20	19.53	21.43	20.48	21.10	19.86	20.96	20.48	20.80
22.95	20.67	18.39	23.52	22.38	22.19	24.66	19.53	20.48	21.62	21.24	21.43	20.67	21.56	22.70	21.43	23.81	22.57	20.10	21.81	19.44	21.81	23.19	20.96	20.62	21.49	21.68
21.81	18.77	19.72	21.05	19.53	19.34	20.67	18.96	20.29	20.48	19.34	20.29	20.10	19.97	19.97	20.04	21.24	20.77	18.87	19.44	20.01	19.82	21.00	19.15	19.91	20.01	20.04
21.62	21.81	20.67	21.81	22.38	21.62	22.38	21.24	21.81	22.95	22.57	21.24	21.37	21.81	21.94	22.25	22.00	22.38	21.53	22.48	21.24	21.43	22.19	22.00	21.34	22.03	21.65
22.19	19.72	20.86	22.38	20.67	19.72	21.62	19.53	18.77	22.95	19.72	19.91	20.92	19.97	20.92	20.86	21.91	22.67	19.63	20.20	19.82	19.82	22.29	19.91	19.82	20.42	20.92
22.00	22.38	21.81	21.62	21.24	20.67	24.28	19.15	19.15	22.19	21.05	20.10	22.06	20.86	21.18	21.11	23.14	21.91	20.77	21.15	20.48	20.39	22.52	20.96	20.43	20.99	21.62
23.14	22.19	21.81	22.57	20.67	21.62	24.28	22.19	21.81	22.95	22.57	22.19	22.38	22.76	21.62	22.57	23.71	22.76	22.19	21.62	21.81	21.91	23.24	21.91	21.86	22.67	22.00
23.14	21.43	23.14	21.43	20.67	22.19	22.38	21.05	20.10	22.38	18.77	20.86	22.57	21.18	21.43	20.67	22.76	21.91	21.24	19.72	21.62	21.53	22.33	20.48	21.57	20.92	22.00
24.28	21.81	20.29	20.29	19.91	21.43	24.66	22.57	21.43	22.76	23.33	22.38	22.13	22.89	20.54	22.82	24.47	21.53	22.19	21.62	20.86	21.91	23.00	21.91	21.38	22.86	21.34
23.90	20.86	19.91	24.09	20.67	22.19	23.71	19.15	20.67	23.71	20.67	21.81	21.56	21.18	22.32	22.06	23.81	23.90	20.01	20.67	20.29	22.00	23.85	20.34	21.15	21.62	21.94
21.81	18.39	20.29	18.96	19.15	18.77	22.38	19.15	19.15	21.62	21.05	18.96	20.16	20.23	18.96	20.54	22.10	20.29	18.77	20.10	19.72	18.87	21.19	19.44	19.29	20.39	19.56
22.76	19.34	19.15	20.86	18.58	18.39	25.42	23.71	24.09	23.14	23.33	24.28	20.42	24.41	19.28	23.58	24.09	22.00	21.53	20.96	21.62	21.34	23.05	21.24	21.48	24.00	19.85
22.95	19.91	18.77	20.86	18.39	20.48	24.66	21.62	21.62	23.71	23.14	21.24	20.54	22.63	19.91	22.70	23.81	22.29	20.77	20.77	20.20	20.86	23.05	20.77	20.53	22.67	20.23
22.76	19.53	22.38	21.43	21.81	19.53	24.85	21.43	23.71	23.90	21.81	24.09	21.56	23.33	20.92	23.27	23.81	22.67	20.48	21.81	23.05	21.81	23.24	21.15	22.43	23.30	21.24
21.05	20.67	20.67	22.00	18.58	21.43	19.91	19.15	20.29	19.72	19.15	21.81	20.80	19.78	20.67	20.23	20.48	20.86	19.91	18.87	20.48	21.62	20.67	19.39	21.05	20.01	20.73
22.57	19.72	20.29	22.19	19.72	22.00	19.91	20.29	20.67	20.10	18.96	20.48	20.86	20.29	21.30	19.85	21.24	21.15	20.01	19.34	20.48	21.24	21.19	19.67	20.86	20.07	21.08
22.38	19.91	19.53	22.76	19.91	20.48	22.76	20.10	19.15	22.76	19.34	21.05	20.61	20.67	21.05	21.05	22.57	22.76	20.01	19.63	19.34	20.77	22.67	19.82	20.05	20.86	20.83
21.24	20.86	20.29	19.53	19.72	18.77	22.19	21.81	21.24	21.81	22.00	20.10	20.80	21.75	19.34	21.30	21.72	20.67	21.34	20.86	20.77	19.44	21.19	21.10	20.10	21.53	20.07
24.47	19.72	19.15	23.52	19.72	20.67	25.04	23.52	22.19	22.57	23.14	21.81	21.11	23.58	21.30	22.51	24.76	23.05	21.62	21.43	20.67	21.24	23.90	21.53	20.96	23.05	21.21
23.33	19.91	20.10	22.19	21.43	19.53	22.57	20.10	19.53	21.62	21.43	20.29	21.11	20.73	21.05	21.11	22.95	21.91	20.01	21.43	19.82	19.91	22.43	20.72	19.86	20.92	21.08
23.52	20.29	19.53	20.29	18.58	20.48	23.14	20.10	20.48	22.57	20.48	20.67	21.11	21.24	19.78	21.24	23.33	21.43	20.20	19.53	20.01	20.58	22.38	19.86	20.29	21.24	20.45
22.38	20.67	21.62	23.33	21.05	20.86	21.43	20.67	19.15	22.19	19.91	20.10	21.56	20.42	21.75	20.73	21.91	22.76	20.67	20.48	20.39	20.48	22.33	20.58	20.43	20.58	21.65
23.33	19.34	20.67	22.19	20.48	19.72	22.95	19.34	21.62	21.62	22.19	20.86	21.11	21.30	20.80	21.56	23.14	21.91	19.34	21.34	21.15	20.29	22.52	20.34	20.72	21.43	20.96
21.43	21.81	21.24	23.71	22.38	20.10	20.86	20.48	21.62	24.47	21.62	20.48	21.49	20.99	22.06	22.19	21.15	24.09	21.15	22.00	21.43	20.29	22.62	21.57	20.86	21.59	21.78
21.81	19.53	19.15	22.38	20.29	19.72	21.62	20.67	20.48	23.33	19.53	20.10	20.16	20.92	20.80	20.99	21.72	22.86	20.10	19.91	19.82	19.91	22.29	20.01	19.86	20.96	20.48
