# Supplementary material for: The Influence of Body Composition Effects on Male Facial Masculinity and Attractiveness
Source: Front Psychol. 2019 Jan 4;9:2658. doi: 10.3389/fpsyg.2018.02658 (PMC6328455; doi:10.3389/fpsyg.2018.02658)
Supplement: Supplementary file 7 [file Data_Sheet_4.CSV]

ID	rating	dimension	transform_level	group	Age	genders	Country	Residence	sexualorientation	ethnicity
1171_3879_2281_6383	1.303030303	muscle	-4	3D	19	Female	Germany	United Kingdom	1	Caucasian
1171_3879_2281_6383	1.666666667	muscle	2.3	3D	19	Female	Germany	United Kingdom	1	Caucasian
1171_3879_2281_6383	1.727272727	fat	-4	3D	19	Female	Germany	United Kingdom	1	Caucasian
1171_3879_2281_6383	1.787878788	fat	-2.3	3D	19	Female	Germany	United Kingdom	1	Caucasian
1171_3879_2281_6383	2.212121212	fat	2.3	3D	19	Female	Germany	United Kingdom	1	Caucasian
1171_3879_2281_6383	2.757575758	fat	4	3D	19	Female	Germany	United Kingdom	1	Caucasian
1171_3879_2281_6383	2.939393939	muscle	4	3D	19	Female	Germany	United Kingdom	1	Caucasian
1171_3879_2281_6383	2.939393939	fat	-2.3	3D	19	Female	Germany	United Kingdom	1	Caucasian
1171_3879_2281_6383	3.181818182	muscle	-4	3D	19	Female	Germany	United Kingdom	1	Caucasian
1171_3879_2281_6383	3.181818182	muscle	-2.3	3D	19	Female	Germany	United Kingdom	1	Caucasian
1171_3879_2281_6383	3.303030303	fat	-4	3D	19	Female	Germany	United Kingdom	1	Caucasian
1171_3879_2281_6383	3.424242424	fat	-2.3	3D	19	Female	Germany	United Kingdom	1	Caucasian
1171_3879_2281_6383	3.727272727	fat	2.3	3D	19	Female	Germany	United Kingdom	1	Caucasian
1171_3879_2281_6383	4.333333333	muscle	4	3D	19	Female	Germany	United Kingdom	1	Caucasian
1171_3879_2281_6383	4.636363636	fat	0	3D	19	Female	Germany	United Kingdom	1	Caucasian
1171_3879_2281_6383	4.696969697	muscle	4	3D	19	Female	Germany	United Kingdom	1	Caucasian
1171_3879_2281_6383	4.939393939	fat	0	3D	19	Female	Germany	United Kingdom	1	Caucasian
1171_3879_2281_6383	5	fat	4	3D	19	Female	Germany	United Kingdom	1	Caucasian
1171_3879_2281_6383	5	fat	-4	3D	19	Female	Germany	United Kingdom	1	Caucasian
1171_3879_2281_6383	5.060606061	muscle	-2.3	3D	19	Female	Germany	United Kingdom	1	Caucasian
1171_3879_2281_6383	5.181818182	muscle	-2.3	3D	19	Female	Germany	United Kingdom	1	Caucasian
1171_3879_2281_6383	5.242424242	muscle	-4	3D	19	Female	Germany	United Kingdom	1	Caucasian
1171_3879_2281_6383	5.242424242	fat	2.3	3D	19	Female	Germany	United Kingdom	1	Caucasian
1171_3879_2281_6383	5.606060606	muscle	2.3	3D	19	Female	Germany	United Kingdom	1	Caucasian
1171_3879_2281_6383	5.787878788	fat	4	3D	19	Female	Germany	United Kingdom	1	Caucasian
1171_3879_2281_6383	6.151515152	muscle	2.3	3D	19	Female	Germany	United Kingdom	1	Caucasian
1171_3879_2281_6383	6.575757576	fat	0	3D	19	Female	Germany	United Kingdom	1	Caucasian
1171_3879_2281_6383	1.545454545	muscle	-4	matched 2D	19	Female	Germany	United Kingdom	1	Caucasian
1171_3879_2281_6383	1.606060606	muscle	-2.3	matched 2D	19	Female	Germany	United Kingdom	1	Caucasian
1171_3879_2281_6383	1.666666667	muscle	-4	matched 2D	19	Female	Germany	United Kingdom	1	Caucasian
1171_3879_2281_6383	1.96969697	fat	-4	matched 2D	19	Female	Germany	United Kingdom	1	Caucasian
1171_3879_2281_6383	2.454545455	fat	-2.3	matched 2D	19	Female	Germany	United Kingdom	1	Caucasian
1171_3879_2281_6383	2.878787879	fat	-2.3	matched 2D	19	Female	Germany	United Kingdom	1	Caucasian
1171_3879_2281_6383	2.878787879	fat	-4	matched 2D	19	Female	Germany	United Kingdom	1	Caucasian
1171_3879_2281_6383	2.878787879	muscle	-2.3	matched 2D	19	Female	Germany	United Kingdom	1	Caucasian
1171_3879_2281_6383	3	fat	0	matched 2D	19	Female	Germany	United Kingdom	1	Caucasian
1171_3879_2281_6383	3.181818182	fat	-2.3	matched 2D	19	Female	Germany	United Kingdom	1	Caucasian
1171_3879_2281_6383	3.303030303	fat	2.3	matched 2D	19	Female	Germany	United Kingdom	1	Caucasian
1171_3879_2281_6383	3.848484848	muscle	2.3	matched 2D	19	Female	Germany	United Kingdom	1	Caucasian
1171_3879_2281_6383	4.03030303	muscle	4	matched 2D	19	Female	Germany	United Kingdom	1	Caucasian
1171_3879_2281_6383	4.757575758	fat	-4	matched 2D	19	Female	Germany	United Kingdom	1	Caucasian
1171_3879_2281_6383	4.818181818	fat	2.3	matched 2D	19	Female	Germany	United Kingdom	1	Caucasian
1171_3879_2281_6383	5.303030303	muscle	4	matched 2D	19	Female	Germany	United Kingdom	1	Caucasian
1171_3879_2281_6383	5.545454545	muscle	4	matched 2D	19	Female	Germany	United Kingdom	1	Caucasian
1171_3879_2281_6383	5.666666667	muscle	-2.3	matched 2D	19	Female	Germany	United Kingdom	1	Caucasian
1171_3879_2281_6383	5.666666667	muscle	2.3	matched 2D	19	Female	Germany	United Kingdom	1	Caucasian
1171_3879_2281_6383	5.666666667	muscle	-4	matched 2D	19	Female	Germany	United Kingdom	1	Caucasian
1171_3879_2281_6383	5.787878788	fat	0	matched 2D	19	Female	Germany	United Kingdom	1	Caucasian
1171_3879_2281_6383	5.909090909	fat	0	matched 2D	19	Female	Germany	United Kingdom	1	Caucasian
1171_3879_2281_6383	5.96969697	fat	4	matched 2D	19	Female	Germany	United Kingdom	1	Caucasian
1171_3879_2281_6383	6.333333333	fat	4	matched 2D	19	Female	Germany	United Kingdom	1	Caucasian
1171_3879_2281_6383	6.636363636	fat	4	matched 2D	19	Female	Germany	United Kingdom	1	Caucasian
1171_3879_2281_6383	6.696969697	muscle	2.3	matched 2D	19	Female	Germany	United Kingdom	1	Caucasian
1171_3879_2281_6383	6.818181818	fat	2.3	matched 2D	19	Female	Germany	United Kingdom	1	Caucasian
1171_3879_2281_6383	1.060606061	fat	-4	independent 2D	19	Female	Germany	United Kingdom	1	Caucasian
1171_3879_2281_6383	1.060606061	muscle	-4	independent 2D	19	Female	Germany	United Kingdom	1	Caucasian
1171_3879_2281_6383	1.242424242	fat	-2.3	independent 2D	19	Female	Germany	United Kingdom	1	Caucasian
1171_3879_2281_6383	1.96969697	muscle	-2.3	independent 2D	19	Female	Germany	United Kingdom	1	Caucasian
1171_3879_2281_6383	2.454545455	muscle	-4	independent 2D	19	Female	Germany	United Kingdom	1	Caucasian
1171_3879_2281_6383	2.636363636	fat	-4	independent 2D	19	Female	Germany	United Kingdom	1	Caucasian
1171_3879_2281_6383	2.878787879	fat	2.3	independent 2D	19	Female	Germany	United Kingdom	1	Caucasian
1171_3879_2281_6383	3.787878788	muscle	-2.3	independent 2D	19	Female	Germany	United Kingdom	1	Caucasian
1171_3879_2281_6383	3.848484848	fat	-4	independent 2D	19	Female	Germany	United Kingdom	1	Caucasian
1171_3879_2281_6383	3.96969697	fat	2.3	independent 2D	19	Female	Germany	United Kingdom	1	Caucasian
1171_3879_2281_6383	4.151515152	fat	0	independent 2D	19	Female	Germany	United Kingdom	1	Caucasian
1171_3879_2281_6383	4.333333333	muscle	-2.3	independent 2D	19	Female	Germany	United Kingdom	1	Caucasian
1171_3879_2281_6383	4.454545455	fat	0	independent 2D	19	Female	Germany	United Kingdom	1	Caucasian
1171_3879_2281_6383	4.575757576	muscle	2.3	independent 2D	19	Female	Germany	United Kingdom	1	Caucasian
1171_3879_2281_6383	4.696969697	fat	0	independent 2D	19	Female	Germany	United Kingdom	1	Caucasian
1171_3879_2281_6383	4.757575758	fat	-2.3	independent 2D	19	Female	Germany	United Kingdom	1	Caucasian
1171_3879_2281_6383	5.060606061	fat	4	independent 2D	19	Female	Germany	United Kingdom	1	Caucasian
1171_3879_2281_6383	5.121212121	muscle	-4	independent 2D	19	Female	Germany	United Kingdom	1	Caucasian
1171_3879_2281_6383	5.363636364	muscle	2.3	independent 2D	19	Female	Germany	United Kingdom	1	Caucasian
1171_3879_2281_6383	5.363636364	muscle	4	independent 2D	19	Female	Germany	United Kingdom	1	Caucasian
1171_3879_2281_6383	5.424242424	fat	4	independent 2D	19	Female	Germany	United Kingdom	1	Caucasian
1171_3879_2281_6383	6.03030303	muscle	4	independent 2D	19	Female	Germany	United Kingdom	1	Caucasian
1171_3879_2281_6383	6.333333333	fat	-2.3	independent 2D	19	Female	Germany	United Kingdom	1	Caucasian
1171_3879_2281_6383	6.757575758	fat	4	independent 2D	19	Female	Germany	United Kingdom	1	Caucasian
1171_3879_2281_6383	6.878787879	muscle	2.3	independent 2D	19	Female	Germany	United Kingdom	1	Caucasian
1171_3879_2281_6383	6.939393939	fat	2.3	independent 2D	19	Female	Germany	United Kingdom	1	Caucasian
1171_3879_2281_6383	7	muscle	4	independent 2D	19	Female	Germany	United Kingdom	1	Caucasian
1297_5241_7970_4675	1	muscle	2.3	3D	18	Female	Switzerland	Germany	7	Caucasian
1297_5241_7970_4675	1.060606061	muscle	-4	3D	18	Female	Switzerland	Germany	7	Caucasian
1297_5241_7970_4675	1.121212121	fat	0	3D	18	Female	Switzerland	Germany	7	Caucasian
1297_5241_7970_4675	1.121212121	muscle	-2.3	3D	18	Female	Switzerland	Germany	7	Caucasian
1297_5241_7970_4675	1.121212121	muscle	4	3D	18	Female	Switzerland	Germany	7	Caucasian
1297_5241_7970_4675	1.181818182	fat	2.3	3D	18	Female	Switzerland	Germany	7	Caucasian
1297_5241_7970_4675	1.242424242	fat	-2.3	3D	18	Female	Switzerland	Germany	7	Caucasian
1297_5241_7970_4675	1.303030303	fat	-4	3D	18	Female	Switzerland	Germany	7	Caucasian
1297_5241_7970_4675	1.303030303	fat	4	3D	18	Female	Switzerland	Germany	7	Caucasian
1297_5241_7970_4675	3.424242424	fat	4	3D	18	Female	Switzerland	Germany	7	Caucasian
1297_5241_7970_4675	3.424242424	muscle	-4	3D	18	Female	Switzerland	Germany	7	Caucasian
1297_5241_7970_4675	3.606060606	fat	2.3	3D	18	Female	Switzerland	Germany	7	Caucasian
1297_5241_7970_4675	3.848484848	fat	-4	3D	18	Female	Switzerland	Germany	7	Caucasian
1297_5241_7970_4675	3.909090909	muscle	4	3D	18	Female	Switzerland	Germany	7	Caucasian
1297_5241_7970_4675	4.090909091	muscle	-4	3D	18	Female	Switzerland	Germany	7	Caucasian
1297_5241_7970_4675	4.151515152	muscle	-2.3	3D	18	Female	Switzerland	Germany	7	Caucasian
1297_5241_7970_4675	4.151515152	fat	-4	3D	18	Female	Switzerland	Germany	7	Caucasian
1297_5241_7970_4675	4.151515152	fat	-2.3	3D	18	Female	Switzerland	Germany	7	Caucasian
1297_5241_7970_4675	4.393939394	muscle	2.3	3D	18	Female	Switzerland	Germany	7	Caucasian
1297_5241_7970_4675	4.454545455	fat	0	3D	18	Female	Switzerland	Germany	7	Caucasian
1297_5241_7970_4675	4.575757576	muscle	4	3D	18	Female	Switzerland	Germany	7	Caucasian
1297_5241_7970_4675	4.636363636	fat	-2.3	3D	18	Female	Switzerland	Germany	7	Caucasian
1297_5241_7970_4675	4.757575758	fat	2.3	3D	18	Female	Switzerland	Germany	7	Caucasian
1297_5241_7970_4675	4.818181818	muscle	-2.3	3D	18	Female	Switzerland	Germany	7	Caucasian
1297_5241_7970_4675	4.878787879	muscle	2.3	3D	18	Female	Switzerland	Germany	7	Caucasian
1297_5241_7970_4675	4.878787879	fat	4	3D	18	Female	Switzerland	Germany	7	Caucasian
1297_5241_7970_4675	5.121212121	fat	0	3D	18	Female	Switzerland	Germany	7	Caucasian
1297_5241_7970_4675	1.181818182	muscle	2.3	matched 2D	18	Female	Switzerland	Germany	7	Caucasian
1297_5241_7970_4675	1.181818182	muscle	-4	matched 2D	18	Female	Switzerland	Germany	7	Caucasian
1297_5241_7970_4675	1.242424242	muscle	-2.3	matched 2D	18	Female	Switzerland	Germany	7	Caucasian
1297_5241_7970_4675	1.363636364	muscle	2.3	matched 2D	18	Female	Switzerland	Germany	7	Caucasian
1297_5241_7970_4675	1.424242424	fat	-2.3	matched 2D	18	Female	Switzerland	Germany	7	Caucasian
1297_5241_7970_4675	1.484848485	fat	0	matched 2D	18	Female	Switzerland	Germany	7	Caucasian
1297_5241_7970_4675	1.545454545	muscle	4	matched 2D	18	Female	Switzerland	Germany	7	Caucasian
1297_5241_7970_4675	1.606060606	fat	4	matched 2D	18	Female	Switzerland	Germany	7	Caucasian
1297_5241_7970_4675	1.666666667	fat	-4	matched 2D	18	Female	Switzerland	Germany	7	Caucasian
1297_5241_7970_4675	1.787878788	muscle	-4	matched 2D	18	Female	Switzerland	Germany	7	Caucasian
1297_5241_7970_4675	1.909090909	fat	4	matched 2D	18	Female	Switzerland	Germany	7	Caucasian
1297_5241_7970_4675	1.96969697	fat	2.3	matched 2D	18	Female	Switzerland	Germany	7	Caucasian
1297_5241_7970_4675	1.96969697	muscle	4	matched 2D	18	Female	Switzerland	Germany	7	Caucasian
1297_5241_7970_4675	2.151515152	fat	4	matched 2D	18	Female	Switzerland	Germany	7	Caucasian
1297_5241_7970_4675	2.818181818	fat	2.3	matched 2D	18	Female	Switzerland	Germany	7	Caucasian
1297_5241_7970_4675	3	fat	-4	matched 2D	18	Female	Switzerland	Germany	7	Caucasian
1297_5241_7970_4675	3.060606061	muscle	4	matched 2D	18	Female	Switzerland	Germany	7	Caucasian
1297_5241_7970_4675	3.181818182	fat	0	matched 2D	18	Female	Switzerland	Germany	7	Caucasian
1297_5241_7970_4675	3.181818182	fat	-4	matched 2D	18	Female	Switzerland	Germany	7	Caucasian
1297_5241_7970_4675	3.242424242	muscle	-2.3	matched 2D	18	Female	Switzerland	Germany	7	Caucasian
1297_5241_7970_4675	3.303030303	fat	2.3	matched 2D	18	Female	Switzerland	Germany	7	Caucasian
1297_5241_7970_4675	3.484848485	muscle	-2.3	matched 2D	18	Female	Switzerland	Germany	7	Caucasian
1297_5241_7970_4675	3.666666667	fat	-2.3	matched 2D	18	Female	Switzerland	Germany	7	Caucasian
1297_5241_7970_4675	3.666666667	muscle	-4	matched 2D	18	Female	Switzerland	Germany	7	Caucasian
1297_5241_7970_4675	3.848484848	fat	0	matched 2D	18	Female	Switzerland	Germany	7	Caucasian
1297_5241_7970_4675	3.96969697	muscle	2.3	matched 2D	18	Female	Switzerland	Germany	7	Caucasian
1297_5241_7970_4675	4.090909091	fat	-2.3	matched 2D	18	Female	Switzerland	Germany	7	Caucasian
1297_5241_7970_4675	1.363636364	fat	2.3	independent 2D	18	Female	Switzerland	Germany	7	Caucasian
1297_5241_7970_4675	1.484848485	fat	4	independent 2D	18	Female	Switzerland	Germany	7	Caucasian
1297_5241_7970_4675	1.848484848	muscle	-4	independent 2D	18	Female	Switzerland	Germany	7	Caucasian
1297_5241_7970_4675	1.848484848	fat	0	independent 2D	18	Female	Switzerland	Germany	7	Caucasian
1297_5241_7970_4675	1.96969697	muscle	4	independent 2D	18	Female	Switzerland	Germany	7	Caucasian
1297_5241_7970_4675	2.151515152	muscle	-4	independent 2D	18	Female	Switzerland	Germany	7	Caucasian
1297_5241_7970_4675	2.333333333	muscle	2.3	independent 2D	18	Female	Switzerland	Germany	7	Caucasian
1297_5241_7970_4675	2.333333333	muscle	-2.3	independent 2D	18	Female	Switzerland	Germany	7	Caucasian
1297_5241_7970_4675	2.393939394	fat	-4	independent 2D	18	Female	Switzerland	Germany	7	Caucasian
1297_5241_7970_4675	2.515151515	fat	-2.3	independent 2D	18	Female	Switzerland	Germany	7	Caucasian
1297_5241_7970_4675	2.515151515	muscle	4	independent 2D	18	Female	Switzerland	Germany	7	Caucasian
1297_5241_7970_4675	2.636363636	muscle	-4	independent 2D	18	Female	Switzerland	Germany	7	Caucasian
1297_5241_7970_4675	2.696969697	fat	-2.3	independent 2D	18	Female	Switzerland	Germany	7	Caucasian
1297_5241_7970_4675	2.757575758	muscle	4	independent 2D	18	Female	Switzerland	Germany	7	Caucasian
1297_5241_7970_4675	2.757575758	fat	2.3	independent 2D	18	Female	Switzerland	Germany	7	Caucasian
1297_5241_7970_4675	2.878787879	fat	0	independent 2D	18	Female	Switzerland	Germany	7	Caucasian
1297_5241_7970_4675	2.878787879	fat	2.3	independent 2D	18	Female	Switzerland	Germany	7	Caucasian
1297_5241_7970_4675	3.121212121	fat	4	independent 2D	18	Female	Switzerland	Germany	7	Caucasian
1297_5241_7970_4675	3.303030303	muscle	-2.3	independent 2D	18	Female	Switzerland	Germany	7	Caucasian
1297_5241_7970_4675	3.363636364	fat	4	independent 2D	18	Female	Switzerland	Germany	7	Caucasian
1297_5241_7970_4675	3.363636364	muscle	2.3	independent 2D	18	Female	Switzerland	Germany	7	Caucasian
1297_5241_7970_4675	3.424242424	muscle	-2.3	independent 2D	18	Female	Switzerland	Germany	7	Caucasian
1297_5241_7970_4675	3.484848485	muscle	2.3	independent 2D	18	Female	Switzerland	Germany	7	Caucasian
1297_5241_7970_4675	3.96969697	fat	0	independent 2D	18	Female	Switzerland	Germany	7	Caucasian
1297_5241_7970_4675	4.090909091	fat	-4	independent 2D	18	Female	Switzerland	Germany	7	Caucasian
1297_5241_7970_4675	4.090909091	fat	-4	independent 2D	18	Female	Switzerland	Germany	7	Caucasian
1297_5241_7970_4675	4.151515152	fat	-2.3	independent 2D	18	Female	Switzerland	Germany	7	Caucasian
1745_6366_4201_7275	1.606060606	fat	4	3D
1745_6366_4201_7275	1.606060606	muscle	4	3D
1745_6366_4201_7275	1.666666667	fat	-2.3	3D
1745_6366_4201_7275	1.909090909	muscle	-2.3	3D
1745_6366_4201_7275	2.03030303	fat	2.3	3D
1745_6366_4201_7275	2.272727273	muscle	2.3	3D
1745_6366_4201_7275	2.393939394	fat	0	3D
1745_6366_4201_7275	2.454545455	fat	-4	3D
1745_6366_4201_7275	2.454545455	muscle	-4	3D
1745_6366_4201_7275	4.03030303	muscle	-4	3D
1745_6366_4201_7275	4.272727273	fat	-4	3D
1745_6366_4201_7275	4.636363636	muscle	-4	3D
1745_6366_4201_7275	5	muscle	-2.3	3D
1745_6366_4201_7275	5	muscle	4	3D
1745_6366_4201_7275	5.060606061	fat	0	3D
1745_6366_4201_7275	5.181818182	fat	-2.3	3D
1745_6366_4201_7275	5.242424242	fat	2.3	3D
1745_6366_4201_7275	5.303030303	muscle	-2.3	3D
1745_6366_4201_7275	5.303030303	muscle	2.3	3D
1745_6366_4201_7275	5.484848485	fat	-2.3	3D
1745_6366_4201_7275	6.03030303	fat	0	3D
1745_6366_4201_7275	6.090909091	fat	4	3D
1745_6366_4201_7275	6.333333333	fat	-4	3D
1745_6366_4201_7275	6.575757576	fat	4	3D
1745_6366_4201_7275	6.636363636	muscle	2.3	3D
1745_6366_4201_7275	7	fat	2.3	3D
1745_6366_4201_7275	7	muscle	4	3D
1745_6366_4201_7275	1	muscle	-2.3	matched 2D
1745_6366_4201_7275	1.181818182	muscle	2.3	matched 2D
1745_6366_4201_7275	1.242424242	fat	-4	matched 2D
1745_6366_4201_7275	1.606060606	fat	2.3	matched 2D
1745_6366_4201_7275	1.666666667	muscle	4	matched 2D
1745_6366_4201_7275	1.727272727	muscle	-4	matched 2D
1745_6366_4201_7275	2.818181818	muscle	-2.3	matched 2D
1745_6366_4201_7275	2.818181818	fat	0	matched 2D
1745_6366_4201_7275	2.878787879	muscle	2.3	matched 2D
1745_6366_4201_7275	2.878787879	fat	-2.3	matched 2D
1745_6366_4201_7275	3.060606061	fat	-4	matched 2D
1745_6366_4201_7275	3.060606061	muscle	-4	matched 2D
1745_6366_4201_7275	3.121212121	fat	0	matched 2D
1745_6366_4201_7275	3.181818182	muscle	-4	matched 2D
1745_6366_4201_7275	3.424242424	fat	4	matched 2D
1745_6366_4201_7275	3.666666667	fat	-2.3	matched 2D
1745_6366_4201_7275	3.727272727	fat	-4	matched 2D
1745_6366_4201_7275	3.848484848	muscle	4	matched 2D
1745_6366_4201_7275	4.03030303	muscle	-2.3	matched 2D
1745_6366_4201_7275	4.333333333	fat	2.3	matched 2D
1745_6366_4201_7275	4.636363636	muscle	2.3	matched 2D
1745_6366_4201_7275	4.818181818	fat	0	matched 2D
1745_6366_4201_7275	5	fat	4	matched 2D
1745_6366_4201_7275	5.181818182	fat	-2.3	matched 2D
1745_6366_4201_7275	5.303030303	fat	4	matched 2D
1745_6366_4201_7275	5.424242424	fat	2.3	matched 2D
1745_6366_4201_7275	6.272727273	muscle	4	matched 2D
1745_6366_4201_7275	1.545454545	muscle	-4	independent 2D
1745_6366_4201_7275	1.545454545	muscle	-2.3	independent 2D
1745_6366_4201_7275	1.909090909	muscle	-4	independent 2D
1745_6366_4201_7275	2.151515152	fat	2.3	independent 2D
1745_6366_4201_7275	2.636363636	fat	-2.3	independent 2D
1745_6366_4201_7275	2.939393939	fat	-4	independent 2D
1745_6366_4201_7275	3.242424242	fat	-2.3	independent 2D
1745_6366_4201_7275	3.363636364	muscle	2.3	independent 2D
1745_6366_4201_7275	3.484848485	muscle	-2.3	independent 2D
1745_6366_4201_7275	3.606060606	fat	-4	independent 2D
1745_6366_4201_7275	3.606060606	fat	-2.3	independent 2D
1745_6366_4201_7275	3.666666667	muscle	-4	independent 2D
1745_6366_4201_7275	3.909090909	fat	0	independent 2D
1745_6366_4201_7275	4.272727273	fat	4	independent 2D
1745_6366_4201_7275	4.454545455	muscle	-2.3	independent 2D
1745_6366_4201_7275	4.515151515	fat	0	independent 2D
1745_6366_4201_7275	4.575757576	muscle	4	independent 2D
1745_6366_4201_7275	5.060606061	muscle	4	independent 2D
1745_6366_4201_7275	5.121212121	fat	2.3	independent 2D
1745_6366_4201_7275	5.181818182	fat	4	independent 2D
1745_6366_4201_7275	5.181818182	fat	0	independent 2D
1745_6366_4201_7275	5.181818182	fat	-4	independent 2D
1745_6366_4201_7275	5.484848485	muscle	2.3	independent 2D
1745_6366_4201_7275	5.96969697	muscle	2.3	independent 2D
1745_6366_4201_7275	6.333333333	fat	4	independent 2D
1745_6366_4201_7275	6.333333333	fat	2.3	independent 2D
1745_6366_4201_7275	6.939393939	muscle	4	independent 2D
1899_7092_4135_8097	1	muscle	-4	3D	18	Female	United Kingdom	United Kingdom	7	Caucasian
1899_7092_4135_8097	1	fat	2.3	3D	18	Female	United Kingdom	United Kingdom	7	Caucasian
1899_7092_4135_8097	1.545454545	muscle	4	3D	18	Female	United Kingdom	United Kingdom	7	Caucasian
1899_7092_4135_8097	1.727272727	fat	-4	3D	18	Female	United Kingdom	United Kingdom	7	Caucasian
1899_7092_4135_8097	1.727272727	muscle	2.3	3D	18	Female	United Kingdom	United Kingdom	7	Caucasian
1899_7092_4135_8097	1.787878788	fat	-2.3	3D	18	Female	United Kingdom	United Kingdom	7	Caucasian
1899_7092_4135_8097	1.96969697	muscle	2.3	3D	18	Female	United Kingdom	United Kingdom	7	Caucasian
1899_7092_4135_8097	2.090909091	fat	-4	3D	18	Female	United Kingdom	United Kingdom	7	Caucasian
1899_7092_4135_8097	2.696969697	fat	0	3D	18	Female	United Kingdom	United Kingdom	7	Caucasian
1899_7092_4135_8097	2.696969697	muscle	-2.3	3D	18	Female	United Kingdom	United Kingdom	7	Caucasian
1899_7092_4135_8097	2.696969697	fat	0	3D	18	Female	United Kingdom	United Kingdom	7	Caucasian
1899_7092_4135_8097	2.818181818	fat	2.3	3D	18	Female	United Kingdom	United Kingdom	7	Caucasian
1899_7092_4135_8097	2.818181818	fat	4	3D	18	Female	United Kingdom	United Kingdom	7	Caucasian
1899_7092_4135_8097	3	fat	4	3D	18	Female	United Kingdom	United Kingdom	7	Caucasian
1899_7092_4135_8097	3.606060606	muscle	-4	3D	18	Female	United Kingdom	United Kingdom	7	Caucasian
1899_7092_4135_8097	4.272727273	muscle	-2.3	3D	18	Female	United Kingdom	United Kingdom	7	Caucasian
1899_7092_4135_8097	4.333333333	fat	-2.3	3D	18	Female	United Kingdom	United Kingdom	7	Caucasian
1899_7092_4135_8097	4.515151515	muscle	4	3D	18	Female	United Kingdom	United Kingdom	7	Caucasian
1899_7092_4135_8097	5	muscle	2.3	3D	18	Female	United Kingdom	United Kingdom	7	Caucasian
1899_7092_4135_8097	5.060606061	fat	2.3	3D	18	Female	United Kingdom	United Kingdom	7	Caucasian
1899_7092_4135_8097	5.484848485	muscle	-2.3	3D	18	Female	United Kingdom	United Kingdom	7	Caucasian
1899_7092_4135_8097	5.545454545	fat	4	3D	18	Female	United Kingdom	United Kingdom	7	Caucasian
1899_7092_4135_8097	5.545454545	muscle	-4	3D	18	Female	United Kingdom	United Kingdom	7	Caucasian
1899_7092_4135_8097	5.727272727	muscle	4	3D	18	Female	United Kingdom	United Kingdom	7	Caucasian
1899_7092_4135_8097	6.090909091	fat	0	3D	18	Female	United Kingdom	United Kingdom	7	Caucasian
1899_7092_4135_8097	6.212121212	fat	-4	3D	18	Female	United Kingdom	United Kingdom	7	Caucasian
1899_7092_4135_8097	6.696969697	fat	-2.3	3D	18	Female	United Kingdom	United Kingdom	7	Caucasian
1899_7092_4135_8097	1	fat	0	matched 2D	18	Female	United Kingdom	United Kingdom	7	Caucasian
1899_7092_4135_8097	1	muscle	-4	matched 2D	18	Female	United Kingdom	United Kingdom	7	Caucasian
1899_7092_4135_8097	1.121212121	muscle	2.3	matched 2D	18	Female	United Kingdom	United Kingdom	7	Caucasian
1899_7092_4135_8097	1.363636364	fat	-2.3	matched 2D	18	Female	United Kingdom	United Kingdom	7	Caucasian
1899_7092_4135_8097	1.666666667	fat	-4	matched 2D	18	Female	United Kingdom	United Kingdom	7	Caucasian
1899_7092_4135_8097	1.787878788	fat	2.3	matched 2D	18	Female	United Kingdom	United Kingdom	7	Caucasian
1899_7092_4135_8097	1.909090909	fat	-2.3	matched 2D	18	Female	United Kingdom	United Kingdom	7	Caucasian
1899_7092_4135_8097	2.03030303	fat	4	matched 2D	18	Female	United Kingdom	United Kingdom	7	Caucasian
1899_7092_4135_8097	2.151515152	fat	-4	matched 2D	18	Female	United Kingdom	United Kingdom	7	Caucasian
1899_7092_4135_8097	2.333333333	muscle	4	matched 2D	18	Female	United Kingdom	United Kingdom	7	Caucasian
1899_7092_4135_8097	2.575757576	fat	0	matched 2D	18	Female	United Kingdom	United Kingdom	7	Caucasian
1899_7092_4135_8097	2.818181818	muscle	-4	matched 2D	18	Female	United Kingdom	United Kingdom	7	Caucasian
1899_7092_4135_8097	2.818181818	fat	4	matched 2D	18	Female	United Kingdom	United Kingdom	7	Caucasian
1899_7092_4135_8097	2.878787879	muscle	2.3	matched 2D	18	Female	United Kingdom	United Kingdom	7	Caucasian
1899_7092_4135_8097	3.424242424	muscle	4	matched 2D	18	Female	United Kingdom	United Kingdom	7	Caucasian
1899_7092_4135_8097	3.787878788	fat	2.3	matched 2D	18	Female	United Kingdom	United Kingdom	7	Caucasian
1899_7092_4135_8097	3.96969697	fat	-2.3	matched 2D	18	Female	United Kingdom	United Kingdom	7	Caucasian
1899_7092_4135_8097	4.212121212	muscle	2.3	matched 2D	18	Female	United Kingdom	United Kingdom	7	Caucasian
1899_7092_4135_8097	4.212121212	fat	-4	matched 2D	18	Female	United Kingdom	United Kingdom	7	Caucasian
1899_7092_4135_8097	4.272727273	muscle	-4	matched 2D	18	Female	United Kingdom	United Kingdom	7	Caucasian
1899_7092_4135_8097	4.818181818	muscle	-2.3	matched 2D	18	Female	United Kingdom	United Kingdom	7	Caucasian
1899_7092_4135_8097	4.878787879	fat	4	matched 2D	18	Female	United Kingdom	United Kingdom	7	Caucasian
1899_7092_4135_8097	5.424242424	muscle	-2.3	matched 2D	18	Female	United Kingdom	United Kingdom	7	Caucasian
1899_7092_4135_8097	5.545454545	fat	2.3	matched 2D	18	Female	United Kingdom	United Kingdom	7	Caucasian
1899_7092_4135_8097	5.848484848	muscle	4	matched 2D	18	Female	United Kingdom	United Kingdom	7	Caucasian
1899_7092_4135_8097	5.96969697	fat	0	matched 2D	18	Female	United Kingdom	United Kingdom	7	Caucasian
1899_7092_4135_8097	6.090909091	muscle	-2.3	matched 2D	18	Female	United Kingdom	United Kingdom	7	Caucasian
1899_7092_4135_8097	1	muscle	2.3	independent 2D	18	Female	United Kingdom	United Kingdom	7	Caucasian
1899_7092_4135_8097	1	muscle	-4	independent 2D	18	Female	United Kingdom	United Kingdom	7	Caucasian
1899_7092_4135_8097	1	muscle	4	independent 2D	18	Female	United Kingdom	United Kingdom	7	Caucasian
1899_7092_4135_8097	1.121212121	muscle	2.3	independent 2D	18	Female	United Kingdom	United Kingdom	7	Caucasian
1899_7092_4135_8097	1.121212121	muscle	4	independent 2D	18	Female	United Kingdom	United Kingdom	7	Caucasian
1899_7092_4135_8097	1.303030303	fat	4	independent 2D	18	Female	United Kingdom	United Kingdom	7	Caucasian
1899_7092_4135_8097	1.484848485	fat	-4	independent 2D	18	Female	United Kingdom	United Kingdom	7	Caucasian
1899_7092_4135_8097	1.727272727	muscle	-2.3	independent 2D	18	Female	United Kingdom	United Kingdom	7	Caucasian
1899_7092_4135_8097	1.727272727	fat	4	independent 2D	18	Female	United Kingdom	United Kingdom	7	Caucasian
1899_7092_4135_8097	1.787878788	fat	-4	independent 2D	18	Female	United Kingdom	United Kingdom	7	Caucasian
1899_7092_4135_8097	1.96969697	fat	-2.3	independent 2D	18	Female	United Kingdom	United Kingdom	7	Caucasian
1899_7092_4135_8097	1.96969697	muscle	-4	independent 2D	18	Female	United Kingdom	United Kingdom	7	Caucasian
1899_7092_4135_8097	1.96969697	fat	2.3	independent 2D	18	Female	United Kingdom	United Kingdom	7	Caucasian
1899_7092_4135_8097	2.212121212	fat	2.3	independent 2D	18	Female	United Kingdom	United Kingdom	7	Caucasian
1899_7092_4135_8097	2.454545455	fat	0	independent 2D	18	Female	United Kingdom	United Kingdom	7	Caucasian
1899_7092_4135_8097	2.575757576	muscle	-2.3	independent 2D	18	Female	United Kingdom	United Kingdom	7	Caucasian
1899_7092_4135_8097	2.878787879	muscle	4	independent 2D	18	Female	United Kingdom	United Kingdom	7	Caucasian
1899_7092_4135_8097	3.060606061	fat	0	independent 2D	18	Female	United Kingdom	United Kingdom	7	Caucasian
1899_7092_4135_8097	3.363636364	fat	0	independent 2D	18	Female	United Kingdom	United Kingdom	7	Caucasian
1899_7092_4135_8097	4.575757576	muscle	-2.3	independent 2D	18	Female	United Kingdom	United Kingdom	7	Caucasian
1899_7092_4135_8097	5	fat	4	independent 2D	18	Female	United Kingdom	United Kingdom	7	Caucasian
1899_7092_4135_8097	5	fat	-2.3	independent 2D	18	Female	United Kingdom	United Kingdom	7	Caucasian
1899_7092_4135_8097	5.121212121	muscle	-4	independent 2D	18	Female	United Kingdom	United Kingdom	7	Caucasian
1899_7092_4135_8097	5.363636364	fat	-4	independent 2D	18	Female	United Kingdom	United Kingdom	7	Caucasian
1899_7092_4135_8097	5.484848485	fat	2.3	independent 2D	18	Female	United Kingdom	United Kingdom	7	Caucasian
1899_7092_4135_8097	6.03030303	muscle	2.3	independent 2D	18	Female	United Kingdom	United Kingdom	7	Caucasian
1899_7092_4135_8097	6.090909091	fat	-2.3	independent 2D	18	Female	United Kingdom	United Kingdom	7	Caucasian
2044_6741_1856_5562	1	muscle	-4	3D	19	Female	Phillipines	Phillipines	7	Asian
2044_6741_1856_5562	1.363636364	fat	-4	3D	19	Female	Phillipines	Phillipines	7	Asian
2044_6741_1856_5562	1.727272727	muscle	-2.3	3D	19	Female	Phillipines	Phillipines	7	Asian
2044_6741_1856_5562	1.848484848	fat	-4	3D	19	Female	Phillipines	Phillipines	7	Asian
2044_6741_1856_5562	1.848484848	fat	-2.3	3D	19	Female	Phillipines	Phillipines	7	Asian
2044_6741_1856_5562	1.909090909	fat	-4	3D	19	Female	Phillipines	Phillipines	7	Asian
2044_6741_1856_5562	2.272727273	fat	4	3D	19	Female	Phillipines	Phillipines	7	Asian
2044_6741_1856_5562	2.575757576	fat	0	3D	19	Female	Phillipines	Phillipines	7	Asian
2044_6741_1856_5562	2.757575758	fat	0	3D	19	Female	Phillipines	Phillipines	7	Asian
2044_6741_1856_5562	2.939393939	fat	-2.3	3D	19	Female	Phillipines	Phillipines	7	Asian
2044_6741_1856_5562	3.060606061	muscle	2.3	3D	19	Female	Phillipines	Phillipines	7	Asian
2044_6741_1856_5562	3.181818182	muscle	4	3D	19	Female	Phillipines	Phillipines	7	Asian
2044_6741_1856_5562	3.424242424	muscle	4	3D	19	Female	Phillipines	Phillipines	7	Asian
2044_6741_1856_5562	3.606060606	fat	-2.3	3D	19	Female	Phillipines	Phillipines	7	Asian
2044_6741_1856_5562	3.848484848	muscle	-4	3D	19	Female	Phillipines	Phillipines	7	Asian
2044_6741_1856_5562	3.96969697	fat	2.3	3D	19	Female	Phillipines	Phillipines	7	Asian
2044_6741_1856_5562	4.03030303	fat	2.3	3D	19	Female	Phillipines	Phillipines	7	Asian
2044_6741_1856_5562	4.515151515	muscle	2.3	3D	19	Female	Phillipines	Phillipines	7	Asian
2044_6741_1856_5562	5	fat	2.3	3D	19	Female	Phillipines	Phillipines	7	Asian
2044_6741_1856_5562	5.303030303	muscle	4	3D	19	Female	Phillipines	Phillipines	7	Asian
2044_6741_1856_5562	5.363636364	muscle	-2.3	3D	19	Female	Phillipines	Phillipines	7	Asian
2044_6741_1856_5562	5.606060606	fat	0	3D	19	Female	Phillipines	Phillipines	7	Asian
2044_6741_1856_5562	5.666666667	fat	4	3D	19	Female	Phillipines	Phillipines	7	Asian
2044_6741_1856_5562	5.727272727	muscle	-4	3D	19	Female	Phillipines	Phillipines	7	Asian
2044_6741_1856_5562	5.909090909	muscle	2.3	3D	19	Female	Phillipines	Phillipines	7	Asian
2044_6741_1856_5562	6.151515152	muscle	-2.3	3D	19	Female	Phillipines	Phillipines	7	Asian
2044_6741_1856_5562	6.454545455	fat	4	3D	19	Female	Phillipines	Phillipines	7	Asian
2044_6741_1856_5562	1.727272727	muscle	-4	matched 2D	19	Female	Phillipines	Phillipines	7	Asian
2044_6741_1856_5562	1.787878788	muscle	-4	matched 2D	19	Female	Phillipines	Phillipines	7	Asian
2044_6741_1856_5562	2.454545455	fat	-4	matched 2D	19	Female	Phillipines	Phillipines	7	Asian
2044_6741_1856_5562	2.575757576	fat	-4	matched 2D	19	Female	Phillipines	Phillipines	7	Asian
2044_6741_1856_5562	2.818181818	muscle	4	matched 2D	19	Female	Phillipines	Phillipines	7	Asian
2044_6741_1856_5562	3	muscle	-4	matched 2D	19	Female	Phillipines	Phillipines	7	Asian
2044_6741_1856_5562	3.242424242	fat	-2.3	matched 2D	19	Female	Phillipines	Phillipines	7	Asian
2044_6741_1856_5562	3.242424242	fat	-4	matched 2D	19	Female	Phillipines	Phillipines	7	Asian
2044_6741_1856_5562	3.424242424	fat	0	matched 2D	19	Female	Phillipines	Phillipines	7	Asian
2044_6741_1856_5562	3.606060606	fat	2.3	matched 2D	19	Female	Phillipines	Phillipines	7	Asian
2044_6741_1856_5562	3.727272727	fat	2.3	matched 2D	19	Female	Phillipines	Phillipines	7	Asian
2044_6741_1856_5562	4.03030303	muscle	-2.3	matched 2D	19	Female	Phillipines	Phillipines	7	Asian
2044_6741_1856_5562	4.151515152	fat	0	matched 2D	19	Female	Phillipines	Phillipines	7	Asian
2044_6741_1856_5562	4.212121212	fat	4	matched 2D	19	Female	Phillipines	Phillipines	7	Asian
2044_6741_1856_5562	4.393939394	muscle	4	matched 2D	19	Female	Phillipines	Phillipines	7	Asian
2044_6741_1856_5562	4.636363636	fat	-2.3	matched 2D	19	Female	Phillipines	Phillipines	7	Asian
2044_6741_1856_5562	4.696969697	fat	-2.3	matched 2D	19	Female	Phillipines	Phillipines	7	Asian
2044_6741_1856_5562	4.939393939	muscle	4	matched 2D	19	Female	Phillipines	Phillipines	7	Asian
2044_6741_1856_5562	5	fat	2.3	matched 2D	19	Female	Phillipines	Phillipines	7	Asian
2044_6741_1856_5562	5.121212121	muscle	2.3	matched 2D	19	Female	Phillipines	Phillipines	7	Asian
2044_6741_1856_5562	5.181818182	fat	4	matched 2D	19	Female	Phillipines	Phillipines	7	Asian
2044_6741_1856_5562	5.181818182	muscle	-2.3	matched 2D	19	Female	Phillipines	Phillipines	7	Asian
2044_6741_1856_5562	5.181818182	muscle	-2.3	matched 2D	19	Female	Phillipines	Phillipines	7	Asian
2044_6741_1856_5562	5.363636364	fat	0	matched 2D	19	Female	Phillipines	Phillipines	7	Asian
2044_6741_1856_5562	5.424242424	fat	4	matched 2D	19	Female	Phillipines	Phillipines	7	Asian
2044_6741_1856_5562	5.787878788	muscle	2.3	matched 2D	19	Female	Phillipines	Phillipines	7	Asian
2044_6741_1856_5562	5.909090909	muscle	2.3	matched 2D	19	Female	Phillipines	Phillipines	7	Asian
2044_6741_1856_5562	1	muscle	-4	independent 2D	19	Female	Phillipines	Phillipines	7	Asian
2044_6741_1856_5562	1.242424242	fat	-4	independent 2D	19	Female	Phillipines	Phillipines	7	Asian
2044_6741_1856_5562	1.787878788	muscle	-4	independent 2D	19	Female	Phillipines	Phillipines	7	Asian
2044_6741_1856_5562	1.96969697	fat	-4	independent 2D	19	Female	Phillipines	Phillipines	7	Asian
2044_6741_1856_5562	2.03030303	fat	2.3	independent 2D	19	Female	Phillipines	Phillipines	7	Asian
2044_6741_1856_5562	2.515151515	muscle	2.3	independent 2D	19	Female	Phillipines	Phillipines	7	Asian
2044_6741_1856_5562	2.636363636	muscle	-2.3	independent 2D	19	Female	Phillipines	Phillipines	7	Asian
2044_6741_1856_5562	2.757575758	fat	4	independent 2D	19	Female	Phillipines	Phillipines	7	Asian
2044_6741_1856_5562	2.757575758	muscle	-2.3	independent 2D	19	Female	Phillipines	Phillipines	7	Asian
2044_6741_1856_5562	2.878787879	fat	-4	independent 2D	19	Female	Phillipines	Phillipines	7	Asian
2044_6741_1856_5562	3	muscle	-4	independent 2D	19	Female	Phillipines	Phillipines	7	Asian
2044_6741_1856_5562	3.060606061	fat	-2.3	independent 2D	19	Female	Phillipines	Phillipines	7	Asian
2044_6741_1856_5562	3.606060606	muscle	-2.3	independent 2D	19	Female	Phillipines	Phillipines	7	Asian
2044_6741_1856_5562	4.333333333	fat	-2.3	independent 2D	19	Female	Phillipines	Phillipines	7	Asian
2044_6741_1856_5562	4.636363636	fat	0	independent 2D	19	Female	Phillipines	Phillipines	7	Asian
2044_6741_1856_5562	4.757575758	muscle	2.3	independent 2D	19	Female	Phillipines	Phillipines	7	Asian
2044_6741_1856_5562	4.818181818	muscle	4	independent 2D	19	Female	Phillipines	Phillipines	7	Asian
2044_6741_1856_5562	5.181818182	fat	0	independent 2D	19	Female	Phillipines	Phillipines	7	Asian
2044_6741_1856_5562	5.242424242	muscle	2.3	independent 2D	19	Female	Phillipines	Phillipines	7	Asian
2044_6741_1856_5562	5.303030303	fat	2.3	independent 2D	19	Female	Phillipines	Phillipines	7	Asian
2044_6741_1856_5562	5.424242424	fat	4	independent 2D	19	Female	Phillipines	Phillipines	7	Asian
2044_6741_1856_5562	5.606060606	fat	2.3	independent 2D	19	Female	Phillipines	Phillipines	7	Asian
2044_6741_1856_5562	5.787878788	fat	4	independent 2D	19	Female	Phillipines	Phillipines	7	Asian
2044_6741_1856_5562	5.848484848	fat	-2.3	independent 2D	19	Female	Phillipines	Phillipines	7	Asian
2044_6741_1856_5562	6.03030303	muscle	4	independent 2D	19	Female	Phillipines	Phillipines	7	Asian
2044_6741_1856_5562	6.090909091	muscle	4	independent 2D	19	Female	Phillipines	Phillipines	7	Asian
2044_6741_1856_5562	6.272727273	fat	0	independent 2D	19	Female	Phillipines	Phillipines	7	Asian
2236_4259_6134_1822	1.121212121	muscle	-2.3	3D	18	Female	United States of America	United States of America	7	Caucasian
2236_4259_6134_1822	1.181818182	muscle	-4	3D	18	Female	United States of America	United States of America	7	Caucasian
2236_4259_6134_1822	1.363636364	fat	4	3D	18	Female	United States of America	United States of America	7	Caucasian
2236_4259_6134_1822	1.424242424	fat	0	3D	18	Female	United States of America	United States of America	7	Caucasian
2236_4259_6134_1822	1.484848485	fat	2.3	3D	18	Female	United States of America	United States of America	7	Caucasian
2236_4259_6134_1822	1.787878788	fat	-4	3D	18	Female	United States of America	United States of America	7	Caucasian
2236_4259_6134_1822	2.090909091	fat	-2.3	3D	18	Female	United States of America	United States of America	7	Caucasian
2236_4259_6134_1822	2.515151515	muscle	-4	3D	18	Female	United States of America	United States of America	7	Caucasian
2236_4259_6134_1822	3.060606061	muscle	2.3	3D	18	Female	United States of America	United States of America	7	Caucasian
2236_4259_6134_1822	3.363636364	fat	4	3D	18	Female	United States of America	United States of America	7	Caucasian
2236_4259_6134_1822	3.363636364	muscle	-2.3	3D	18	Female	United States of America	United States of America	7	Caucasian
2236_4259_6134_1822	3.909090909	muscle	4	3D	18	Female	United States of America	United States of America	7	Caucasian
2236_4259_6134_1822	4.03030303	muscle	2.3	3D	18	Female	United States of America	United States of America	7	Caucasian
2236_4259_6134_1822	4.575757576	fat	-2.3	3D	18	Female	United States of America	United States of America	7	Caucasian
2236_4259_6134_1822	4.575757576	fat	0	3D	18	Female	United States of America	United States of America	7	Caucasian
2236_4259_6134_1822	4.636363636	muscle	4	3D	18	Female	United States of America	United States of America	7	Caucasian
2236_4259_6134_1822	4.757575758	fat	-4	3D	18	Female	United States of America	United States of America	7	Caucasian
2236_4259_6134_1822	4.818181818	muscle	2.3	3D	18	Female	United States of America	United States of America	7	Caucasian
2236_4259_6134_1822	4.818181818	fat	-2.3	3D	18	Female	United States of America	United States of America	7	Caucasian
2236_4259_6134_1822	5	muscle	-4	3D	18	Female	United States of America	United States of America	7	Caucasian
2236_4259_6134_1822	5.060606061	fat	0	3D	18	Female	United States of America	United States of America	7	Caucasian
2236_4259_6134_1822	5.060606061	muscle	4	3D	18	Female	United States of America	United States of America	7	Caucasian
2236_4259_6134_1822	5.060606061	fat	4	3D	18	Female	United States of America	United States of America	7	Caucasian
2236_4259_6134_1822	5.181818182	muscle	-2.3	3D	18	Female	United States of America	United States of America	7	Caucasian
2236_4259_6134_1822	5.363636364	fat	2.3	3D	18	Female	United States of America	United States of America	7	Caucasian
2236_4259_6134_1822	5.727272727	fat	2.3	3D	18	Female	United States of America	United States of America	7	Caucasian
2236_4259_6134_1822	6.636363636	fat	-4	3D	18	Female	United States of America	United States of America	7	Caucasian
2236_4259_6134_1822	3.242424242	muscle	-4	matched 2D	18	Female	United States of America	United States of America	7	Caucasian
2236_4259_6134_1822	3.242424242	muscle	4	matched 2D	18	Female	United States of America	United States of America	7	Caucasian
2236_4259_6134_1822	3.303030303	fat	0	matched 2D	18	Female	United States of America	United States of America	7	Caucasian
2236_4259_6134_1822	3.363636364	muscle	-4	matched 2D	18	Female	United States of America	United States of America	7	Caucasian
2236_4259_6134_1822	3.363636364	fat	-4	matched 2D	18	Female	United States of America	United States of America	7	Caucasian
2236_4259_6134_1822	3.545454545	fat	-4	matched 2D	18	Female	United States of America	United States of America	7	Caucasian
2236_4259_6134_1822	3.606060606	muscle	-2.3	matched 2D	18	Female	United States of America	United States of America	7	Caucasian
2236_4259_6134_1822	3.606060606	fat	-2.3	matched 2D	18	Female	United States of America	United States of America	7	Caucasian
2236_4259_6134_1822	3.727272727	muscle	-2.3	matched 2D	18	Female	United States of America	United States of America	7	Caucasian
2236_4259_6134_1822	3.848484848	fat	-4	matched 2D	18	Female	United States of America	United States of America	7	Caucasian
2236_4259_6134_1822	3.848484848	fat	0	matched 2D	18	Female	United States of America	United States of America	7	Caucasian
2236_4259_6134_1822	3.848484848	fat	-2.3	matched 2D	18	Female	United States of America	United States of America	7	Caucasian
2236_4259_6134_1822	4.151515152	fat	0	matched 2D	18	Female	United States of America	United States of America	7	Caucasian
2236_4259_6134_1822	4.393939394	muscle	-4	matched 2D	18	Female	United States of America	United States of America	7	Caucasian
2236_4259_6134_1822	4.454545455	fat	4	matched 2D	18	Female	United States of America	United States of America	7	Caucasian
2236_4259_6134_1822	4.454545455	fat	2.3	matched 2D	18	Female	United States of America	United States of America	7	Caucasian
2236_4259_6134_1822	4.454545455	muscle	2.3	matched 2D	18	Female	United States of America	United States of America	7	Caucasian
2236_4259_6134_1822	4.575757576	muscle	-2.3	matched 2D	18	Female	United States of America	United States of America	7	Caucasian
2236_4259_6134_1822	4.696969697	fat	2.3	matched 2D	18	Female	United States of America	United States of America	7	Caucasian
2236_4259_6134_1822	4.696969697	fat	-2.3	matched 2D	18	Female	United States of America	United States of America	7	Caucasian
2236_4259_6134_1822	4.757575758	muscle	2.3	matched 2D	18	Female	United States of America	United States of America	7	Caucasian
2236_4259_6134_1822	4.757575758	muscle	2.3	matched 2D	18	Female	United States of America	United States of America	7	Caucasian
2236_4259_6134_1822	4.878787879	muscle	4	matched 2D	18	Female	United States of America	United States of America	7	Caucasian
2236_4259_6134_1822	4.878787879	fat	4	matched 2D	18	Female	United States of America	United States of America	7	Caucasian
2236_4259_6134_1822	5	fat	2.3	matched 2D	18	Female	United States of America	United States of America	7	Caucasian
2236_4259_6134_1822	5.666666667	fat	4	matched 2D	18	Female	United States of America	United States of America	7	Caucasian
2236_4259_6134_1822	5.787878788	muscle	4	matched 2D	18	Female	United States of America	United States of America	7	Caucasian
2236_4259_6134_1822	2.636363636	fat	4	independent 2D	18	Female	United States of America	United States of America	7	Caucasian
2236_4259_6134_1822	2.818181818	fat	-4	independent 2D	18	Female	United States of America	United States of America	7	Caucasian
2236_4259_6134_1822	2.939393939	muscle	-2.3	independent 2D	18	Female	United States of America	United States of America	7	Caucasian
2236_4259_6134_1822	3	muscle	-2.3	independent 2D	18	Female	United States of America	United States of America	7	Caucasian
2236_4259_6134_1822	3.181818182	muscle	-4	independent 2D	18	Female	United States of America	United States of America	7	Caucasian
2236_4259_6134_1822	3.242424242	fat	0	independent 2D	18	Female	United States of America	United States of America	7	Caucasian
2236_4259_6134_1822	3.545454545	muscle	-2.3	independent 2D	18	Female	United States of America	United States of America	7	Caucasian
2236_4259_6134_1822	3.606060606	fat	-4	independent 2D	18	Female	United States of America	United States of America	7	Caucasian
2236_4259_6134_1822	3.606060606	fat	4	independent 2D	18	Female	United States of America	United States of America	7	Caucasian
2236_4259_6134_1822	3.848484848	muscle	2.3	independent 2D	18	Female	United States of America	United States of America	7	Caucasian
2236_4259_6134_1822	3.909090909	fat	-2.3	independent 2D	18	Female	United States of America	United States of America	7	Caucasian
2236_4259_6134_1822	3.96969697	fat	-2.3	independent 2D	18	Female	United States of America	United States of America	7	Caucasian
2236_4259_6134_1822	4.151515152	muscle	-4	independent 2D	18	Female	United States of America	United States of America	7	Caucasian
2236_4259_6134_1822	4.151515152	fat	0	independent 2D	18	Female	United States of America	United States of America	7	Caucasian
2236_4259_6134_1822	4.212121212	muscle	4	independent 2D	18	Female	United States of America	United States of America	7	Caucasian
2236_4259_6134_1822	4.212121212	fat	-2.3	independent 2D	18	Female	United States of America	United States of America	7	Caucasian
2236_4259_6134_1822	4.333333333	fat	2.3	independent 2D	18	Female	United States of America	United States of America	7	Caucasian
2236_4259_6134_1822	4.515151515	muscle	2.3	independent 2D	18	Female	United States of America	United States of America	7	Caucasian
2236_4259_6134_1822	4.636363636	fat	2.3	independent 2D	18	Female	United States of America	United States of America	7	Caucasian
2236_4259_6134_1822	4.757575758	muscle	-4	independent 2D	18	Female	United States of America	United States of America	7	Caucasian
2236_4259_6134_1822	5	fat	-4	independent 2D	18	Female	United States of America	United States of America	7	Caucasian
2236_4259_6134_1822	5.060606061	fat	2.3	independent 2D	18	Female	United States of America	United States of America	7	Caucasian
2236_4259_6134_1822	5.121212121	fat	0	independent 2D	18	Female	United States of America	United States of America	7	Caucasian
2236_4259_6134_1822	5.363636364	muscle	4	independent 2D	18	Female	United States of America	United States of America	7	Caucasian
2236_4259_6134_1822	5.484848485	muscle	4	independent 2D	18	Female	United States of America	United States of America	7	Caucasian
2236_4259_6134_1822	5.484848485	muscle	2.3	independent 2D	18	Female	United States of America	United States of America	7	Caucasian
2236_4259_6134_1822	5.848484848	fat	4	independent 2D	18	Female	United States of America	United States of America	7	Caucasian
2412_4556_5276_7592	1	fat	-2.3	3D	18	Female	United Kingdom	United Kingdom	7	Caucasian
2412_4556_5276_7592	1	fat	0	3D	18	Female	United Kingdom	United Kingdom	7	Caucasian
2412_4556_5276_7592	1	fat	-4	3D	18	Female	United Kingdom	United Kingdom	7	Caucasian
2412_4556_5276_7592	1	muscle	-2.3	3D	18	Female	United Kingdom	United Kingdom	7	Caucasian
2412_4556_5276_7592	1	muscle	-4	3D	18	Female	United Kingdom	United Kingdom	7	Caucasian
2412_4556_5276_7592	2.03030303	fat	-4	3D	18	Female	United Kingdom	United Kingdom	7	Caucasian
2412_4556_5276_7592	2.03030303	fat	2.3	3D	18	Female	United Kingdom	United Kingdom	7	Caucasian
2412_4556_5276_7592	2.03030303	fat	-4	3D	18	Female	United Kingdom	United Kingdom	7	Caucasian
2412_4556_5276_7592	2.03030303	muscle	4	3D	18	Female	United Kingdom	United Kingdom	7	Caucasian
2412_4556_5276_7592	2.03030303	fat	0	3D	18	Female	United Kingdom	United Kingdom	7	Caucasian
2412_4556_5276_7592	3	fat	2.3	3D	18	Female	United Kingdom	United Kingdom	7	Caucasian
2412_4556_5276_7592	3	muscle	-4	3D	18	Female	United Kingdom	United Kingdom	7	Caucasian
2412_4556_5276_7592	3.96969697	muscle	2.3	3D	18	Female	United Kingdom	United Kingdom	7	Caucasian
2412_4556_5276_7592	3.96969697	fat	-2.3	3D	18	Female	United Kingdom	United Kingdom	7	Caucasian
2412_4556_5276_7592	3.96969697	muscle	2.3	3D	18	Female	United Kingdom	United Kingdom	7	Caucasian
2412_4556_5276_7592	3.96969697	fat	4	3D	18	Female	United Kingdom	United Kingdom	7	Caucasian
2412_4556_5276_7592	3.96969697	fat	2.3	3D	18	Female	United Kingdom	United Kingdom	7	Caucasian
2412_4556_5276_7592	5	muscle	-4	3D	18	Female	United Kingdom	United Kingdom	7	Caucasian
2412_4556_5276_7592	5	muscle	-2.3	3D	18	Female	United Kingdom	United Kingdom	7	Caucasian
2412_4556_5276_7592	5	muscle	2.3	3D	18	Female	United Kingdom	United Kingdom	7	Caucasian
2412_4556_5276_7592	5.96969697	fat	-2.3	3D	18	Female	United Kingdom	United Kingdom	7	Caucasian
2412_4556_5276_7592	5.96969697	fat	4	3D	18	Female	United Kingdom	United Kingdom	7	Caucasian
2412_4556_5276_7592	7	muscle	4	3D	18	Female	United Kingdom	United Kingdom	7	Caucasian
2412_4556_5276_7592	7	fat	0	3D	18	Female	United Kingdom	United Kingdom	7	Caucasian
2412_4556_5276_7592	7	muscle	-2.3	3D	18	Female	United Kingdom	United Kingdom	7	Caucasian
2412_4556_5276_7592	7	fat	4	3D	18	Female	United Kingdom	United Kingdom	7	Caucasian
2412_4556_5276_7592	7	muscle	4	3D	18	Female	United Kingdom	United Kingdom	7	Caucasian
2412_4556_5276_7592	1	muscle	4	matched 2D	18	Female	United Kingdom	United Kingdom	7	Caucasian
2412_4556_5276_7592	1	fat	-4	matched 2D	18	Female	United Kingdom	United Kingdom	7	Caucasian
2412_4556_5276_7592	1	muscle	-4	matched 2D	18	Female	United Kingdom	United Kingdom	7	Caucasian
2412_4556_5276_7592	1	fat	-4	matched 2D	18	Female	United Kingdom	United Kingdom	7	Caucasian
2412_4556_5276_7592	2.03030303	muscle	-2.3	matched 2D	18	Female	United Kingdom	United Kingdom	7	Caucasian
2412_4556_5276_7592	2.03030303	muscle	2.3	matched 2D	18	Female	United Kingdom	United Kingdom	7	Caucasian
2412_4556_5276_7592	2.03030303	fat	2.3	matched 2D	18	Female	United Kingdom	United Kingdom	7	Caucasian
2412_4556_5276_7592	3	fat	2.3	matched 2D	18	Female	United Kingdom	United Kingdom	7	Caucasian
2412_4556_5276_7592	3	fat	2.3	matched 2D	18	Female	United Kingdom	United Kingdom	7	Caucasian
2412_4556_5276_7592	3	fat	0	matched 2D	18	Female	United Kingdom	United Kingdom	7	Caucasian
2412_4556_5276_7592	3	muscle	-2.3	matched 2D	18	Female	United Kingdom	United Kingdom	7	Caucasian
2412_4556_5276_7592	3	muscle	4	matched 2D	18	Female	United Kingdom	United Kingdom	7	Caucasian
2412_4556_5276_7592	3.96969697	fat	4	matched 2D	18	Female	United Kingdom	United Kingdom	7	Caucasian
2412_4556_5276_7592	3.96969697	fat	-4	matched 2D	18	Female	United Kingdom	United Kingdom	7	Caucasian
2412_4556_5276_7592	3.96969697	fat	4	matched 2D	18	Female	United Kingdom	United Kingdom	7	Caucasian
2412_4556_5276_7592	3.96969697	muscle	2.3	matched 2D	18	Female	United Kingdom	United Kingdom	7	Caucasian
2412_4556_5276_7592	3.96969697	muscle	-4	matched 2D	18	Female	United Kingdom	United Kingdom	7	Caucasian
2412_4556_5276_7592	5	fat	-2.3	matched 2D	18	Female	United Kingdom	United Kingdom	7	Caucasian
2412_4556_5276_7592	5	muscle	-4	matched 2D	18	Female	United Kingdom	United Kingdom	7	Caucasian
2412_4556_5276_7592	5.96969697	muscle	4	matched 2D	18	Female	United Kingdom	United Kingdom	7	Caucasian
2412_4556_5276_7592	5.96969697	fat	0	matched 2D	18	Female	United Kingdom	United Kingdom	7	Caucasian
2412_4556_5276_7592	5.96969697	fat	4	matched 2D	18	Female	United Kingdom	United Kingdom	7	Caucasian
2412_4556_5276_7592	5.96969697	muscle	2.3	matched 2D	18	Female	United Kingdom	United Kingdom	7	Caucasian
2412_4556_5276_7592	7	fat	-2.3	matched 2D	18	Female	United Kingdom	United Kingdom	7	Caucasian
2412_4556_5276_7592	7	fat	-2.3	matched 2D	18	Female	United Kingdom	United Kingdom	7	Caucasian
2412_4556_5276_7592	7	fat	0	matched 2D	18	Female	United Kingdom	United Kingdom	7	Caucasian
2412_4556_5276_7592	7	muscle	-2.3	matched 2D	18	Female	United Kingdom	United Kingdom	7	Caucasian
2412_4556_5276_7592	1	muscle	-2.3	independent 2D	18	Female	United Kingdom	United Kingdom	7	Caucasian
2412_4556_5276_7592	1	fat	2.3	independent 2D	18	Female	United Kingdom	United Kingdom	7	Caucasian
2412_4556_5276_7592	1	fat	-2.3	independent 2D	18	Female	United Kingdom	United Kingdom	7	Caucasian
2412_4556_5276_7592	1	fat	4	independent 2D	18	Female	United Kingdom	United Kingdom	7	Caucasian
2412_4556_5276_7592	1	muscle	-4	independent 2D	18	Female	United Kingdom	United Kingdom	7	Caucasian
2412_4556_5276_7592	2.03030303	fat	4	independent 2D	18	Female	United Kingdom	United Kingdom	7	Caucasian
2412_4556_5276_7592	2.03030303	muscle	2.3	independent 2D	18	Female	United Kingdom	United Kingdom	7	Caucasian
2412_4556_5276_7592	2.03030303	muscle	4	independent 2D	18	Female	United Kingdom	United Kingdom	7	Caucasian
2412_4556_5276_7592	2.03030303	fat	0	independent 2D	18	Female	United Kingdom	United Kingdom	7	Caucasian
2412_4556_5276_7592	2.03030303	fat	-4	independent 2D	18	Female	United Kingdom	United Kingdom	7	Caucasian
2412_4556_5276_7592	2.03030303	fat	-2.3	independent 2D	18	Female	United Kingdom	United Kingdom	7	Caucasian
2412_4556_5276_7592	3	muscle	-2.3	independent 2D	18	Female	United Kingdom	United Kingdom	7	Caucasian
2412_4556_5276_7592	3.96969697	fat	4	independent 2D	18	Female	United Kingdom	United Kingdom	7	Caucasian
2412_4556_5276_7592	3.96969697	fat	-4	independent 2D	18	Female	United Kingdom	United Kingdom	7	Caucasian
2412_4556_5276_7592	5	muscle	-4	independent 2D	18	Female	United Kingdom	United Kingdom	7	Caucasian
2412_4556_5276_7592	5	fat	-2.3	independent 2D	18	Female	United Kingdom	United Kingdom	7	Caucasian
2412_4556_5276_7592	5.96969697	fat	0	independent 2D	18	Female	United Kingdom	United Kingdom	7	Caucasian
2412_4556_5276_7592	5.96969697	muscle	4	independent 2D	18	Female	United Kingdom	United Kingdom	7	Caucasian
2412_4556_5276_7592	5.96969697	muscle	4	independent 2D	18	Female	United Kingdom	United Kingdom	7	Caucasian
2412_4556_5276_7592	5.96969697	muscle	-4	independent 2D	18	Female	United Kingdom	United Kingdom	7	Caucasian
2412_4556_5276_7592	5.96969697	fat	2.3	independent 2D	18	Female	United Kingdom	United Kingdom	7	Caucasian
2412_4556_5276_7592	5.96969697	muscle	2.3	independent 2D	18	Female	United Kingdom	United Kingdom	7	Caucasian
2412_4556_5276_7592	5.96969697	muscle	2.3	independent 2D	18	Female	United Kingdom	United Kingdom	7	Caucasian
2412_4556_5276_7592	5.96969697	muscle	-2.3	independent 2D	18	Female	United Kingdom	United Kingdom	7	Caucasian
2412_4556_5276_7592	7	fat	0	independent 2D	18	Female	United Kingdom	United Kingdom	7	Caucasian
2412_4556_5276_7592	7	fat	2.3	independent 2D	18	Female	United Kingdom	United Kingdom	7	Caucasian
2412_4556_5276_7592	7	fat	-4	independent 2D	18	Female	United Kingdom	United Kingdom	7	Caucasian
2485_2803_8257_9027	1.181818182	muscle	-4	3D	18	Female	United States of America	United States of America	5	Caucasian
2485_2803_8257_9027	1.545454545	fat	2.3	3D	18	Female	United States of America	United States of America	5	Caucasian
2485_2803_8257_9027	1.909090909	fat	-2.3	3D	18	Female	United States of America	United States of America	5	Caucasian
2485_2803_8257_9027	1.96969697	fat	2.3	3D	18	Female	United States of America	United States of America	5	Caucasian
2485_2803_8257_9027	1.96969697	fat	-4	3D	18	Female	United States of America	United States of America	5	Caucasian
2485_2803_8257_9027	2.151515152	fat	-4	3D	18	Female	United States of America	United States of America	5	Caucasian
2485_2803_8257_9027	2.393939394	fat	4	3D	18	Female	United States of America	United States of America	5	Caucasian
2485_2803_8257_9027	2.575757576	fat	-2.3	3D	18	Female	United States of America	United States of America	5	Caucasian
2485_2803_8257_9027	2.636363636	muscle	2.3	3D	18	Female	United States of America	United States of America	5	Caucasian
2485_2803_8257_9027	2.696969697	fat	0	3D	18	Female	United States of America	United States of America	5	Caucasian
2485_2803_8257_9027	2.696969697	muscle	-2.3	3D	18	Female	United States of America	United States of America	5	Caucasian
2485_2803_8257_9027	3.121212121	muscle	4	3D	18	Female	United States of America	United States of America	5	Caucasian
2485_2803_8257_9027	3.181818182	muscle	-2.3	3D	18	Female	United States of America	United States of America	5	Caucasian
2485_2803_8257_9027	3.303030303	fat	0	3D	18	Female	United States of America	United States of America	5	Caucasian
2485_2803_8257_9027	3.545454545	muscle	-4	3D	18	Female	United States of America	United States of America	5	Caucasian
2485_2803_8257_9027	3.909090909	muscle	4	3D	18	Female	United States of America	United States of America	5	Caucasian
2485_2803_8257_9027	4.03030303	muscle	-4	3D	18	Female	United States of America	United States of America	5	Caucasian
2485_2803_8257_9027	4.454545455	fat	-2.3	3D	18	Female	United States of America	United States of America	5	Caucasian
2485_2803_8257_9027	4.636363636	muscle	2.3	3D	18	Female	United States of America	United States of America	5	Caucasian
2485_2803_8257_9027	5.060606061	muscle	2.3	3D	18	Female	United States of America	United States of America	5	Caucasian
2485_2803_8257_9027	5.121212121	fat	-4	3D	18	Female	United States of America	United States of America	5	Caucasian
2485_2803_8257_9027	5.121212121	fat	4	3D	18	Female	United States of America	United States of America	5	Caucasian
2485_2803_8257_9027	5.242424242	muscle	-2.3	3D	18	Female	United States of America	United States of America	5	Caucasian
2485_2803_8257_9027	5.909090909	fat	2.3	3D	18	Female	United States of America	United States of America	5	Caucasian
2485_2803_8257_9027	6.03030303	fat	0	3D	18	Female	United States of America	United States of America	5	Caucasian
2485_2803_8257_9027	6.393939394	muscle	4	3D	18	Female	United States of America	United States of America	5	Caucasian
2485_2803_8257_9027	6.515151515	fat	4	3D	18	Female	United States of America	United States of America	5	Caucasian
2485_2803_8257_9027	1.363636364	muscle	-2.3	matched 2D	18	Female	United States of America	United States of America	5	Caucasian
2485_2803_8257_9027	1.363636364	fat	-2.3	matched 2D	18	Female	United States of America	United States of America	5	Caucasian
2485_2803_8257_9027	1.848484848	muscle	-4	matched 2D	18	Female	United States of America	United States of America	5	Caucasian
2485_2803_8257_9027	1.848484848	muscle	-4	matched 2D	18	Female	United States of America	United States of America	5	Caucasian
2485_2803_8257_9027	2.151515152	fat	-4	matched 2D	18	Female	United States of America	United States of America	5	Caucasian
2485_2803_8257_9027	2.151515152	muscle	-4	matched 2D	18	Female	United States of America	United States of America	5	Caucasian
2485_2803_8257_9027	2.454545455	fat	4	matched 2D	18	Female	United States of America	United States of America	5	Caucasian
2485_2803_8257_9027	3.121212121	fat	-4	matched 2D	18	Female	United States of America	United States of America	5	Caucasian
2485_2803_8257_9027	3.121212121	fat	-2.3	matched 2D	18	Female	United States of America	United States of America	5	Caucasian
2485_2803_8257_9027	3.424242424	muscle	4	matched 2D	18	Female	United States of America	United States of America	5	Caucasian
2485_2803_8257_9027	3.727272727	fat	4	matched 2D	18	Female	United States of America	United States of America	5	Caucasian
2485_2803_8257_9027	3.909090909	muscle	2.3	matched 2D	18	Female	United States of America	United States of America	5	Caucasian
2485_2803_8257_9027	4.03030303	muscle	-2.3	matched 2D	18	Female	United States of America	United States of America	5	Caucasian
2485_2803_8257_9027	4.090909091	fat	0	matched 2D	18	Female	United States of America	United States of America	5	Caucasian
2485_2803_8257_9027	4.212121212	muscle	-2.3	matched 2D	18	Female	United States of America	United States of America	5	Caucasian
2485_2803_8257_9027	4.272727273	fat	-4	matched 2D	18	Female	United States of America	United States of America	5	Caucasian
2485_2803_8257_9027	4.696969697	fat	-2.3	matched 2D	18	Female	United States of America	United States of America	5	Caucasian
2485_2803_8257_9027	4.696969697	fat	0	matched 2D	18	Female	United States of America	United States of America	5	Caucasian
2485_2803_8257_9027	4.878787879	fat	2.3	matched 2D	18	Female	United States of America	United States of America	5	Caucasian
2485_2803_8257_9027	4.939393939	muscle	2.3	matched 2D	18	Female	United States of America	United States of America	5	Caucasian
2485_2803_8257_9027	5.121212121	fat	2.3	matched 2D	18	Female	United States of America	United States of America	5	Caucasian
2485_2803_8257_9027	5.121212121	muscle	2.3	matched 2D	18	Female	United States of America	United States of America	5	Caucasian
2485_2803_8257_9027	5.303030303	muscle	4	matched 2D	18	Female	United States of America	United States of America	5	Caucasian
2485_2803_8257_9027	5.484848485	muscle	4	matched 2D	18	Female	United States of America	United States of America	5	Caucasian
2485_2803_8257_9027	5.545454545	fat	2.3	matched 2D	18	Female	United States of America	United States of America	5	Caucasian
2485_2803_8257_9027	5.545454545	fat	0	matched 2D	18	Female	United States of America	United States of America	5	Caucasian
2485_2803_8257_9027	5.666666667	fat	4	matched 2D	18	Female	United States of America	United States of America	5	Caucasian
2485_2803_8257_9027	1.181818182	muscle	-2.3	independent 2D	18	Female	United States of America	United States of America	5	Caucasian
2485_2803_8257_9027	1.727272727	fat	-2.3	independent 2D	18	Female	United States of America	United States of America	5	Caucasian
2485_2803_8257_9027	2.636363636	muscle	-4	independent 2D	18	Female	United States of America	United States of America	5	Caucasian
2485_2803_8257_9027	2.636363636	muscle	-4	independent 2D	18	Female	United States of America	United States of America	5	Caucasian
2485_2803_8257_9027	2.939393939	fat	2.3	independent 2D	18	Female	United States of America	United States of America	5	Caucasian
2485_2803_8257_9027	3.181818182	fat	0	independent 2D	18	Female	United States of America	United States of America	5	Caucasian
2485_2803_8257_9027	3.424242424	muscle	2.3	independent 2D	18	Female	United States of America	United States of America	5	Caucasian
2485_2803_8257_9027	3.666666667	fat	4	independent 2D	18	Female	United States of America	United States of America	5	Caucasian
2485_2803_8257_9027	3.666666667	fat	-2.3	independent 2D	18	Female	United States of America	United States of America	5	Caucasian
2485_2803_8257_9027	3.848484848	fat	0	independent 2D	18	Female	United States of America	United States of America	5	Caucasian
2485_2803_8257_9027	4.090909091	fat	4	independent 2D	18	Female	United States of America	United States of America	5	Caucasian
2485_2803_8257_9027	4.272727273	fat	-4	independent 2D	18	Female	United States of America	United States of America	5	Caucasian
2485_2803_8257_9027	4.272727273	fat	-2.3	independent 2D	18	Female	United States of America	United States of America	5	Caucasian
2485_2803_8257_9027	4.454545455	muscle	-2.3	independent 2D	18	Female	United States of America	United States of America	5	Caucasian
2485_2803_8257_9027	4.636363636	fat	-4	independent 2D	18	Female	United States of America	United States of America	5	Caucasian
2485_2803_8257_9027	4.878787879	fat	-4	independent 2D	18	Female	United States of America	United States of America	5	Caucasian
2485_2803_8257_9027	4.878787879	muscle	4	independent 2D	18	Female	United States of America	United States of America	5	Caucasian
2485_2803_8257_9027	4.939393939	muscle	-4	independent 2D	18	Female	United States of America	United States of America	5	Caucasian
2485_2803_8257_9027	5.303030303	muscle	4	independent 2D	18	Female	United States of America	United States of America	5	Caucasian
2485_2803_8257_9027	5.303030303	fat	4	independent 2D	18	Female	United States of America	United States of America	5	Caucasian
2485_2803_8257_9027	5.363636364	muscle	-2.3	independent 2D	18	Female	United States of America	United States of America	5	Caucasian
2485_2803_8257_9027	5.666666667	fat	2.3	independent 2D	18	Female	United States of America	United States of America	5	Caucasian
2485_2803_8257_9027	5.787878788	fat	0	independent 2D	18	Female	United States of America	United States of America	5	Caucasian
2485_2803_8257_9027	6.03030303	muscle	2.3	independent 2D	18	Female	United States of America	United States of America	5	Caucasian
2485_2803_8257_9027	6.151515152	muscle	4	independent 2D	18	Female	United States of America	United States of America	5	Caucasian
2485_2803_8257_9027	6.212121212	fat	2.3	independent 2D	18	Female	United States of America	United States of America	5	Caucasian
2485_2803_8257_9027	6.272727273	muscle	2.3	independent 2D	18	Female	United States of America	United States of America	5	Caucasian
3373_8272_5912_3441	1.060606061	fat	4	3D	20	other	Poland	United Kingdom	5	Caucasian
3373_8272_5912_3441	1.424242424	fat	-2.3	3D	20	other	Poland	United Kingdom	5	Caucasian
3373_8272_5912_3441	1.606060606	fat	-4	3D	20	other	Poland	United Kingdom	5	Caucasian
3373_8272_5912_3441	1.727272727	muscle	2.3	3D	20	other	Poland	United Kingdom	5	Caucasian
3373_8272_5912_3441	1.727272727	fat	2.3	3D	20	other	Poland	United Kingdom	5	Caucasian
3373_8272_5912_3441	1.787878788	fat	0	3D	20	other	Poland	United Kingdom	5	Caucasian
3373_8272_5912_3441	1.848484848	muscle	4	3D	20	other	Poland	United Kingdom	5	Caucasian
3373_8272_5912_3441	1.909090909	fat	0	3D	20	other	Poland	United Kingdom	5	Caucasian
3373_8272_5912_3441	2.03030303	muscle	-4	3D	20	other	Poland	United Kingdom	5	Caucasian
3373_8272_5912_3441	2.939393939	fat	2.3	3D	20	other	Poland	United Kingdom	5	Caucasian
3373_8272_5912_3441	2.939393939	fat	-4	3D	20	other	Poland	United Kingdom	5	Caucasian
3373_8272_5912_3441	2.939393939	fat	4	3D	20	other	Poland	United Kingdom	5	Caucasian
3373_8272_5912_3441	3.181818182	fat	-2.3	3D	20	other	Poland	United Kingdom	5	Caucasian
3373_8272_5912_3441	3.363636364	muscle	-2.3	3D	20	other	Poland	United Kingdom	5	Caucasian
3373_8272_5912_3441	3.484848485	fat	4	3D	20	other	Poland	United Kingdom	5	Caucasian
3373_8272_5912_3441	3.545454545	fat	-4	3D	20	other	Poland	United Kingdom	5	Caucasian
3373_8272_5912_3441	3.727272727	muscle	4	3D	20	other	Poland	United Kingdom	5	Caucasian
3373_8272_5912_3441	3.909090909	muscle	-4	3D	20	other	Poland	United Kingdom	5	Caucasian
3373_8272_5912_3441	3.96969697	fat	0	3D	20	other	Poland	United Kingdom	5	Caucasian
3373_8272_5912_3441	4.272727273	muscle	-2.3	3D	20	other	Poland	United Kingdom	5	Caucasian
3373_8272_5912_3441	4.393939394	muscle	-4	3D	20	other	Poland	United Kingdom	5	Caucasian
3373_8272_5912_3441	4.454545455	muscle	4	3D	20	other	Poland	United Kingdom	5	Caucasian
3373_8272_5912_3441	4.818181818	fat	-2.3	3D	20	other	Poland	United Kingdom	5	Caucasian
3373_8272_5912_3441	4.939393939	fat	2.3	3D	20	other	Poland	United Kingdom	5	Caucasian
3373_8272_5912_3441	5.060606061	muscle	2.3	3D	20	other	Poland	United Kingdom	5	Caucasian
3373_8272_5912_3441	5.181818182	muscle	-2.3	3D	20	other	Poland	United Kingdom	5	Caucasian
3373_8272_5912_3441	5.666666667	muscle	2.3	3D	20	other	Poland	United Kingdom	5	Caucasian
3373_8272_5912_3441	1	muscle	4	matched 2D	20	other	Poland	United Kingdom	5	Caucasian
3373_8272_5912_3441	1.181818182	fat	4	matched 2D	20	other	Poland	United Kingdom	5	Caucasian
3373_8272_5912_3441	1.484848485	muscle	-4	matched 2D	20	other	Poland	United Kingdom	5	Caucasian
3373_8272_5912_3441	1.545454545	fat	0	matched 2D	20	other	Poland	United Kingdom	5	Caucasian
3373_8272_5912_3441	1.606060606	fat	2.3	matched 2D	20	other	Poland	United Kingdom	5	Caucasian
3373_8272_5912_3441	1.848484848	muscle	2.3	matched 2D	20	other	Poland	United Kingdom	5	Caucasian
3373_8272_5912_3441	1.848484848	fat	-4	matched 2D	20	other	Poland	United Kingdom	5	Caucasian
3373_8272_5912_3441	1.909090909	fat	-2.3	matched 2D	20	other	Poland	United Kingdom	5	Caucasian
3373_8272_5912_3441	2.03030303	muscle	-4	matched 2D	20	other	Poland	United Kingdom	5	Caucasian
3373_8272_5912_3441	2.090909091	fat	2.3	matched 2D	20	other	Poland	United Kingdom	5	Caucasian
3373_8272_5912_3441	2.090909091	fat	0	matched 2D	20	other	Poland	United Kingdom	5	Caucasian
3373_8272_5912_3441	2.090909091	fat	4	matched 2D	20	other	Poland	United Kingdom	5	Caucasian
3373_8272_5912_3441	2.333333333	muscle	-4	matched 2D	20	other	Poland	United Kingdom	5	Caucasian
3373_8272_5912_3441	2.393939394	muscle	-2.3	matched 2D	20	other	Poland	United Kingdom	5	Caucasian
3373_8272_5912_3441	2.818181818	muscle	-2.3	matched 2D	20	other	Poland	United Kingdom	5	Caucasian
3373_8272_5912_3441	3	muscle	2.3	matched 2D	20	other	Poland	United Kingdom	5	Caucasian
3373_8272_5912_3441	3.484848485	muscle	4	matched 2D	20	other	Poland	United Kingdom	5	Caucasian
3373_8272_5912_3441	3.484848485	fat	-2.3	matched 2D	20	other	Poland	United Kingdom	5	Caucasian
3373_8272_5912_3441	3.606060606	fat	-2.3	matched 2D	20	other	Poland	United Kingdom	5	Caucasian
3373_8272_5912_3441	3.606060606	muscle	2.3	matched 2D	20	other	Poland	United Kingdom	5	Caucasian
3373_8272_5912_3441	3.787878788	fat	4	matched 2D	20	other	Poland	United Kingdom	5	Caucasian
3373_8272_5912_3441	4.090909091	fat	2.3	matched 2D	20	other	Poland	United Kingdom	5	Caucasian
3373_8272_5912_3441	4.151515152	muscle	-2.3	matched 2D	20	other	Poland	United Kingdom	5	Caucasian
3373_8272_5912_3441	4.212121212	fat	0	matched 2D	20	other	Poland	United Kingdom	5	Caucasian
3373_8272_5912_3441	4.333333333	fat	-4	matched 2D	20	other	Poland	United Kingdom	5	Caucasian
3373_8272_5912_3441	5.121212121	fat	-4	matched 2D	20	other	Poland	United Kingdom	5	Caucasian
3373_8272_5912_3441	5.181818182	muscle	4	matched 2D	20	other	Poland	United Kingdom	5	Caucasian
3373_8272_5912_3441	1	fat	-4	independent 2D	20	other	Poland	United Kingdom	5	Caucasian
3373_8272_5912_3441	1.303030303	fat	-4	independent 2D	20	other	Poland	United Kingdom	5	Caucasian
3373_8272_5912_3441	1.545454545	fat	0	independent 2D	20	other	Poland	United Kingdom	5	Caucasian
3373_8272_5912_3441	1.727272727	fat	2.3	independent 2D	20	other	Poland	United Kingdom	5	Caucasian
3373_8272_5912_3441	1.848484848	muscle	4	independent 2D	20	other	Poland	United Kingdom	5	Caucasian
3373_8272_5912_3441	1.909090909	muscle	-2.3	independent 2D	20	other	Poland	United Kingdom	5	Caucasian
3373_8272_5912_3441	2.090909091	muscle	2.3	independent 2D	20	other	Poland	United Kingdom	5	Caucasian
3373_8272_5912_3441	2.333333333	muscle	-4	independent 2D	20	other	Poland	United Kingdom	5	Caucasian
3373_8272_5912_3441	2.393939394	fat	-4	independent 2D	20	other	Poland	United Kingdom	5	Caucasian
3373_8272_5912_3441	2.515151515	fat	4	independent 2D	20	other	Poland	United Kingdom	5	Caucasian
3373_8272_5912_3441	2.575757576	fat	-2.3	independent 2D	20	other	Poland	United Kingdom	5	Caucasian
3373_8272_5912_3441	2.575757576	muscle	-2.3	independent 2D	20	other	Poland	United Kingdom	5	Caucasian
3373_8272_5912_3441	2.818181818	muscle	4	independent 2D	20	other	Poland	United Kingdom	5	Caucasian
3373_8272_5912_3441	2.878787879	muscle	-4	independent 2D	20	other	Poland	United Kingdom	5	Caucasian
3373_8272_5912_3441	3	fat	-2.3	independent 2D	20	other	Poland	United Kingdom	5	Caucasian
3373_8272_5912_3441	3	muscle	2.3	independent 2D	20	other	Poland	United Kingdom	5	Caucasian
3373_8272_5912_3441	3	muscle	4	independent 2D	20	other	Poland	United Kingdom	5	Caucasian
3373_8272_5912_3441	3	fat	0	independent 2D	20	other	Poland	United Kingdom	5	Caucasian
3373_8272_5912_3441	3.060606061	fat	2.3	independent 2D	20	other	Poland	United Kingdom	5	Caucasian
3373_8272_5912_3441	3.121212121	muscle	-4	independent 2D	20	other	Poland	United Kingdom	5	Caucasian
3373_8272_5912_3441	3.242424242	fat	0	independent 2D	20	other	Poland	United Kingdom	5	Caucasian
3373_8272_5912_3441	3.363636364	muscle	2.3	independent 2D	20	other	Poland	United Kingdom	5	Caucasian
3373_8272_5912_3441	3.909090909	fat	-2.3	independent 2D	20	other	Poland	United Kingdom	5	Caucasian
3373_8272_5912_3441	3.909090909	muscle	-2.3	independent 2D	20	other	Poland	United Kingdom	5	Caucasian
3373_8272_5912_3441	3.96969697	fat	4	independent 2D	20	other	Poland	United Kingdom	5	Caucasian
3373_8272_5912_3441	4.151515152	fat	4	independent 2D	20	other	Poland	United Kingdom	5	Caucasian
3373_8272_5912_3441	4.333333333	fat	2.3	independent 2D	20	other	Poland	United Kingdom	5	Caucasian
3451_2878_1454_7878	1.484848485	fat	2.3	3D	19	Male	Japan	Japan	7	Asian
3451_2878_1454_7878	2.212121212	fat	-4	3D	19	Male	Japan	Japan	7	Asian
3451_2878_1454_7878	2.212121212	muscle	-2.3	3D	19	Male	Japan	Japan	7	Asian
3451_2878_1454_7878	2.939393939	muscle	4	3D	19	Male	Japan	Japan	7	Asian
3451_2878_1454_7878	2.939393939	fat	0	3D	19	Male	Japan	Japan	7	Asian
3451_2878_1454_7878	3.060606061	muscle	4	3D	19	Male	Japan	Japan	7	Asian
3451_2878_1454_7878	3.121212121	fat	-2.3	3D	19	Male	Japan	Japan	7	Asian
3451_2878_1454_7878	3.242424242	muscle	2.3	3D	19	Male	Japan	Japan	7	Asian
3451_2878_1454_7878	3.242424242	muscle	2.3	3D	19	Male	Japan	Japan	7	Asian
3451_2878_1454_7878	3.242424242	muscle	4	3D	19	Male	Japan	Japan	7	Asian
3451_2878_1454_7878	3.484848485	muscle	-2.3	3D	19	Male	Japan	Japan	7	Asian
3451_2878_1454_7878	3.606060606	fat	0	3D	19	Male	Japan	Japan	7	Asian
3451_2878_1454_7878	3.666666667	fat	-2.3	3D	19	Male	Japan	Japan	7	Asian
3451_2878_1454_7878	3.909090909	fat	-2.3	3D	19	Male	Japan	Japan	7	Asian
3451_2878_1454_7878	3.96969697	muscle	-4	3D	19	Male	Japan	Japan	7	Asian
3451_2878_1454_7878	3.96969697	muscle	2.3	3D	19	Male	Japan	Japan	7	Asian
3451_2878_1454_7878	3.96969697	fat	2.3	3D	19	Male	Japan	Japan	7	Asian
3451_2878_1454_7878	3.96969697	fat	-4	3D	19	Male	Japan	Japan	7	Asian
3451_2878_1454_7878	3.96969697	fat	4	3D	19	Male	Japan	Japan	7	Asian
3451_2878_1454_7878	4.090909091	muscle	-4	3D	19	Male	Japan	Japan	7	Asian
3451_2878_1454_7878	4.636363636	fat	0	3D	19	Male	Japan	Japan	7	Asian
3451_2878_1454_7878	5.060606061	muscle	-2.3	3D	19	Male	Japan	Japan	7	Asian
3451_2878_1454_7878	5.787878788	fat	2.3	3D	19	Male	Japan	Japan	7	Asian
3451_2878_1454_7878	5.787878788	muscle	-4	3D	19	Male	Japan	Japan	7	Asian
3451_2878_1454_7878	5.787878788	fat	4	3D	19	Male	Japan	Japan	7	Asian
3451_2878_1454_7878	6.03030303	fat	4	3D	19	Male	Japan	Japan	7	Asian
3451_2878_1454_7878	6.272727273	fat	-4	3D	19	Male	Japan	Japan	7	Asian
3451_2878_1454_7878	2.212121212	muscle	-4	matched 2D	19	Male	Japan	Japan	7	Asian
3451_2878_1454_7878	2.212121212	muscle	2.3	matched 2D	19	Male	Japan	Japan	7	Asian
3451_2878_1454_7878	2.939393939	fat	4	matched 2D	19	Male	Japan	Japan	7	Asian
3451_2878_1454_7878	3.545454545	fat	-2.3	matched 2D	19	Male	Japan	Japan	7	Asian
3451_2878_1454_7878	3.96969697	muscle	4	matched 2D	19	Male	Japan	Japan	7	Asian
3451_2878_1454_7878	3.96969697	fat	0	matched 2D	19	Male	Japan	Japan	7	Asian
3451_2878_1454_7878	3.96969697	fat	0	matched 2D	19	Male	Japan	Japan	7	Asian
3451_2878_1454_7878	3.96969697	fat	-2.3	matched 2D	19	Male	Japan	Japan	7	Asian
3451_2878_1454_7878	3.96969697	muscle	4	matched 2D	19	Male	Japan	Japan	7	Asian
3451_2878_1454_7878	4.03030303	muscle	-2.3	matched 2D	19	Male	Japan	Japan	7	Asian
3451_2878_1454_7878	4.03030303	muscle	-2.3	matched 2D	19	Male	Japan	Japan	7	Asian
3451_2878_1454_7878	4.090909091	muscle	-4	matched 2D	19	Male	Japan	Japan	7	Asian
3451_2878_1454_7878	4.090909091	fat	2.3	matched 2D	19	Male	Japan	Japan	7	Asian
3451_2878_1454_7878	4.090909091	muscle	4	matched 2D	19	Male	Japan	Japan	7	Asian
3451_2878_1454_7878	4.090909091	fat	0	matched 2D	19	Male	Japan	Japan	7	Asian
3451_2878_1454_7878	4.090909091	fat	4	matched 2D	19	Male	Japan	Japan	7	Asian
3451_2878_1454_7878	4.090909091	muscle	-4	matched 2D	19	Male	Japan	Japan	7	Asian
3451_2878_1454_7878	4.090909091	muscle	2.3	matched 2D	19	Male	Japan	Japan	7	Asian
3451_2878_1454_7878	4.090909091	fat	4	matched 2D	19	Male	Japan	Japan	7	Asian
3451_2878_1454_7878	4.757575758	fat	2.3	matched 2D	19	Male	Japan	Japan	7	Asian
3451_2878_1454_7878	4.757575758	muscle	-2.3	matched 2D	19	Male	Japan	Japan	7	Asian
3451_2878_1454_7878	4.757575758	fat	-4	matched 2D	19	Male	Japan	Japan	7	Asian
3451_2878_1454_7878	5.060606061	fat	-4	matched 2D	19	Male	Japan	Japan	7	Asian
3451_2878_1454_7878	5.060606061	fat	-4	matched 2D	19	Male	Japan	Japan	7	Asian
3451_2878_1454_7878	5.787878788	fat	-2.3	matched 2D	19	Male	Japan	Japan	7	Asian
3451_2878_1454_7878	5.787878788	muscle	2.3	matched 2D	19	Male	Japan	Japan	7	Asian
3451_2878_1454_7878	6.090909091	fat	2.3	matched 2D	19	Male	Japan	Japan	7	Asian
3451_2878_1454_7878	2.272727273	muscle	-2.3	independent 2D	19	Male	Japan	Japan	7	Asian
3451_2878_1454_7878	2.696969697	fat	-4	independent 2D	19	Male	Japan	Japan	7	Asian
3451_2878_1454_7878	2.757575758	fat	0	independent 2D	19	Male	Japan	Japan	7	Asian
3451_2878_1454_7878	3	muscle	-4	independent 2D	19	Male	Japan	Japan	7	Asian
3451_2878_1454_7878	3	muscle	-4	independent 2D	19	Male	Japan	Japan	7	Asian
3451_2878_1454_7878	3.242424242	fat	-2.3	independent 2D	19	Male	Japan	Japan	7	Asian
3451_2878_1454_7878	3.96969697	muscle	-4	independent 2D	19	Male	Japan	Japan	7	Asian
3451_2878_1454_7878	4.03030303	muscle	-2.3	independent 2D	19	Male	Japan	Japan	7	Asian
3451_2878_1454_7878	4.090909091	fat	2.3	independent 2D	19	Male	Japan	Japan	7	Asian
3451_2878_1454_7878	4.818181818	fat	2.3	independent 2D	19	Male	Japan	Japan	7	Asian
3451_2878_1454_7878	4.878787879	muscle	2.3	independent 2D	19	Male	Japan	Japan	7	Asian
3451_2878_1454_7878	4.939393939	fat	4	independent 2D	19	Male	Japan	Japan	7	Asian
3451_2878_1454_7878	5.121212121	fat	-2.3	independent 2D	19	Male	Japan	Japan	7	Asian
3451_2878_1454_7878	5.242424242	fat	0	independent 2D	19	Male	Japan	Japan	7	Asian
3451_2878_1454_7878	5.303030303	fat	-2.3	independent 2D	19	Male	Japan	Japan	7	Asian
3451_2878_1454_7878	5.484848485	fat	-4	independent 2D	19	Male	Japan	Japan	7	Asian
3451_2878_1454_7878	5.727272727	muscle	-2.3	independent 2D	19	Male	Japan	Japan	7	Asian
3451_2878_1454_7878	5.787878788	fat	0	independent 2D	19	Male	Japan	Japan	7	Asian
3451_2878_1454_7878	5.909090909	fat	-4	independent 2D	19	Male	Japan	Japan	7	Asian
3451_2878_1454_7878	6.212121212	fat	2.3	independent 2D	19	Male	Japan	Japan	7	Asian
3451_2878_1454_7878	6.212121212	muscle	4	independent 2D	19	Male	Japan	Japan	7	Asian
3451_2878_1454_7878	6.333333333	fat	4	independent 2D	19	Male	Japan	Japan	7	Asian
3451_2878_1454_7878	6.636363636	muscle	2.3	independent 2D	19	Male	Japan	Japan	7	Asian
3451_2878_1454_7878	7	muscle	4	independent 2D	19	Male	Japan	Japan	7	Asian
3451_2878_1454_7878	7	muscle	2.3	independent 2D	19	Male	Japan	Japan	7	Asian
3451_2878_1454_7878	7	fat	4	independent 2D	19	Male	Japan	Japan	7	Asian
3451_2878_1454_7878	7	muscle	4	independent 2D	19	Male	Japan	Japan	7	Asian
3507_6645_3423_2156	1.545454545	muscle	-2.3	3D	18	Female	Hong Kong	United Kingdom	7	mixed
3507_6645_3423_2156	1.96969697	fat	-2.3	3D	18	Female	Hong Kong	United Kingdom	7	mixed
3507_6645_3423_2156	2.090909091	muscle	4	3D	18	Female	Hong Kong	United Kingdom	7	mixed
3507_6645_3423_2156	2.333333333	fat	2.3	3D	18	Female	Hong Kong	United Kingdom	7	mixed
3507_6645_3423_2156	2.393939394	muscle	-4	3D	18	Female	Hong Kong	United Kingdom	7	mixed
3507_6645_3423_2156	2.393939394	muscle	2.3	3D	18	Female	Hong Kong	United Kingdom	7	mixed
3507_6645_3423_2156	2.454545455	fat	0	3D	18	Female	Hong Kong	United Kingdom	7	mixed
3507_6645_3423_2156	2.939393939	fat	4	3D	18	Female	Hong Kong	United Kingdom	7	mixed
3507_6645_3423_2156	3.303030303	fat	-4	3D	18	Female	Hong Kong	United Kingdom	7	mixed
3507_6645_3423_2156	4.151515152	fat	-4	3D	18	Female	Hong Kong	United Kingdom	7	mixed
3507_6645_3423_2156	4.212121212	fat	-2.3	3D	18	Female	Hong Kong	United Kingdom	7	mixed
3507_6645_3423_2156	4.515151515	fat	2.3	3D	18	Female	Hong Kong	United Kingdom	7	mixed
3507_6645_3423_2156	4.575757576	fat	-2.3	3D	18	Female	Hong Kong	United Kingdom	7	mixed
3507_6645_3423_2156	4.636363636	muscle	-2.3	3D	18	Female	Hong Kong	United Kingdom	7	mixed
3507_6645_3423_2156	4.696969697	muscle	2.3	3D	18	Female	Hong Kong	United Kingdom	7	mixed
3507_6645_3423_2156	4.757575758	fat	4	3D	18	Female	Hong Kong	United Kingdom	7	mixed
3507_6645_3423_2156	4.818181818	muscle	-4	3D	18	Female	Hong Kong	United Kingdom	7	mixed
3507_6645_3423_2156	4.818181818	muscle	-4	3D	18	Female	Hong Kong	United Kingdom	7	mixed
3507_6645_3423_2156	4.878787879	fat	4	3D	18	Female	Hong Kong	United Kingdom	7	mixed
3507_6645_3423_2156	4.939393939	fat	0	3D	18	Female	Hong Kong	United Kingdom	7	mixed
3507_6645_3423_2156	4.939393939	fat	0	3D	18	Female	Hong Kong	United Kingdom	7	mixed
3507_6645_3423_2156	5.181818182	muscle	-2.3	3D	18	Female	Hong Kong	United Kingdom	7	mixed
3507_6645_3423_2156	5.424242424	muscle	2.3	3D	18	Female	Hong Kong	United Kingdom	7	mixed
3507_6645_3423_2156	5.484848485	fat	-4	3D	18	Female	Hong Kong	United Kingdom	7	mixed
3507_6645_3423_2156	5.484848485	muscle	4	3D	18	Female	Hong Kong	United Kingdom	7	mixed
3507_6645_3423_2156	6.454545455	fat	2.3	3D	18	Female	Hong Kong	United Kingdom	7	mixed
3507_6645_3423_2156	6.575757576	muscle	4	3D	18	Female	Hong Kong	United Kingdom	7	mixed
3507_6645_3423_2156	3.181818182	muscle	-4	matched 2D	18	Female	Hong Kong	United Kingdom	7	mixed
3507_6645_3423_2156	3.545454545	muscle	-4	matched 2D	18	Female	Hong Kong	United Kingdom	7	mixed
3507_6645_3423_2156	3.606060606	fat	2.3	matched 2D	18	Female	Hong Kong	United Kingdom	7	mixed
3507_6645_3423_2156	3.848484848	muscle	2.3	matched 2D	18	Female	Hong Kong	United Kingdom	7	mixed
3507_6645_3423_2156	3.909090909	fat	0	matched 2D	18	Female	Hong Kong	United Kingdom	7	mixed
3507_6645_3423_2156	3.909090909	fat	-2.3	matched 2D	18	Female	Hong Kong	United Kingdom	7	mixed
3507_6645_3423_2156	4.151515152	fat	-4	matched 2D	18	Female	Hong Kong	United Kingdom	7	mixed
3507_6645_3423_2156	4.151515152	muscle	-4	matched 2D	18	Female	Hong Kong	United Kingdom	7	mixed
3507_6645_3423_2156	4.333333333	fat	0	matched 2D	18	Female	Hong Kong	United Kingdom	7	mixed
3507_6645_3423_2156	4.454545455	fat	4	matched 2D	18	Female	Hong Kong	United Kingdom	7	mixed
3507_6645_3423_2156	4.454545455	muscle	4	matched 2D	18	Female	Hong Kong	United Kingdom	7	mixed
3507_6645_3423_2156	4.575757576	muscle	-2.3	matched 2D	18	Female	Hong Kong	United Kingdom	7	mixed
3507_6645_3423_2156	4.575757576	fat	-4	matched 2D	18	Female	Hong Kong	United Kingdom	7	mixed
3507_6645_3423_2156	4.696969697	fat	-2.3	matched 2D	18	Female	Hong Kong	United Kingdom	7	mixed
3507_6645_3423_2156	4.757575758	muscle	-2.3	matched 2D	18	Female	Hong Kong	United Kingdom	7	mixed
3507_6645_3423_2156	4.818181818	fat	-2.3	matched 2D	18	Female	Hong Kong	United Kingdom	7	mixed
3507_6645_3423_2156	4.818181818	fat	2.3	matched 2D	18	Female	Hong Kong	United Kingdom	7	mixed
3507_6645_3423_2156	4.818181818	muscle	-2.3	matched 2D	18	Female	Hong Kong	United Kingdom	7	mixed
3507_6645_3423_2156	4.878787879	muscle	2.3	matched 2D	18	Female	Hong Kong	United Kingdom	7	mixed
3507_6645_3423_2156	4.939393939	muscle	4	matched 2D	18	Female	Hong Kong	United Kingdom	7	mixed
3507_6645_3423_2156	5.060606061	fat	-4	matched 2D	18	Female	Hong Kong	United Kingdom	7	mixed
3507_6645_3423_2156	5.060606061	fat	4	matched 2D	18	Female	Hong Kong	United Kingdom	7	mixed
3507_6645_3423_2156	5.121212121	fat	0	matched 2D	18	Female	Hong Kong	United Kingdom	7	mixed
3507_6645_3423_2156	5.242424242	muscle	2.3	matched 2D	18	Female	Hong Kong	United Kingdom	7	mixed
3507_6645_3423_2156	5.242424242	fat	2.3	matched 2D	18	Female	Hong Kong	United Kingdom	7	mixed
3507_6645_3423_2156	5.363636364	fat	4	matched 2D	18	Female	Hong Kong	United Kingdom	7	mixed
3507_6645_3423_2156	5.545454545	muscle	4	matched 2D	18	Female	Hong Kong	United Kingdom	7	mixed
3507_6645_3423_2156	2.939393939	muscle	-2.3	independent 2D	18	Female	Hong Kong	United Kingdom	7	mixed
3507_6645_3423_2156	3.424242424	fat	-2.3	independent 2D	18	Female	Hong Kong	United Kingdom	7	mixed
3507_6645_3423_2156	3.545454545	muscle	2.3	independent 2D	18	Female	Hong Kong	United Kingdom	7	mixed
3507_6645_3423_2156	3.606060606	fat	0	independent 2D	18	Female	Hong Kong	United Kingdom	7	mixed
3507_6645_3423_2156	3.666666667	fat	2.3	independent 2D	18	Female	Hong Kong	United Kingdom	7	mixed
3507_6645_3423_2156	3.666666667	fat	-4	independent 2D	18	Female	Hong Kong	United Kingdom	7	mixed
3507_6645_3423_2156	4.090909091	fat	4	independent 2D	18	Female	Hong Kong	United Kingdom	7	mixed
3507_6645_3423_2156	4.212121212	muscle	-4	independent 2D	18	Female	Hong Kong	United Kingdom	7	mixed
3507_6645_3423_2156	4.333333333	muscle	-2.3	independent 2D	18	Female	Hong Kong	United Kingdom	7	mixed
3507_6645_3423_2156	4.393939394	fat	0	independent 2D	18	Female	Hong Kong	United Kingdom	7	mixed
3507_6645_3423_2156	4.454545455	fat	4	independent 2D	18	Female	Hong Kong	United Kingdom	7	mixed
3507_6645_3423_2156	4.454545455	muscle	-4	independent 2D	18	Female	Hong Kong	United Kingdom	7	mixed
3507_6645_3423_2156	4.454545455	fat	0	independent 2D	18	Female	Hong Kong	United Kingdom	7	mixed
3507_6645_3423_2156	4.515151515	muscle	4	independent 2D	18	Female	Hong Kong	United Kingdom	7	mixed
3507_6645_3423_2156	4.696969697	fat	-2.3	independent 2D	18	Female	Hong Kong	United Kingdom	7	mixed
3507_6645_3423_2156	4.818181818	muscle	2.3	independent 2D	18	Female	Hong Kong	United Kingdom	7	mixed
3507_6645_3423_2156	4.878787879	muscle	-2.3	independent 2D	18	Female	Hong Kong	United Kingdom	7	mixed
3507_6645_3423_2156	4.878787879	fat	4	independent 2D	18	Female	Hong Kong	United Kingdom	7	mixed
3507_6645_3423_2156	4.939393939	fat	2.3	independent 2D	18	Female	Hong Kong	United Kingdom	7	mixed
3507_6645_3423_2156	4.939393939	fat	-4	independent 2D	18	Female	Hong Kong	United Kingdom	7	mixed
3507_6645_3423_2156	5	muscle	-4	independent 2D	18	Female	Hong Kong	United Kingdom	7	mixed
3507_6645_3423_2156	5.121212121	fat	-4	independent 2D	18	Female	Hong Kong	United Kingdom	7	mixed
3507_6645_3423_2156	5.242424242	fat	2.3	independent 2D	18	Female	Hong Kong	United Kingdom	7	mixed
3507_6645_3423_2156	5.424242424	muscle	2.3	independent 2D	18	Female	Hong Kong	United Kingdom	7	mixed
3507_6645_3423_2156	5.424242424	muscle	4	independent 2D	18	Female	Hong Kong	United Kingdom	7	mixed
3507_6645_3423_2156	5.545454545	fat	-2.3	independent 2D	18	Female	Hong Kong	United Kingdom	7	mixed
3507_6645_3423_2156	5.909090909	muscle	4	independent 2D	18	Female	Hong Kong	United Kingdom	7	mixed
3665_1938_3008_7567	1.363636364	fat	0	3D	20	Female	Japan	United Kingdom	6	mixed
3665_1938_3008_7567	1.424242424	fat	4	3D	20	Female	Japan	United Kingdom	6	mixed
3665_1938_3008_7567	1.606060606	muscle	-4	3D	20	Female	Japan	United Kingdom	6	mixed
3665_1938_3008_7567	1.606060606	fat	-4	3D	20	Female	Japan	United Kingdom	6	mixed
3665_1938_3008_7567	1.848484848	fat	2.3	3D	20	Female	Japan	United Kingdom	6	mixed
3665_1938_3008_7567	1.848484848	muscle	4	3D	20	Female	Japan	United Kingdom	6	mixed
3665_1938_3008_7567	2.090909091	fat	-2.3	3D	20	Female	Japan	United Kingdom	6	mixed
3665_1938_3008_7567	2.151515152	muscle	-2.3	3D	20	Female	Japan	United Kingdom	6	mixed
3665_1938_3008_7567	2.515151515	muscle	2.3	3D	20	Female	Japan	United Kingdom	6	mixed
3665_1938_3008_7567	5.303030303	muscle	-4	3D	20	Female	Japan	United Kingdom	6	mixed
3665_1938_3008_7567	5.545454545	fat	-2.3	3D	20	Female	Japan	United Kingdom	6	mixed
3665_1938_3008_7567	5.606060606	fat	-4	3D	20	Female	Japan	United Kingdom	6	mixed
3665_1938_3008_7567	5.606060606	muscle	-4	3D	20	Female	Japan	United Kingdom	6	mixed
3665_1938_3008_7567	5.787878788	fat	2.3	3D	20	Female	Japan	United Kingdom	6	mixed
3665_1938_3008_7567	5.909090909	muscle	-2.3	3D	20	Female	Japan	United Kingdom	6	mixed
3665_1938_3008_7567	6.090909091	muscle	2.3	3D	20	Female	Japan	United Kingdom	6	mixed
3665_1938_3008_7567	6.151515152	fat	4	3D	20	Female	Japan	United Kingdom	6	mixed
3665_1938_3008_7567	6.212121212	muscle	4	3D	20	Female	Japan	United Kingdom	6	mixed
3665_1938_3008_7567	6.212121212	muscle	-2.3	3D	20	Female	Japan	United Kingdom	6	mixed
3665_1938_3008_7567	6.272727273	fat	0	3D	20	Female	Japan	United Kingdom	6	mixed
3665_1938_3008_7567	6.333333333	fat	0	3D	20	Female	Japan	United Kingdom	6	mixed
3665_1938_3008_7567	6.515151515	muscle	2.3	3D	20	Female	Japan	United Kingdom	6	mixed
3665_1938_3008_7567	6.696969697	muscle	4	3D	20	Female	Japan	United Kingdom	6	mixed
3665_1938_3008_7567	6.696969697	fat	4	3D	20	Female	Japan	United Kingdom	6	mixed
3665_1938_3008_7567	6.818181818	fat	2.3	3D	20	Female	Japan	United Kingdom	6	mixed
3665_1938_3008_7567	6.878787879	fat	-2.3	3D	20	Female	Japan	United Kingdom	6	mixed
3665_1938_3008_7567	6.939393939	fat	-4	3D	20	Female	Japan	United Kingdom	6	mixed
3665_1938_3008_7567	1	fat	-4	matched 2D	20	Female	Japan	United Kingdom	6	mixed
3665_1938_3008_7567	1.181818182	fat	-2.3	matched 2D	20	Female	Japan	United Kingdom	6	mixed
3665_1938_3008_7567	1.424242424	muscle	-4	matched 2D	20	Female	Japan	United Kingdom	6	mixed
3665_1938_3008_7567	1.848484848	fat	2.3	matched 2D	20	Female	Japan	United Kingdom	6	mixed
3665_1938_3008_7567	2.151515152	muscle	2.3	matched 2D	20	Female	Japan	United Kingdom	6	mixed
3665_1938_3008_7567	2.333333333	fat	0	matched 2D	20	Female	Japan	United Kingdom	6	mixed
3665_1938_3008_7567	2.454545455	muscle	-2.3	matched 2D	20	Female	Japan	United Kingdom	6	mixed
3665_1938_3008_7567	2.454545455	fat	4	matched 2D	20	Female	Japan	United Kingdom	6	mixed
3665_1938_3008_7567	4.03030303	muscle	4	matched 2D	20	Female	Japan	United Kingdom	6	mixed
3665_1938_3008_7567	4.515151515	muscle	-4	matched 2D	20	Female	Japan	United Kingdom	6	mixed
3665_1938_3008_7567	5.060606061	fat	2.3	matched 2D	20	Female	Japan	United Kingdom	6	mixed
3665_1938_3008_7567	5.121212121	muscle	-4	matched 2D	20	Female	Japan	United Kingdom	6	mixed
3665_1938_3008_7567	5.121212121	muscle	4	matched 2D	20	Female	Japan	United Kingdom	6	mixed
3665_1938_3008_7567	5.181818182	fat	-4	matched 2D	20	Female	Japan	United Kingdom	6	mixed
3665_1938_3008_7567	5.363636364	muscle	2.3	matched 2D	20	Female	Japan	United Kingdom	6	mixed
3665_1938_3008_7567	5.363636364	muscle	-2.3	matched 2D	20	Female	Japan	United Kingdom	6	mixed
3665_1938_3008_7567	5.484848485	fat	2.3	matched 2D	20	Female	Japan	United Kingdom	6	mixed
3665_1938_3008_7567	5.606060606	fat	-2.3	matched 2D	20	Female	Japan	United Kingdom	6	mixed
3665_1938_3008_7567	5.606060606	fat	4	matched 2D	20	Female	Japan	United Kingdom	6	mixed
3665_1938_3008_7567	5.606060606	fat	-4	matched 2D	20	Female	Japan	United Kingdom	6	mixed
3665_1938_3008_7567	5.727272727	muscle	-2.3	matched 2D	20	Female	Japan	United Kingdom	6	mixed
3665_1938_3008_7567	5.848484848	fat	-2.3	matched 2D	20	Female	Japan	United Kingdom	6	mixed
3665_1938_3008_7567	5.909090909	fat	0	matched 2D	20	Female	Japan	United Kingdom	6	mixed
3665_1938_3008_7567	5.96969697	fat	0	matched 2D	20	Female	Japan	United Kingdom	6	mixed
3665_1938_3008_7567	6.090909091	muscle	2.3	matched 2D	20	Female	Japan	United Kingdom	6	mixed
3665_1938_3008_7567	6.272727273	fat	4	matched 2D	20	Female	Japan	United Kingdom	6	mixed
3665_1938_3008_7567	6.515151515	muscle	4	matched 2D	20	Female	Japan	United Kingdom	6	mixed
3665_1938_3008_7567	1.121212121	fat	-4	independent 2D	20	Female	Japan	United Kingdom	6	mixed
3665_1938_3008_7567	1.181818182	fat	-2.3	independent 2D	20	Female	Japan	United Kingdom	6	mixed
3665_1938_3008_7567	1.181818182	muscle	-4	independent 2D	20	Female	Japan	United Kingdom	6	mixed
3665_1938_3008_7567	1.242424242	muscle	4	independent 2D	20	Female	Japan	United Kingdom	6	mixed
3665_1938_3008_7567	1.545454545	fat	0	independent 2D	20	Female	Japan	United Kingdom	6	mixed
3665_1938_3008_7567	1.606060606	muscle	-4	independent 2D	20	Female	Japan	United Kingdom	6	mixed
3665_1938_3008_7567	2.090909091	muscle	-2.3	independent 2D	20	Female	Japan	United Kingdom	6	mixed
3665_1938_3008_7567	2.757575758	muscle	2.3	independent 2D	20	Female	Japan	United Kingdom	6	mixed
3665_1938_3008_7567	3.484848485	fat	2.3	independent 2D	20	Female	Japan	United Kingdom	6	mixed
3665_1938_3008_7567	3.545454545	fat	-4	independent 2D	20	Female	Japan	United Kingdom	6	mixed
3665_1938_3008_7567	3.666666667	fat	4	independent 2D	20	Female	Japan	United Kingdom	6	mixed
3665_1938_3008_7567	4.03030303	muscle	-4	independent 2D	20	Female	Japan	United Kingdom	6	mixed
3665_1938_3008_7567	4.696969697	fat	-4	independent 2D	20	Female	Japan	United Kingdom	6	mixed
3665_1938_3008_7567	5.060606061	fat	4	independent 2D	20	Female	Japan	United Kingdom	6	mixed
3665_1938_3008_7567	5.181818182	fat	-2.3	independent 2D	20	Female	Japan	United Kingdom	6	mixed
3665_1938_3008_7567	5.242424242	muscle	-2.3	independent 2D	20	Female	Japan	United Kingdom	6	mixed
3665_1938_3008_7567	5.242424242	fat	2.3	independent 2D	20	Female	Japan	United Kingdom	6	mixed
3665_1938_3008_7567	5.363636364	fat	4	independent 2D	20	Female	Japan	United Kingdom	6	mixed
3665_1938_3008_7567	5.424242424	fat	2.3	independent 2D	20	Female	Japan	United Kingdom	6	mixed
3665_1938_3008_7567	5.484848485	muscle	2.3	independent 2D	20	Female	Japan	United Kingdom	6	mixed
3665_1938_3008_7567	5.606060606	muscle	-2.3	independent 2D	20	Female	Japan	United Kingdom	6	mixed
3665_1938_3008_7567	5.666666667	muscle	2.3	independent 2D	20	Female	Japan	United Kingdom	6	mixed
3665_1938_3008_7567	5.727272727	muscle	4	independent 2D	20	Female	Japan	United Kingdom	6	mixed
3665_1938_3008_7567	5.909090909	fat	0	independent 2D	20	Female	Japan	United Kingdom	6	mixed
3665_1938_3008_7567	5.96969697	fat	0	independent 2D	20	Female	Japan	United Kingdom	6	mixed
3665_1938_3008_7567	6.03030303	fat	-2.3	independent 2D	20	Female	Japan	United Kingdom	6	mixed
3665_1938_3008_7567	6.333333333	muscle	4	independent 2D	20	Female	Japan	United Kingdom	6	mixed
3695_7253_7027_8642	1	muscle	2.3	3D	18	Female	United Kingdom	United Kingdom	7	Caucasian
3695_7253_7027_8642	1.060606061	muscle	-4	3D	18	Female	United Kingdom	United Kingdom	7	Caucasian
3695_7253_7027_8642	1.242424242	fat	-2.3	3D	18	Female	United Kingdom	United Kingdom	7	Caucasian
3695_7253_7027_8642	1.242424242	fat	-4	3D	18	Female	United Kingdom	United Kingdom	7	Caucasian
3695_7253_7027_8642	1.606060606	muscle	2.3	3D	18	Female	United Kingdom	United Kingdom	7	Caucasian
3695_7253_7027_8642	1.787878788	fat	0	3D	18	Female	United Kingdom	United Kingdom	7	Caucasian
3695_7253_7027_8642	1.848484848	fat	4	3D	18	Female	United Kingdom	United Kingdom	7	Caucasian
3695_7253_7027_8642	1.96969697	fat	-4	3D	18	Female	United Kingdom	United Kingdom	7	Caucasian
3695_7253_7027_8642	2.151515152	fat	4	3D	18	Female	United Kingdom	United Kingdom	7	Caucasian
3695_7253_7027_8642	2.272727273	fat	2.3	3D	18	Female	United Kingdom	United Kingdom	7	Caucasian
3695_7253_7027_8642	2.272727273	muscle	-4	3D	18	Female	United Kingdom	United Kingdom	7	Caucasian
3695_7253_7027_8642	2.454545455	fat	-2.3	3D	18	Female	United Kingdom	United Kingdom	7	Caucasian
3695_7253_7027_8642	2.575757576	muscle	-2.3	3D	18	Female	United Kingdom	United Kingdom	7	Caucasian
3695_7253_7027_8642	2.818181818	fat	2.3	3D	18	Female	United Kingdom	United Kingdom	7	Caucasian
3695_7253_7027_8642	2.818181818	muscle	-2.3	3D	18	Female	United Kingdom	United Kingdom	7	Caucasian
3695_7253_7027_8642	3.242424242	fat	0	3D	18	Female	United Kingdom	United Kingdom	7	Caucasian
3695_7253_7027_8642	3.545454545	muscle	4	3D	18	Female	United Kingdom	United Kingdom	7	Caucasian
3695_7253_7027_8642	3.787878788	muscle	4	3D	18	Female	United Kingdom	United Kingdom	7	Caucasian
3695_7253_7027_8642	4.393939394	fat	-4	3D	18	Female	United Kingdom	United Kingdom	7	Caucasian
3695_7253_7027_8642	5.484848485	fat	0	3D	18	Female	United Kingdom	United Kingdom	7	Caucasian
3695_7253_7027_8642	5.848484848	muscle	-4	3D	18	Female	United Kingdom	United Kingdom	7	Caucasian
3695_7253_7027_8642	5.909090909	fat	-2.3	3D	18	Female	United Kingdom	United Kingdom	7	Caucasian
3695_7253_7027_8642	5.909090909	fat	2.3	3D	18	Female	United Kingdom	United Kingdom	7	Caucasian
3695_7253_7027_8642	6.03030303	muscle	2.3	3D	18	Female	United Kingdom	United Kingdom	7	Caucasian
3695_7253_7027_8642	6.333333333	fat	4	3D	18	Female	United Kingdom	United Kingdom	7	Caucasian
3695_7253_7027_8642	6.333333333	muscle	-2.3	3D	18	Female	United Kingdom	United Kingdom	7	Caucasian
3695_7253_7027_8642	6.939393939	muscle	4	3D	18	Female	United Kingdom	United Kingdom	7	Caucasian
3695_7253_7027_8642	1	fat	-4	matched 2D	18	Female	United Kingdom	United Kingdom	7	Caucasian
3695_7253_7027_8642	1	muscle	-4	matched 2D	18	Female	United Kingdom	United Kingdom	7	Caucasian
3695_7253_7027_8642	1.666666667	muscle	-4	matched 2D	18	Female	United Kingdom	United Kingdom	7	Caucasian
3695_7253_7027_8642	1.666666667	fat	-4	matched 2D	18	Female	United Kingdom	United Kingdom	7	Caucasian
3695_7253_7027_8642	2.090909091	fat	-4	matched 2D	18	Female	United Kingdom	United Kingdom	7	Caucasian
3695_7253_7027_8642	2.151515152	muscle	-2.3	matched 2D	18	Female	United Kingdom	United Kingdom	7	Caucasian
3695_7253_7027_8642	2.333333333	muscle	-4	matched 2D	18	Female	United Kingdom	United Kingdom	7	Caucasian
3695_7253_7027_8642	2.939393939	fat	-2.3	matched 2D	18	Female	United Kingdom	United Kingdom	7	Caucasian
3695_7253_7027_8642	3.121212121	fat	-2.3	matched 2D	18	Female	United Kingdom	United Kingdom	7	Caucasian
3695_7253_7027_8642	3.363636364	muscle	-2.3	matched 2D	18	Female	United Kingdom	United Kingdom	7	Caucasian
3695_7253_7027_8642	3.363636364	muscle	-2.3	matched 2D	18	Female	United Kingdom	United Kingdom	7	Caucasian
3695_7253_7027_8642	3.424242424	fat	-2.3	matched 2D	18	Female	United Kingdom	United Kingdom	7	Caucasian
3695_7253_7027_8642	3.545454545	muscle	2.3	matched 2D	18	Female	United Kingdom	United Kingdom	7	Caucasian
3695_7253_7027_8642	4.272727273	fat	2.3	matched 2D	18	Female	United Kingdom	United Kingdom	7	Caucasian
3695_7253_7027_8642	4.333333333	fat	0	matched 2D	18	Female	United Kingdom	United Kingdom	7	Caucasian
3695_7253_7027_8642	4.393939394	muscle	2.3	matched 2D	18	Female	United Kingdom	United Kingdom	7	Caucasian
3695_7253_7027_8642	4.454545455	fat	0	matched 2D	18	Female	United Kingdom	United Kingdom	7	Caucasian
3695_7253_7027_8642	4.636363636	fat	2.3	matched 2D	18	Female	United Kingdom	United Kingdom	7	Caucasian
3695_7253_7027_8642	4.818181818	muscle	2.3	matched 2D	18	Female	United Kingdom	United Kingdom	7	Caucasian
3695_7253_7027_8642	4.939393939	fat	2.3	matched 2D	18	Female	United Kingdom	United Kingdom	7	Caucasian
3695_7253_7027_8642	5.424242424	fat	0	matched 2D	18	Female	United Kingdom	United Kingdom	7	Caucasian
3695_7253_7027_8642	5.424242424	muscle	4	matched 2D	18	Female	United Kingdom	United Kingdom	7	Caucasian
3695_7253_7027_8642	5.666666667	muscle	4	matched 2D	18	Female	United Kingdom	United Kingdom	7	Caucasian
3695_7253_7027_8642	5.727272727	muscle	4	matched 2D	18	Female	United Kingdom	United Kingdom	7	Caucasian
3695_7253_7027_8642	5.909090909	fat	4	matched 2D	18	Female	United Kingdom	United Kingdom	7	Caucasian
3695_7253_7027_8642	5.96969697	fat	4	matched 2D	18	Female	United Kingdom	United Kingdom	7	Caucasian
3695_7253_7027_8642	6.212121212	fat	4	matched 2D	18	Female	United Kingdom	United Kingdom	7	Caucasian
3695_7253_7027_8642	1.545454545	fat	-4	independent 2D	18	Female	United Kingdom	United Kingdom	7	Caucasian
3695_7253_7027_8642	2.151515152	muscle	-4	independent 2D	18	Female	United Kingdom	United Kingdom	7	Caucasian
3695_7253_7027_8642	2.151515152	muscle	-2.3	independent 2D	18	Female	United Kingdom	United Kingdom	7	Caucasian
3695_7253_7027_8642	2.212121212	muscle	-4	independent 2D	18	Female	United Kingdom	United Kingdom	7	Caucasian
3695_7253_7027_8642	2.333333333	fat	-4	independent 2D	18	Female	United Kingdom	United Kingdom	7	Caucasian
3695_7253_7027_8642	2.696969697	fat	-4	independent 2D	18	Female	United Kingdom	United Kingdom	7	Caucasian
3695_7253_7027_8642	2.757575758	fat	-2.3	independent 2D	18	Female	United Kingdom	United Kingdom	7	Caucasian
3695_7253_7027_8642	2.757575758	fat	0	independent 2D	18	Female	United Kingdom	United Kingdom	7	Caucasian
3695_7253_7027_8642	3	muscle	-4	independent 2D	18	Female	United Kingdom	United Kingdom	7	Caucasian
3695_7253_7027_8642	3.060606061	fat	-2.3	independent 2D	18	Female	United Kingdom	United Kingdom	7	Caucasian
3695_7253_7027_8642	3.181818182	fat	0	independent 2D	18	Female	United Kingdom	United Kingdom	7	Caucasian
3695_7253_7027_8642	3.424242424	fat	-2.3	independent 2D	18	Female	United Kingdom	United Kingdom	7	Caucasian
3695_7253_7027_8642	3.787878788	muscle	-2.3	independent 2D	18	Female	United Kingdom	United Kingdom	7	Caucasian
3695_7253_7027_8642	4.151515152	fat	0	independent 2D	18	Female	United Kingdom	United Kingdom	7	Caucasian
3695_7253_7027_8642	4.212121212	muscle	-2.3	independent 2D	18	Female	United Kingdom	United Kingdom	7	Caucasian
3695_7253_7027_8642	4.393939394	muscle	2.3	independent 2D	18	Female	United Kingdom	United Kingdom	7	Caucasian
3695_7253_7027_8642	4.515151515	fat	4	independent 2D	18	Female	United Kingdom	United Kingdom	7	Caucasian
3695_7253_7027_8642	4.515151515	fat	4	independent 2D	18	Female	United Kingdom	United Kingdom	7	Caucasian
3695_7253_7027_8642	4.818181818	muscle	4	independent 2D	18	Female	United Kingdom	United Kingdom	7	Caucasian
3695_7253_7027_8642	4.939393939	fat	2.3	independent 2D	18	Female	United Kingdom	United Kingdom	7	Caucasian
3695_7253_7027_8642	5.181818182	fat	2.3	independent 2D	18	Female	United Kingdom	United Kingdom	7	Caucasian
3695_7253_7027_8642	5.484848485	fat	4	independent 2D	18	Female	United Kingdom	United Kingdom	7	Caucasian
3695_7253_7027_8642	5.727272727	muscle	2.3	independent 2D	18	Female	United Kingdom	United Kingdom	7	Caucasian
3695_7253_7027_8642	5.787878788	muscle	4	independent 2D	18	Female	United Kingdom	United Kingdom	7	Caucasian
3695_7253_7027_8642	5.848484848	muscle	4	independent 2D	18	Female	United Kingdom	United Kingdom	7	Caucasian
3695_7253_7027_8642	5.96969697	muscle	2.3	independent 2D	18	Female	United Kingdom	United Kingdom	7	Caucasian
3695_7253_7027_8642	6.333333333	fat	2.3	independent 2D	18	Female	United Kingdom	United Kingdom	7	Caucasian
3750_9235_6511_3981	1.606060606	muscle	-2.3	3D	19	Female	China	United States of America	1	Asian
3750_9235_6511_3981	2.575757576	fat	4	3D	19	Female	China	United States of America	1	Asian
3750_9235_6511_3981	2.636363636	muscle	4	3D	19	Female	China	United States of America	1	Asian
3750_9235_6511_3981	3	fat	0	3D	19	Female	China	United States of America	1	Asian
3750_9235_6511_3981	3.060606061	muscle	-4	3D	19	Female	China	United States of America	1	Asian
3750_9235_6511_3981	3.545454545	fat	-4	3D	19	Female	China	United States of America	1	Asian
3750_9235_6511_3981	3.606060606	fat	-2.3	3D	19	Female	China	United States of America	1	Asian
3750_9235_6511_3981	3.666666667	fat	2.3	3D	19	Female	China	United States of America	1	Asian
3750_9235_6511_3981	4.575757576	muscle	-4	3D	19	Female	China	United States of America	1	Asian
3750_9235_6511_3981	4.696969697	muscle	2.3	3D	19	Female	China	United States of America	1	Asian
3750_9235_6511_3981	4.939393939	fat	-4	3D	19	Female	China	United States of America	1	Asian
3750_9235_6511_3981	4.939393939	muscle	2.3	3D	19	Female	China	United States of America	1	Asian
3750_9235_6511_3981	5.121212121	fat	0	3D	19	Female	China	United States of America	1	Asian
3750_9235_6511_3981	5.242424242	muscle	2.3	3D	19	Female	China	United States of America	1	Asian
3750_9235_6511_3981	5.363636364	fat	0	3D	19	Female	China	United States of America	1	Asian
3750_9235_6511_3981	5.424242424	fat	-2.3	3D	19	Female	China	United States of America	1	Asian
3750_9235_6511_3981	5.545454545	fat	-4	3D	19	Female	China	United States of America	1	Asian
3750_9235_6511_3981	5.606060606	muscle	4	3D	19	Female	China	United States of America	1	Asian
3750_9235_6511_3981	5.909090909	muscle	-2.3	3D	19	Female	China	United States of America	1	Asian
3750_9235_6511_3981	5.96969697	fat	2.3	3D	19	Female	China	United States of America	1	Asian
3750_9235_6511_3981	6.090909091	muscle	-2.3	3D	19	Female	China	United States of America	1	Asian
3750_9235_6511_3981	6.090909091	fat	4	3D	19	Female	China	United States of America	1	Asian
3750_9235_6511_3981	6.212121212	fat	-2.3	3D	19	Female	China	United States of America	1	Asian
3750_9235_6511_3981	6.333333333	muscle	-4	3D	19	Female	China	United States of America	1	Asian
3750_9235_6511_3981	6.515151515	fat	2.3	3D	19	Female	China	United States of America	1	Asian
3750_9235_6511_3981	6.515151515	muscle	4	3D	19	Female	China	United States of America	1	Asian
3750_9235_6511_3981	6.757575758	fat	4	3D	19	Female	China	United States of America	1	Asian
3750_9235_6511_3981	1.666666667	muscle	-4	matched 2D	19	Female	China	United States of America	1	Asian
3750_9235_6511_3981	2.03030303	fat	-4	matched 2D	19	Female	China	United States of America	1	Asian
3750_9235_6511_3981	2.575757576	muscle	-2.3	matched 2D	19	Female	China	United States of America	1	Asian
3750_9235_6511_3981	2.757575758	muscle	-4	matched 2D	19	Female	China	United States of America	1	Asian
3750_9235_6511_3981	2.818181818	muscle	-2.3	matched 2D	19	Female	China	United States of America	1	Asian
3750_9235_6511_3981	2.939393939	muscle	4	matched 2D	19	Female	China	United States of America	1	Asian
3750_9235_6511_3981	2.939393939	fat	4	matched 2D	19	Female	China	United States of America	1	Asian
3750_9235_6511_3981	3	fat	-2.3	matched 2D	19	Female	China	United States of America	1	Asian
3750_9235_6511_3981	3.181818182	fat	2.3	matched 2D	19	Female	China	United States of America	1	Asian
3750_9235_6511_3981	3.363636364	muscle	2.3	matched 2D	19	Female	China	United States of America	1	Asian
3750_9235_6511_3981	3.424242424	fat	2.3	matched 2D	19	Female	China	United States of America	1	Asian
3750_9235_6511_3981	3.545454545	fat	-4	matched 2D	19	Female	China	United States of America	1	Asian
3750_9235_6511_3981	3.727272727	muscle	2.3	matched 2D	19	Female	China	United States of America	1	Asian
3750_9235_6511_3981	3.787878788	muscle	4	matched 2D	19	Female	China	United States of America	1	Asian
3750_9235_6511_3981	3.848484848	muscle	-4	matched 2D	19	Female	China	United States of America	1	Asian
3750_9235_6511_3981	3.96969697	fat	0	matched 2D	19	Female	China	United States of America	1	Asian
3750_9235_6511_3981	4.03030303	fat	-2.3	matched 2D	19	Female	China	United States of America	1	Asian
3750_9235_6511_3981	4.090909091	fat	0	matched 2D	19	Female	China	United States of America	1	Asian
3750_9235_6511_3981	4.151515152	fat	-2.3	matched 2D	19	Female	China	United States of America	1	Asian
3750_9235_6511_3981	4.212121212	fat	4	matched 2D	19	Female	China	United States of America	1	Asian
3750_9235_6511_3981	4.333333333	fat	4	matched 2D	19	Female	China	United States of America	1	Asian
3750_9235_6511_3981	4.393939394	fat	2.3	matched 2D	19	Female	China	United States of America	1	Asian
3750_9235_6511_3981	4.393939394	fat	0	matched 2D	19	Female	China	United States of America	1	Asian
3750_9235_6511_3981	4.454545455	muscle	-2.3	matched 2D	19	Female	China	United States of America	1	Asian
3750_9235_6511_3981	4.575757576	muscle	4	matched 2D	19	Female	China	United States of America	1	Asian
3750_9235_6511_3981	4.636363636	fat	-4	matched 2D	19	Female	China	United States of America	1	Asian
3750_9235_6511_3981	5.060606061	muscle	2.3	matched 2D	19	Female	China	United States of America	1	Asian
3750_9235_6511_3981	1.727272727	muscle	-4	independent 2D	19	Female	China	United States of America	1	Asian
3750_9235_6511_3981	3	fat	-4	independent 2D	19	Female	China	United States of America	1	Asian
3750_9235_6511_3981	3.545454545	muscle	-4	independent 2D	19	Female	China	United States of America	1	Asian
3750_9235_6511_3981	3.727272727	fat	-2.3	independent 2D	19	Female	China	United States of America	1	Asian
3750_9235_6511_3981	3.787878788	fat	-4	independent 2D	19	Female	China	United States of America	1	Asian
3750_9235_6511_3981	3.848484848	muscle	-4	independent 2D	19	Female	China	United States of America	1	Asian
3750_9235_6511_3981	3.909090909	fat	-4	independent 2D	19	Female	China	United States of America	1	Asian
3750_9235_6511_3981	4.151515152	muscle	-2.3	independent 2D	19	Female	China	United States of America	1	Asian
3750_9235_6511_3981	4.212121212	fat	0	independent 2D	19	Female	China	United States of America	1	Asian
3750_9235_6511_3981	4.212121212	fat	2.3	independent 2D	19	Female	China	United States of America	1	Asian
3750_9235_6511_3981	4.272727273	muscle	4	independent 2D	19	Female	China	United States of America	1	Asian
3750_9235_6511_3981	4.333333333	muscle	2.3	independent 2D	19	Female	China	United States of America	1	Asian
3750_9235_6511_3981	4.333333333	fat	4	independent 2D	19	Female	China	United States of America	1	Asian
3750_9235_6511_3981	4.454545455	fat	2.3	independent 2D	19	Female	China	United States of America	1	Asian
3750_9235_6511_3981	4.575757576	fat	4	independent 2D	19	Female	China	United States of America	1	Asian
3750_9235_6511_3981	4.575757576	muscle	4	independent 2D	19	Female	China	United States of America	1	Asian
3750_9235_6511_3981	4.878787879	fat	0	independent 2D	19	Female	China	United States of America	1	Asian
3750_9235_6511_3981	4.939393939	fat	-2.3	independent 2D	19	Female	China	United States of America	1	Asian
3750_9235_6511_3981	4.939393939	muscle	-2.3	independent 2D	19	Female	China	United States of America	1	Asian
3750_9235_6511_3981	5	fat	-2.3	independent 2D	19	Female	China	United States of America	1	Asian
3750_9235_6511_3981	5.060606061	muscle	2.3	independent 2D	19	Female	China	United States of America	1	Asian
3750_9235_6511_3981	5.181818182	muscle	4	independent 2D	19	Female	China	United States of America	1	Asian
3750_9235_6511_3981	5.181818182	fat	4	independent 2D	19	Female	China	United States of America	1	Asian
3750_9235_6511_3981	5.181818182	muscle	2.3	independent 2D	19	Female	China	United States of America	1	Asian
3750_9235_6511_3981	5.242424242	muscle	-2.3	independent 2D	19	Female	China	United States of America	1	Asian
3750_9235_6511_3981	5.242424242	fat	0	independent 2D	19	Female	China	United States of America	1	Asian
3750_9235_6511_3981	6.03030303	fat	2.3	independent 2D	19	Female	China	United States of America	1	Asian
3834_5793_9085_2953	2.818181818	fat	-4	3D	19	Female	China	China	7	Asian
3834_5793_9085_2953	2.939393939	muscle	-4	3D	19	Female	China	China	7	Asian
3834_5793_9085_2953	2.939393939	muscle	-2.3	3D	19	Female	China	China	7	Asian
3834_5793_9085_2953	3.242424242	fat	0	3D	19	Female	China	China	7	Asian
3834_5793_9085_2953	3.242424242	muscle	2.3	3D	19	Female	China	China	7	Asian
3834_5793_9085_2953	3.363636364	fat	-2.3	3D	19	Female	China	China	7	Asian
3834_5793_9085_2953	3.666666667	fat	4	3D	19	Female	China	China	7	Asian
3834_5793_9085_2953	3.666666667	fat	2.3	3D	19	Female	China	China	7	Asian
3834_5793_9085_2953	4.272727273	fat	2.3	3D	19	Female	China	China	7	Asian
3834_5793_9085_2953	4.333333333	muscle	4	3D	19	Female	China	China	7	Asian
3834_5793_9085_2953	4.454545455	muscle	2.3	3D	19	Female	China	China	7	Asian
3834_5793_9085_2953	4.696969697	fat	0	3D	19	Female	China	China	7	Asian
3834_5793_9085_2953	4.878787879	fat	-2.3	3D	19	Female	China	China	7	Asian
3834_5793_9085_2953	5	fat	-4	3D	19	Female	China	China	7	Asian
3834_5793_9085_2953	5.060606061	muscle	-4	3D	19	Female	China	China	7	Asian
3834_5793_9085_2953	5.060606061	fat	4	3D	19	Female	China	China	7	Asian
3834_5793_9085_2953	5.121212121	muscle	-4	3D	19	Female	China	China	7	Asian
3834_5793_9085_2953	5.181818182	muscle	4	3D	19	Female	China	China	7	Asian
3834_5793_9085_2953	5.181818182	fat	2.3	3D	19	Female	China	China	7	Asian
3834_5793_9085_2953	5.303030303	muscle	2.3	3D	19	Female	China	China	7	Asian
3834_5793_9085_2953	5.303030303	fat	0	3D	19	Female	China	China	7	Asian
3834_5793_9085_2953	5.363636364	muscle	4	3D	19	Female	China	China	7	Asian
3834_5793_9085_2953	5.484848485	muscle	-2.3	3D	19	Female	China	China	7	Asian
3834_5793_9085_2953	5.484848485	fat	-2.3	3D	19	Female	China	China	7	Asian
3834_5793_9085_2953	5.484848485	fat	4	3D	19	Female	China	China	7	Asian
3834_5793_9085_2953	5.545454545	fat	-4	3D	19	Female	China	China	7	Asian
3834_5793_9085_2953	5.666666667	muscle	-2.3	3D	19	Female	China	China	7	Asian
3834_5793_9085_2953	3.242424242	muscle	-4	matched 2D	19	Female	China	China	7	Asian
3834_5793_9085_2953	3.363636364	fat	-2.3	matched 2D	19	Female	China	China	7	Asian
3834_5793_9085_2953	3.606060606	fat	-4	matched 2D	19	Female	China	China	7	Asian
3834_5793_9085_2953	3.666666667	fat	-4	matched 2D	19	Female	China	China	7	Asian
3834_5793_9085_2953	3.848484848	muscle	-2.3	matched 2D	19	Female	China	China	7	Asian
3834_5793_9085_2953	4.03030303	muscle	-4	matched 2D	19	Female	China	China	7	Asian
3834_5793_9085_2953	4.272727273	fat	-2.3	matched 2D	19	Female	China	China	7	Asian
3834_5793_9085_2953	4.393939394	fat	-4	matched 2D	19	Female	China	China	7	Asian
3834_5793_9085_2953	4.454545455	fat	4	matched 2D	19	Female	China	China	7	Asian
3834_5793_9085_2953	4.454545455	fat	0	matched 2D	19	Female	China	China	7	Asian
3834_5793_9085_2953	4.454545455	fat	-2.3	matched 2D	19	Female	China	China	7	Asian
3834_5793_9085_2953	4.454545455	muscle	-4	matched 2D	19	Female	China	China	7	Asian
3834_5793_9085_2953	4.515151515	muscle	2.3	matched 2D	19	Female	China	China	7	Asian
3834_5793_9085_2953	4.575757576	fat	2.3	matched 2D	19	Female	China	China	7	Asian
3834_5793_9085_2953	4.575757576	fat	0	matched 2D	19	Female	China	China	7	Asian
3834_5793_9085_2953	4.636363636	fat	2.3	matched 2D	19	Female	China	China	7	Asian
3834_5793_9085_2953	4.636363636	muscle	-2.3	matched 2D	19	Female	China	China	7	Asian
3834_5793_9085_2953	4.696969697	muscle	2.3	matched 2D	19	Female	China	China	7	Asian
3834_5793_9085_2953	4.757575758	muscle	4	matched 2D	19	Female	China	China	7	Asian
3834_5793_9085_2953	4.818181818	muscle	2.3	matched 2D	19	Female	China	China	7	Asian
3834_5793_9085_2953	4.818181818	fat	4	matched 2D	19	Female	China	China	7	Asian
3834_5793_9085_2953	4.878787879	muscle	4	matched 2D	19	Female	China	China	7	Asian
3834_5793_9085_2953	4.878787879	fat	4	matched 2D	19	Female	China	China	7	Asian
3834_5793_9085_2953	4.939393939	fat	0	matched 2D	19	Female	China	China	7	Asian
3834_5793_9085_2953	4.939393939	muscle	-2.3	matched 2D	19	Female	China	China	7	Asian
3834_5793_9085_2953	5.121212121	fat	2.3	matched 2D	19	Female	China	China	7	Asian
3834_5793_9085_2953	5.363636364	muscle	4	matched 2D	19	Female	China	China	7	Asian
3834_5793_9085_2953	2.575757576	muscle	-4	independent 2D	19	Female	China	China	7	Asian
3834_5793_9085_2953	2.818181818	muscle	-4	independent 2D	19	Female	China	China	7	Asian
3834_5793_9085_2953	3.545454545	fat	-2.3	independent 2D	19	Female	China	China	7	Asian
3834_5793_9085_2953	3.545454545	fat	-4	independent 2D	19	Female	China	China	7	Asian
3834_5793_9085_2953	3.545454545	muscle	-4	independent 2D	19	Female	China	China	7	Asian
3834_5793_9085_2953	3.787878788	muscle	-2.3	independent 2D	19	Female	China	China	7	Asian
3834_5793_9085_2953	3.848484848	fat	0	independent 2D	19	Female	China	China	7	Asian
3834_5793_9085_2953	4.03030303	fat	-4	independent 2D	19	Female	China	China	7	Asian
3834_5793_9085_2953	4.090909091	fat	4	independent 2D	19	Female	China	China	7	Asian
3834_5793_9085_2953	4.454545455	fat	2.3	independent 2D	19	Female	China	China	7	Asian
3834_5793_9085_2953	4.515151515	fat	2.3	independent 2D	19	Female	China	China	7	Asian
3834_5793_9085_2953	4.515151515	muscle	-2.3	independent 2D	19	Female	China	China	7	Asian
3834_5793_9085_2953	4.515151515	fat	0	independent 2D	19	Female	China	China	7	Asian
3834_5793_9085_2953	4.575757576	fat	-2.3	independent 2D	19	Female	China	China	7	Asian
3834_5793_9085_2953	4.575757576	fat	-4	independent 2D	19	Female	China	China	7	Asian
3834_5793_9085_2953	4.696969697	muscle	-2.3	independent 2D	19	Female	China	China	7	Asian
3834_5793_9085_2953	4.696969697	fat	0	independent 2D	19	Female	China	China	7	Asian
3834_5793_9085_2953	4.878787879	fat	-2.3	independent 2D	19	Female	China	China	7	Asian
3834_5793_9085_2953	5	muscle	4	independent 2D	19	Female	China	China	7	Asian
3834_5793_9085_2953	5	muscle	4	independent 2D	19	Female	China	China	7	Asian
3834_5793_9085_2953	5	fat	2.3	independent 2D	19	Female	China	China	7	Asian
3834_5793_9085_2953	5	fat	4	independent 2D	19	Female	China	China	7	Asian
3834_5793_9085_2953	5.060606061	muscle	2.3	independent 2D	19	Female	China	China	7	Asian
3834_5793_9085_2953	5.121212121	muscle	2.3	independent 2D	19	Female	China	China	7	Asian
3834_5793_9085_2953	5.242424242	muscle	2.3	independent 2D	19	Female	China	China	7	Asian
3834_5793_9085_2953	5.484848485	fat	4	independent 2D	19	Female	China	China	7	Asian
3834_5793_9085_2953	5.666666667	muscle	4	independent 2D	19	Female	China	China	7	Asian
3851_7923_9043_7496	1	fat	0	3D	19	Female	United Kingdom	United Kingdom	7	Caucasian
3851_7923_9043_7496	1	muscle	-4	3D	19	Female	United Kingdom	United Kingdom	7	Caucasian
3851_7923_9043_7496	1	muscle	-2.3	3D	19	Female	United Kingdom	United Kingdom	7	Caucasian
3851_7923_9043_7496	1	fat	2.3	3D	19	Female	United Kingdom	United Kingdom	7	Caucasian
3851_7923_9043_7496	1	fat	-2.3	3D	19	Female	United Kingdom	United Kingdom	7	Caucasian
3851_7923_9043_7496	1	muscle	2.3	3D	19	Female	United Kingdom	United Kingdom	7	Caucasian
3851_7923_9043_7496	1	muscle	4	3D	19	Female	United Kingdom	United Kingdom	7	Caucasian
3851_7923_9043_7496	1	fat	4	3D	19	Female	United Kingdom	United Kingdom	7	Caucasian
3851_7923_9043_7496	1	fat	-4	3D	19	Female	United Kingdom	United Kingdom	7	Caucasian
3851_7923_9043_7496	4.03030303	muscle	2.3	3D	19	Female	United Kingdom	United Kingdom	7	Caucasian
3851_7923_9043_7496	4.393939394	fat	-4	3D	19	Female	United Kingdom	United Kingdom	7	Caucasian
3851_7923_9043_7496	4.515151515	fat	4	3D	19	Female	United Kingdom	United Kingdom	7	Caucasian
3851_7923_9043_7496	4.636363636	fat	0	3D	19	Female	United Kingdom	United Kingdom	7	Caucasian
3851_7923_9043_7496	5.424242424	muscle	-4	3D	19	Female	United Kingdom	United Kingdom	7	Caucasian
3851_7923_9043_7496	5.424242424	muscle	4	3D	19	Female	United Kingdom	United Kingdom	7	Caucasian
3851_7923_9043_7496	5.484848485	fat	2.3	3D	19	Female	United Kingdom	United Kingdom	7	Caucasian
3851_7923_9043_7496	5.606060606	fat	4	3D	19	Female	United Kingdom	United Kingdom	7	Caucasian
3851_7923_9043_7496	5.666666667	muscle	4	3D	19	Female	United Kingdom	United Kingdom	7	Caucasian
3851_7923_9043_7496	5.666666667	fat	2.3	3D	19	Female	United Kingdom	United Kingdom	7	Caucasian
3851_7923_9043_7496	5.666666667	fat	-2.3	3D	19	Female	United Kingdom	United Kingdom	7	Caucasian
3851_7923_9043_7496	5.727272727	muscle	-2.3	3D	19	Female	United Kingdom	United Kingdom	7	Caucasian
3851_7923_9043_7496	5.727272727	muscle	-2.3	3D	19	Female	United Kingdom	United Kingdom	7	Caucasian
3851_7923_9043_7496	5.848484848	muscle	2.3	3D	19	Female	United Kingdom	United Kingdom	7	Caucasian
3851_7923_9043_7496	5.848484848	fat	-4	3D	19	Female	United Kingdom	United Kingdom	7	Caucasian
3851_7923_9043_7496	5.96969697	fat	0	3D	19	Female	United Kingdom	United Kingdom	7	Caucasian
3851_7923_9043_7496	6.03030303	fat	-2.3	3D	19	Female	United Kingdom	United Kingdom	7	Caucasian
3851_7923_9043_7496	6.090909091	muscle	-4	3D	19	Female	United Kingdom	United Kingdom	7	Caucasian
3851_7923_9043_7496	2.03030303	muscle	4	matched 2D	19	Female	United Kingdom	United Kingdom	7	Caucasian
3851_7923_9043_7496	2.454545455	fat	-4	matched 2D	19	Female	United Kingdom	United Kingdom	7	Caucasian
3851_7923_9043_7496	2.454545455	muscle	-4	matched 2D	19	Female	United Kingdom	United Kingdom	7	Caucasian
3851_7923_9043_7496	2.636363636	fat	-2.3	matched 2D	19	Female	United Kingdom	United Kingdom	7	Caucasian
3851_7923_9043_7496	2.939393939	muscle	-2.3	matched 2D	19	Female	United Kingdom	United Kingdom	7	Caucasian
3851_7923_9043_7496	2.939393939	muscle	4	matched 2D	19	Female	United Kingdom	United Kingdom	7	Caucasian
3851_7923_9043_7496	3.060606061	fat	0	matched 2D	19	Female	United Kingdom	United Kingdom	7	Caucasian
3851_7923_9043_7496	3.121212121	fat	0	matched 2D	19	Female	United Kingdom	United Kingdom	7	Caucasian
3851_7923_9043_7496	3.121212121	muscle	-4	matched 2D	19	Female	United Kingdom	United Kingdom	7	Caucasian
3851_7923_9043_7496	3.363636364	fat	2.3	matched 2D	19	Female	United Kingdom	United Kingdom	7	Caucasian
3851_7923_9043_7496	3.424242424	muscle	-2.3	matched 2D	19	Female	United Kingdom	United Kingdom	7	Caucasian
3851_7923_9043_7496	3.484848485	fat	2.3	matched 2D	19	Female	United Kingdom	United Kingdom	7	Caucasian
3851_7923_9043_7496	3.484848485	fat	-4	matched 2D	19	Female	United Kingdom	United Kingdom	7	Caucasian
3851_7923_9043_7496	3.545454545	muscle	-4	matched 2D	19	Female	United Kingdom	United Kingdom	7	Caucasian
3851_7923_9043_7496	3.545454545	fat	-2.3	matched 2D	19	Female	United Kingdom	United Kingdom	7	Caucasian
3851_7923_9043_7496	3.787878788	muscle	-2.3	matched 2D	19	Female	United Kingdom	United Kingdom	7	Caucasian
3851_7923_9043_7496	3.787878788	muscle	2.3	matched 2D	19	Female	United Kingdom	United Kingdom	7	Caucasian
3851_7923_9043_7496	4.333333333	fat	2.3	matched 2D	19	Female	United Kingdom	United Kingdom	7	Caucasian
3851_7923_9043_7496	4.333333333	fat	-4	matched 2D	19	Female	United Kingdom	United Kingdom	7	Caucasian
3851_7923_9043_7496	4.333333333	fat	0	matched 2D	19	Female	United Kingdom	United Kingdom	7	Caucasian
3851_7923_9043_7496	4.515151515	muscle	2.3	matched 2D	19	Female	United Kingdom	United Kingdom	7	Caucasian
3851_7923_9043_7496	4.636363636	fat	4	matched 2D	19	Female	United Kingdom	United Kingdom	7	Caucasian
3851_7923_9043_7496	4.757575758	fat	4	matched 2D	19	Female	United Kingdom	United Kingdom	7	Caucasian
3851_7923_9043_7496	4.757575758	fat	-2.3	matched 2D	19	Female	United Kingdom	United Kingdom	7	Caucasian
3851_7923_9043_7496	4.878787879	fat	4	matched 2D	19	Female	United Kingdom	United Kingdom	7	Caucasian
3851_7923_9043_7496	4.939393939	muscle	4	matched 2D	19	Female	United Kingdom	United Kingdom	7	Caucasian
3851_7923_9043_7496	5.242424242	muscle	2.3	matched 2D	19	Female	United Kingdom	United Kingdom	7	Caucasian
3851_7923_9043_7496	1	fat	-4	independent 2D	19	Female	United Kingdom	United Kingdom	7	Caucasian
3851_7923_9043_7496	1.181818182	fat	2.3	independent 2D	19	Female	United Kingdom	United Kingdom	7	Caucasian
3851_7923_9043_7496	1.848484848	muscle	-2.3	independent 2D	19	Female	United Kingdom	United Kingdom	7	Caucasian
3851_7923_9043_7496	1.909090909	muscle	-2.3	independent 2D	19	Female	United Kingdom	United Kingdom	7	Caucasian
3851_7923_9043_7496	1.96969697	fat	0	independent 2D	19	Female	United Kingdom	United Kingdom	7	Caucasian
3851_7923_9043_7496	2.454545455	muscle	-4	independent 2D	19	Female	United Kingdom	United Kingdom	7	Caucasian
3851_7923_9043_7496	2.515151515	muscle	2.3	independent 2D	19	Female	United Kingdom	United Kingdom	7	Caucasian
3851_7923_9043_7496	2.939393939	fat	-2.3	independent 2D	19	Female	United Kingdom	United Kingdom	7	Caucasian
3851_7923_9043_7496	3.060606061	fat	4	independent 2D	19	Female	United Kingdom	United Kingdom	7	Caucasian
3851_7923_9043_7496	3.545454545	fat	2.3	independent 2D	19	Female	United Kingdom	United Kingdom	7	Caucasian
3851_7923_9043_7496	3.909090909	muscle	4	independent 2D	19	Female	United Kingdom	United Kingdom	7	Caucasian
3851_7923_9043_7496	4.03030303	muscle	-4	independent 2D	19	Female	United Kingdom	United Kingdom	7	Caucasian
3851_7923_9043_7496	4.090909091	muscle	2.3	independent 2D	19	Female	United Kingdom	United Kingdom	7	Caucasian
3851_7923_9043_7496	4.151515152	muscle	4	independent 2D	19	Female	United Kingdom	United Kingdom	7	Caucasian
3851_7923_9043_7496	4.151515152	fat	-2.3	independent 2D	19	Female	United Kingdom	United Kingdom	7	Caucasian
3851_7923_9043_7496	4.272727273	fat	0	independent 2D	19	Female	United Kingdom	United Kingdom	7	Caucasian
3851_7923_9043_7496	4.333333333	fat	-4	independent 2D	19	Female	United Kingdom	United Kingdom	7	Caucasian
3851_7923_9043_7496	4.454545455	fat	4	independent 2D	19	Female	United Kingdom	United Kingdom	7	Caucasian
3851_7923_9043_7496	4.515151515	muscle	2.3	independent 2D	19	Female	United Kingdom	United Kingdom	7	Caucasian
3851_7923_9043_7496	4.575757576	muscle	-2.3	independent 2D	19	Female	United Kingdom	United Kingdom	7	Caucasian
3851_7923_9043_7496	4.636363636	muscle	4	independent 2D	19	Female	United Kingdom	United Kingdom	7	Caucasian
3851_7923_9043_7496	4.818181818	fat	-4	independent 2D	19	Female	United Kingdom	United Kingdom	7	Caucasian
3851_7923_9043_7496	4.878787879	muscle	-4	independent 2D	19	Female	United Kingdom	United Kingdom	7	Caucasian
3851_7923_9043_7496	5	fat	2.3	independent 2D	19	Female	United Kingdom	United Kingdom	7	Caucasian
3851_7923_9043_7496	5.121212121	fat	-2.3	independent 2D	19	Female	United Kingdom	United Kingdom	7	Caucasian
3851_7923_9043_7496	5.181818182	fat	4	independent 2D	19	Female	United Kingdom	United Kingdom	7	Caucasian
3851_7923_9043_7496	5.424242424	fat	0	independent 2D	19	Female	United Kingdom	United Kingdom	7	Caucasian
4025_7448_3006_7562	1	muscle	-4	3D	18	Female	United States of America	United States of America	7	Caucasian
4025_7448_3006_7562	1	muscle	2.3	3D	18	Female	United States of America	United States of America	7	Caucasian
4025_7448_3006_7562	1	fat	-2.3	3D	18	Female	United States of America	United States of America	7	Caucasian
4025_7448_3006_7562	1	fat	-4	3D	18	Female	United States of America	United States of America	7	Caucasian
4025_7448_3006_7562	1	fat	2.3	3D	18	Female	United States of America	United States of America	7	Caucasian
4025_7448_3006_7562	1	fat	0	3D	18	Female	United States of America	United States of America	7	Caucasian
4025_7448_3006_7562	1.121212121	fat	4	3D	18	Female	United States of America	United States of America	7	Caucasian
4025_7448_3006_7562	1.181818182	muscle	4	3D	18	Female	United States of America	United States of America	7	Caucasian
4025_7448_3006_7562	1.242424242	muscle	-2.3	3D	18	Female	United States of America	United States of America	7	Caucasian
4025_7448_3006_7562	1.96969697	fat	-4	3D	18	Female	United States of America	United States of America	7	Caucasian
4025_7448_3006_7562	2.575757576	muscle	4	3D	18	Female	United States of America	United States of America	7	Caucasian
4025_7448_3006_7562	2.575757576	muscle	-4	3D	18	Female	United States of America	United States of America	7	Caucasian
4025_7448_3006_7562	2.939393939	muscle	-2.3	3D	18	Female	United States of America	United States of America	7	Caucasian
4025_7448_3006_7562	3.060606061	fat	4	3D	18	Female	United States of America	United States of America	7	Caucasian
4025_7448_3006_7562	3.242424242	fat	2.3	3D	18	Female	United States of America	United States of America	7	Caucasian
4025_7448_3006_7562	3.242424242	muscle	2.3	3D	18	Female	United States of America	United States of America	7	Caucasian
4025_7448_3006_7562	3.363636364	fat	-2.3	3D	18	Female	United States of America	United States of America	7	Caucasian
4025_7448_3006_7562	3.484848485	muscle	-4	3D	18	Female	United States of America	United States of America	7	Caucasian
4025_7448_3006_7562	3.666666667	fat	0	3D	18	Female	United States of America	United States of America	7	Caucasian
4025_7448_3006_7562	3.787878788	fat	-4	3D	18	Female	United States of America	United States of America	7	Caucasian
4025_7448_3006_7562	3.96969697	fat	-2.3	3D	18	Female	United States of America	United States of America	7	Caucasian
4025_7448_3006_7562	4.212121212	muscle	4	3D	18	Female	United States of America	United States of America	7	Caucasian
4025_7448_3006_7562	4.272727273	muscle	2.3	3D	18	Female	United States of America	United States of America	7	Caucasian
4025_7448_3006_7562	4.272727273	muscle	-2.3	3D	18	Female	United States of America	United States of America	7	Caucasian
4025_7448_3006_7562	4.393939394	fat	2.3	3D	18	Female	United States of America	United States of America	7	Caucasian
4025_7448_3006_7562	4.515151515	fat	0	3D	18	Female	United States of America	United States of America	7	Caucasian
4025_7448_3006_7562	4.757575758	fat	4	3D	18	Female	United States of America	United States of America	7	Caucasian
4025_7448_3006_7562	1	muscle	-4	matched 2D	18	Female	United States of America	United States of America	7	Caucasian
4025_7448_3006_7562	1	muscle	2.3	matched 2D	18	Female	United States of America	United States of America	7	Caucasian
4025_7448_3006_7562	1	muscle	-4	matched 2D	18	Female	United States of America	United States of America	7	Caucasian
4025_7448_3006_7562	1	fat	-4	matched 2D	18	Female	United States of America	United States of America	7	Caucasian
4025_7448_3006_7562	1	muscle	4	matched 2D	18	Female	United States of America	United States of America	7	Caucasian
4025_7448_3006_7562	1.060606061	fat	-4	matched 2D	18	Female	United States of America	United States of America	7	Caucasian
4025_7448_3006_7562	1.121212121	fat	0	matched 2D	18	Female	United States of America	United States of America	7	Caucasian
4025_7448_3006_7562	1.363636364	muscle	-2.3	matched 2D	18	Female	United States of America	United States of America	7	Caucasian
4025_7448_3006_7562	1.424242424	muscle	-2.3	matched 2D	18	Female	United States of America	United States of America	7	Caucasian
4025_7448_3006_7562	1.484848485	fat	-2.3	matched 2D	18	Female	United States of America	United States of America	7	Caucasian
4025_7448_3006_7562	1.909090909	fat	4	matched 2D	18	Female	United States of America	United States of America	7	Caucasian
4025_7448_3006_7562	2.272727273	muscle	-4	matched 2D	18	Female	United States of America	United States of America	7	Caucasian
4025_7448_3006_7562	2.515151515	muscle	2.3	matched 2D	18	Female	United States of America	United States of America	7	Caucasian
4025_7448_3006_7562	2.515151515	muscle	2.3	matched 2D	18	Female	United States of America	United States of America	7	Caucasian
4025_7448_3006_7562	2.575757576	muscle	4	matched 2D	18	Female	United States of America	United States of America	7	Caucasian
4025_7448_3006_7562	2.636363636	fat	2.3	matched 2D	18	Female	United States of America	United States of America	7	Caucasian
4025_7448_3006_7562	3	fat	-2.3	matched 2D	18	Female	United States of America	United States of America	7	Caucasian
4025_7448_3006_7562	3.121212121	fat	-4	matched 2D	18	Female	United States of America	United States of America	7	Caucasian
4025_7448_3006_7562	3.181818182	fat	4	matched 2D	18	Female	United States of America	United States of America	7	Caucasian
4025_7448_3006_7562	3.181818182	fat	-2.3	matched 2D	18	Female	United States of America	United States of America	7	Caucasian
4025_7448_3006_7562	3.242424242	fat	0	matched 2D	18	Female	United States of America	United States of America	7	Caucasian
4025_7448_3006_7562	3.424242424	fat	2.3	matched 2D	18	Female	United States of America	United States of America	7	Caucasian
4025_7448_3006_7562	3.727272727	muscle	4	matched 2D	18	Female	United States of America	United States of America	7	Caucasian
4025_7448_3006_7562	3.727272727	fat	0	matched 2D	18	Female	United States of America	United States of America	7	Caucasian
4025_7448_3006_7562	3.787878788	fat	2.3	matched 2D	18	Female	United States of America	United States of America	7	Caucasian
4025_7448_3006_7562	3.848484848	muscle	-2.3	matched 2D	18	Female	United States of America	United States of America	7	Caucasian
4025_7448_3006_7562	4.03030303	fat	4	matched 2D	18	Female	United States of America	United States of America	7	Caucasian
4025_7448_3006_7562	1	muscle	2.3	independent 2D	18	Female	United States of America	United States of America	7	Caucasian
4025_7448_3006_7562	1	fat	4	independent 2D	18	Female	United States of America	United States of America	7	Caucasian
4025_7448_3006_7562	1.060606061	muscle	-4	independent 2D	18	Female	United States of America	United States of America	7	Caucasian
4025_7448_3006_7562	1.121212121	fat	2.3	independent 2D	18	Female	United States of America	United States of America	7	Caucasian
4025_7448_3006_7562	1.181818182	fat	-2.3	independent 2D	18	Female	United States of America	United States of America	7	Caucasian
4025_7448_3006_7562	1.303030303	fat	-4	independent 2D	18	Female	United States of America	United States of America	7	Caucasian
4025_7448_3006_7562	1.484848485	fat	-2.3	independent 2D	18	Female	United States of America	United States of America	7	Caucasian
4025_7448_3006_7562	1.666666667	muscle	-4	independent 2D	18	Female	United States of America	United States of America	7	Caucasian
4025_7448_3006_7562	1.666666667	fat	0	independent 2D	18	Female	United States of America	United States of America	7	Caucasian
4025_7448_3006_7562	1.787878788	muscle	-2.3	independent 2D	18	Female	United States of America	United States of America	7	Caucasian
4025_7448_3006_7562	1.848484848	fat	-4	independent 2D	18	Female	United States of America	United States of America	7	Caucasian
4025_7448_3006_7562	1.848484848	muscle	-2.3	independent 2D	18	Female	United States of America	United States of America	7	Caucasian
4025_7448_3006_7562	1.848484848	muscle	-2.3	independent 2D	18	Female	United States of America	United States of America	7	Caucasian
4025_7448_3006_7562	2.03030303	muscle	4	independent 2D	18	Female	United States of America	United States of America	7	Caucasian
4025_7448_3006_7562	2.090909091	fat	0	independent 2D	18	Female	United States of America	United States of America	7	Caucasian
4025_7448_3006_7562	2.090909091	fat	2.3	independent 2D	18	Female	United States of America	United States of America	7	Caucasian
4025_7448_3006_7562	2.090909091	muscle	4	independent 2D	18	Female	United States of America	United States of America	7	Caucasian
4025_7448_3006_7562	2.454545455	muscle	2.3	independent 2D	18	Female	United States of America	United States of America	7	Caucasian
4025_7448_3006_7562	2.515151515	fat	-2.3	independent 2D	18	Female	United States of America	United States of America	7	Caucasian
4025_7448_3006_7562	2.757575758	fat	4	independent 2D	18	Female	United States of America	United States of America	7	Caucasian
4025_7448_3006_7562	2.757575758	muscle	-4	independent 2D	18	Female	United States of America	United States of America	7	Caucasian
4025_7448_3006_7562	3.242424242	fat	-4	independent 2D	18	Female	United States of America	United States of America	7	Caucasian
4025_7448_3006_7562	3.363636364	fat	2.3	independent 2D	18	Female	United States of America	United States of America	7	Caucasian
4025_7448_3006_7562	3.484848485	fat	0	independent 2D	18	Female	United States of America	United States of America	7	Caucasian
4025_7448_3006_7562	3.787878788	muscle	2.3	independent 2D	18	Female	United States of America	United States of America	7	Caucasian
4025_7448_3006_7562	4.757575758	fat	4	independent 2D	18	Female	United States of America	United States of America	7	Caucasian
4025_7448_3006_7562	4.757575758	muscle	4	independent 2D	18	Female	United States of America	United States of America	7	Caucasian
4135_4198_8474_4814	1.606060606	fat	-2.3	3D	45	Male	United Kingdom	United Kingdom	7	Caucasian
4135_4198_8474_4814	1.727272727	fat	4	3D	45	Male	United Kingdom	United Kingdom	7	Caucasian
4135_4198_8474_4814	1.909090909	fat	2.3	3D	45	Male	United Kingdom	United Kingdom	7	Caucasian
4135_4198_8474_4814	1.96969697	muscle	2.3	3D	45	Male	United Kingdom	United Kingdom	7	Caucasian
4135_4198_8474_4814	2.333333333	muscle	-2.3	3D	45	Male	United Kingdom	United Kingdom	7	Caucasian
4135_4198_8474_4814	2.454545455	fat	-4	3D	45	Male	United Kingdom	United Kingdom	7	Caucasian
4135_4198_8474_4814	2.818181818	fat	0	3D	45	Male	United Kingdom	United Kingdom	7	Caucasian
4135_4198_8474_4814	3.242424242	muscle	-4	3D	45	Male	United Kingdom	United Kingdom	7	Caucasian
4135_4198_8474_4814	4.696969697	muscle	2.3	3D	45	Male	United Kingdom	United Kingdom	7	Caucasian
4135_4198_8474_4814	4.818181818	fat	2.3	3D	45	Male	United Kingdom	United Kingdom	7	Caucasian
4135_4198_8474_4814	5	fat	0	3D	45	Male	United Kingdom	United Kingdom	7	Caucasian
4135_4198_8474_4814	5.060606061	muscle	2.3	3D	45	Male	United Kingdom	United Kingdom	7	Caucasian
4135_4198_8474_4814	5.181818182	fat	0	3D	45	Male	United Kingdom	United Kingdom	7	Caucasian
4135_4198_8474_4814	5.181818182	fat	-4	3D	45	Male	United Kingdom	United Kingdom	7	Caucasian
4135_4198_8474_4814	5.181818182	muscle	4	3D	45	Male	United Kingdom	United Kingdom	7	Caucasian
4135_4198_8474_4814	5.242424242	muscle	-4	3D	45	Male	United Kingdom	United Kingdom	7	Caucasian
4135_4198_8474_4814	5.303030303	muscle	-2.3	3D	45	Male	United Kingdom	United Kingdom	7	Caucasian
4135_4198_8474_4814	5.363636364	fat	4	3D	45	Male	United Kingdom	United Kingdom	7	Caucasian
4135_4198_8474_4814	5.363636364	fat	4	3D	45	Male	United Kingdom	United Kingdom	7	Caucasian
4135_4198_8474_4814	5.363636364	muscle	4	3D	45	Male	United Kingdom	United Kingdom	7	Caucasian
4135_4198_8474_4814	5.424242424	muscle	-2.3	3D	45	Male	United Kingdom	United Kingdom	7	Caucasian
4135_4198_8474_4814	5.484848485	fat	2.3	3D	45	Male	United Kingdom	United Kingdom	7	Caucasian
4135_4198_8474_4814	5.666666667	muscle	-4	3D	45	Male	United Kingdom	United Kingdom	7	Caucasian
4135_4198_8474_4814	5.787878788	fat	-2.3	3D	45	Male	United Kingdom	United Kingdom	7	Caucasian
4135_4198_8474_4814	5.848484848	fat	-2.3	3D	45	Male	United Kingdom	United Kingdom	7	Caucasian
4135_4198_8474_4814	5.848484848	fat	-4	3D	45	Male	United Kingdom	United Kingdom	7	Caucasian
4135_4198_8474_4814	5.909090909	muscle	4	3D	45	Male	United Kingdom	United Kingdom	7	Caucasian
4135_4198_8474_4814	2.333333333	muscle	-4	matched 2D	45	Male	United Kingdom	United Kingdom	7	Caucasian
4135_4198_8474_4814	2.393939394	fat	-4	matched 2D	45	Male	United Kingdom	United Kingdom	7	Caucasian
4135_4198_8474_4814	2.575757576	fat	-4	matched 2D	45	Male	United Kingdom	United Kingdom	7	Caucasian
4135_4198_8474_4814	2.696969697	muscle	-4	matched 2D	45	Male	United Kingdom	United Kingdom	7	Caucasian
4135_4198_8474_4814	2.757575758	muscle	-4	matched 2D	45	Male	United Kingdom	United Kingdom	7	Caucasian
4135_4198_8474_4814	2.818181818	fat	0	matched 2D	45	Male	United Kingdom	United Kingdom	7	Caucasian
4135_4198_8474_4814	3.060606061	fat	-4	matched 2D	45	Male	United Kingdom	United Kingdom	7	Caucasian
4135_4198_8474_4814	3.181818182	muscle	-2.3	matched 2D	45	Male	United Kingdom	United Kingdom	7	Caucasian
4135_4198_8474_4814	3.242424242	muscle	-2.3	matched 2D	45	Male	United Kingdom	United Kingdom	7	Caucasian
4135_4198_8474_4814	3.303030303	muscle	-2.3	matched 2D	45	Male	United Kingdom	United Kingdom	7	Caucasian
4135_4198_8474_4814	4.212121212	fat	-2.3	matched 2D	45	Male	United Kingdom	United Kingdom	7	Caucasian
4135_4198_8474_4814	4.333333333	fat	-2.3	matched 2D	45	Male	United Kingdom	United Kingdom	7	Caucasian
4135_4198_8474_4814	4.333333333	muscle	2.3	matched 2D	45	Male	United Kingdom	United Kingdom	7	Caucasian
4135_4198_8474_4814	4.454545455	muscle	2.3	matched 2D	45	Male	United Kingdom	United Kingdom	7	Caucasian
4135_4198_8474_4814	4.454545455	fat	-2.3	matched 2D	45	Male	United Kingdom	United Kingdom	7	Caucasian
4135_4198_8474_4814	4.454545455	fat	2.3	matched 2D	45	Male	United Kingdom	United Kingdom	7	Caucasian
4135_4198_8474_4814	4.636363636	fat	0	matched 2D	45	Male	United Kingdom	United Kingdom	7	Caucasian
4135_4198_8474_4814	4.939393939	fat	4	matched 2D	45	Male	United Kingdom	United Kingdom	7	Caucasian
4135_4198_8474_4814	5.242424242	muscle	4	matched 2D	45	Male	United Kingdom	United Kingdom	7	Caucasian
4135_4198_8474_4814	5.363636364	muscle	4	matched 2D	45	Male	United Kingdom	United Kingdom	7	Caucasian
4135_4198_8474_4814	5.424242424	fat	2.3	matched 2D	45	Male	United Kingdom	United Kingdom	7	Caucasian
4135_4198_8474_4814	5.484848485	fat	0	matched 2D	45	Male	United Kingdom	United Kingdom	7	Caucasian
4135_4198_8474_4814	5.545454545	fat	2.3	matched 2D	45	Male	United Kingdom	United Kingdom	7	Caucasian
4135_4198_8474_4814	5.666666667	muscle	2.3	matched 2D	45	Male	United Kingdom	United Kingdom	7	Caucasian
4135_4198_8474_4814	5.96969697	fat	4	matched 2D	45	Male	United Kingdom	United Kingdom	7	Caucasian
4135_4198_8474_4814	6.333333333	muscle	4	matched 2D	45	Male	United Kingdom	United Kingdom	7	Caucasian
4135_4198_8474_4814	6.575757576	fat	4	matched 2D	45	Male	United Kingdom	United Kingdom	7	Caucasian
4135_4198_8474_4814	1	muscle	-2.3	independent 2D	45	Male	United Kingdom	United Kingdom	7	Caucasian
4135_4198_8474_4814	1.787878788	muscle	-2.3	independent 2D	45	Male	United Kingdom	United Kingdom	7	Caucasian
4135_4198_8474_4814	2.03030303	muscle	2.3	independent 2D	45	Male	United Kingdom	United Kingdom	7	Caucasian
4135_4198_8474_4814	2.212121212	fat	-2.3	independent 2D	45	Male	United Kingdom	United Kingdom	7	Caucasian
4135_4198_8474_4814	2.757575758	muscle	-4	independent 2D	45	Male	United Kingdom	United Kingdom	7	Caucasian
4135_4198_8474_4814	3.303030303	fat	0	independent 2D	45	Male	United Kingdom	United Kingdom	7	Caucasian
4135_4198_8474_4814	3.363636364	muscle	-4	independent 2D	45	Male	United Kingdom	United Kingdom	7	Caucasian
4135_4198_8474_4814	3.363636364	fat	-4	independent 2D	45	Male	United Kingdom	United Kingdom	7	Caucasian
4135_4198_8474_4814	3.363636364	fat	-2.3	independent 2D	45	Male	United Kingdom	United Kingdom	7	Caucasian
4135_4198_8474_4814	3.484848485	muscle	-4	independent 2D	45	Male	United Kingdom	United Kingdom	7	Caucasian
4135_4198_8474_4814	4.03030303	muscle	2.3	independent 2D	45	Male	United Kingdom	United Kingdom	7	Caucasian
4135_4198_8474_4814	4.454545455	muscle	2.3	independent 2D	45	Male	United Kingdom	United Kingdom	7	Caucasian
4135_4198_8474_4814	4.454545455	fat	2.3	independent 2D	45	Male	United Kingdom	United Kingdom	7	Caucasian
4135_4198_8474_4814	4.515151515	fat	-2.3	independent 2D	45	Male	United Kingdom	United Kingdom	7	Caucasian
4135_4198_8474_4814	4.757575758	fat	-4	independent 2D	45	Male	United Kingdom	United Kingdom	7	Caucasian
4135_4198_8474_4814	4.818181818	fat	-4	independent 2D	45	Male	United Kingdom	United Kingdom	7	Caucasian
4135_4198_8474_4814	4.818181818	muscle	4	independent 2D	45	Male	United Kingdom	United Kingdom	7	Caucasian
4135_4198_8474_4814	5.242424242	muscle	4	independent 2D	45	Male	United Kingdom	United Kingdom	7	Caucasian
4135_4198_8474_4814	5.424242424	fat	4	independent 2D	45	Male	United Kingdom	United Kingdom	7	Caucasian
4135_4198_8474_4814	5.424242424	fat	2.3	independent 2D	45	Male	United Kingdom	United Kingdom	7	Caucasian
4135_4198_8474_4814	5.484848485	fat	0	independent 2D	45	Male	United Kingdom	United Kingdom	7	Caucasian
4135_4198_8474_4814	5.545454545	fat	0	independent 2D	45	Male	United Kingdom	United Kingdom	7	Caucasian
4135_4198_8474_4814	5.545454545	muscle	-2.3	independent 2D	45	Male	United Kingdom	United Kingdom	7	Caucasian
4135_4198_8474_4814	5.727272727	fat	2.3	independent 2D	45	Male	United Kingdom	United Kingdom	7	Caucasian
4135_4198_8474_4814	5.787878788	fat	4	independent 2D	45	Male	United Kingdom	United Kingdom	7	Caucasian
4135_4198_8474_4814	5.848484848	muscle	4	independent 2D	45	Male	United Kingdom	United Kingdom	7	Caucasian
4135_4198_8474_4814	6.151515152	fat	4	independent 2D	45	Male	United Kingdom	United Kingdom	7	Caucasian
4209_6386_2263_1596	2.333333333	muscle	-2.3	3D	19	Female	United Kingdom	United Kingdom	5	Caucasian
4209_6386_2263_1596	2.575757576	fat	4	3D	19	Female	United Kingdom	United Kingdom	5	Caucasian
4209_6386_2263_1596	2.636363636	fat	2.3	3D	19	Female	United Kingdom	United Kingdom	5	Caucasian
4209_6386_2263_1596	2.939393939	fat	-2.3	3D	19	Female	United Kingdom	United Kingdom	5	Caucasian
4209_6386_2263_1596	3.121212121	fat	-4	3D	19	Female	United Kingdom	United Kingdom	5	Caucasian
4209_6386_2263_1596	3.181818182	muscle	-4	3D	19	Female	United Kingdom	United Kingdom	5	Caucasian
4209_6386_2263_1596	3.363636364	muscle	2.3	3D	19	Female	United Kingdom	United Kingdom	5	Caucasian
4209_6386_2263_1596	3.363636364	muscle	2.3	3D	19	Female	United Kingdom	United Kingdom	5	Caucasian
4209_6386_2263_1596	3.424242424	fat	-4	3D	19	Female	United Kingdom	United Kingdom	5	Caucasian
4209_6386_2263_1596	3.545454545	muscle	-4	3D	19	Female	United Kingdom	United Kingdom	5	Caucasian
4209_6386_2263_1596	3.666666667	fat	0	3D	19	Female	United Kingdom	United Kingdom	5	Caucasian
4209_6386_2263_1596	3.727272727	fat	-2.3	3D	19	Female	United Kingdom	United Kingdom	5	Caucasian
4209_6386_2263_1596	3.848484848	muscle	4	3D	19	Female	United Kingdom	United Kingdom	5	Caucasian
4209_6386_2263_1596	3.909090909	muscle	-2.3	3D	19	Female	United Kingdom	United Kingdom	5	Caucasian
4209_6386_2263_1596	3.909090909	fat	0	3D	19	Female	United Kingdom	United Kingdom	5	Caucasian
4209_6386_2263_1596	4.151515152	fat	-4	3D	19	Female	United Kingdom	United Kingdom	5	Caucasian
4209_6386_2263_1596	4.151515152	fat	0	3D	19	Female	United Kingdom	United Kingdom	5	Caucasian
4209_6386_2263_1596	4.212121212	fat	4	3D	19	Female	United Kingdom	United Kingdom	5	Caucasian
4209_6386_2263_1596	4.272727273	muscle	-2.3	3D	19	Female	United Kingdom	United Kingdom	5	Caucasian
4209_6386_2263_1596	4.454545455	muscle	-4	3D	19	Female	United Kingdom	United Kingdom	5	Caucasian
4209_6386_2263_1596	4.515151515	muscle	4	3D	19	Female	United Kingdom	United Kingdom	5	Caucasian
4209_6386_2263_1596	4.757575758	fat	2.3	3D	19	Female	United Kingdom	United Kingdom	5	Caucasian
4209_6386_2263_1596	4.818181818	muscle	2.3	3D	19	Female	United Kingdom	United Kingdom	5	Caucasian
4209_6386_2263_1596	4.939393939	fat	-2.3	3D	19	Female	United Kingdom	United Kingdom	5	Caucasian
4209_6386_2263_1596	5.121212121	fat	4	3D	19	Female	United Kingdom	United Kingdom	5	Caucasian
4209_6386_2263_1596	5.303030303	muscle	4	3D	19	Female	United Kingdom	United Kingdom	5	Caucasian
4209_6386_2263_1596	5.787878788	fat	2.3	3D	19	Female	United Kingdom	United Kingdom	5	Caucasian
4209_6386_2263_1596	3.121212121	muscle	-4	matched 2D	19	Female	United Kingdom	United Kingdom	5	Caucasian
4209_6386_2263_1596	3.909090909	fat	-4	matched 2D	19	Female	United Kingdom	United Kingdom	5	Caucasian
4209_6386_2263_1596	4.151515152	fat	0	matched 2D	19	Female	United Kingdom	United Kingdom	5	Caucasian
4209_6386_2263_1596	4.151515152	muscle	-2.3	matched 2D	19	Female	United Kingdom	United Kingdom	5	Caucasian
4209_6386_2263_1596	4.333333333	fat	0	matched 2D	19	Female	United Kingdom	United Kingdom	5	Caucasian
4209_6386_2263_1596	4.393939394	muscle	-4	matched 2D	19	Female	United Kingdom	United Kingdom	5	Caucasian
4209_6386_2263_1596	4.454545455	fat	-4	matched 2D	19	Female	United Kingdom	United Kingdom	5	Caucasian
4209_6386_2263_1596	4.575757576	muscle	2.3	matched 2D	19	Female	United Kingdom	United Kingdom	5	Caucasian
4209_6386_2263_1596	4.575757576	muscle	4	matched 2D	19	Female	United Kingdom	United Kingdom	5	Caucasian
4209_6386_2263_1596	4.696969697	muscle	-4	matched 2D	19	Female	United Kingdom	United Kingdom	5	Caucasian
4209_6386_2263_1596	4.878787879	muscle	2.3	matched 2D	19	Female	United Kingdom	United Kingdom	5	Caucasian
4209_6386_2263_1596	5.060606061	fat	-2.3	matched 2D	19	Female	United Kingdom	United Kingdom	5	Caucasian
4209_6386_2263_1596	5.060606061	fat	4	matched 2D	19	Female	United Kingdom	United Kingdom	5	Caucasian
4209_6386_2263_1596	5.121212121	fat	4	matched 2D	19	Female	United Kingdom	United Kingdom	5	Caucasian
4209_6386_2263_1596	5.181818182	muscle	-2.3	matched 2D	19	Female	United Kingdom	United Kingdom	5	Caucasian
4209_6386_2263_1596	5.242424242	muscle	4	matched 2D	19	Female	United Kingdom	United Kingdom	5	Caucasian
4209_6386_2263_1596	5.363636364	fat	-2.3	matched 2D	19	Female	United Kingdom	United Kingdom	5	Caucasian
4209_6386_2263_1596	5.424242424	muscle	2.3	matched 2D	19	Female	United Kingdom	United Kingdom	5	Caucasian
4209_6386_2263_1596	5.545454545	fat	2.3	matched 2D	19	Female	United Kingdom	United Kingdom	5	Caucasian
4209_6386_2263_1596	5.545454545	fat	0	matched 2D	19	Female	United Kingdom	United Kingdom	5	Caucasian
4209_6386_2263_1596	5.666666667	fat	-2.3	matched 2D	19	Female	United Kingdom	United Kingdom	5	Caucasian
4209_6386_2263_1596	5.727272727	muscle	4	matched 2D	19	Female	United Kingdom	United Kingdom	5	Caucasian
4209_6386_2263_1596	5.727272727	muscle	-2.3	matched 2D	19	Female	United Kingdom	United Kingdom	5	Caucasian
4209_6386_2263_1596	5.787878788	fat	4	matched 2D	19	Female	United Kingdom	United Kingdom	5	Caucasian
4209_6386_2263_1596	5.787878788	fat	-4	matched 2D	19	Female	United Kingdom	United Kingdom	5	Caucasian
4209_6386_2263_1596	5.848484848	fat	2.3	matched 2D	19	Female	United Kingdom	United Kingdom	5	Caucasian
4209_6386_2263_1596	6.090909091	fat	2.3	matched 2D	19	Female	United Kingdom	United Kingdom	5	Caucasian
4209_6386_2263_1596	3.121212121	muscle	-2.3	independent 2D	19	Female	United Kingdom	United Kingdom	5	Caucasian
4209_6386_2263_1596	3.121212121	muscle	-4	independent 2D	19	Female	United Kingdom	United Kingdom	5	Caucasian
4209_6386_2263_1596	3.424242424	fat	2.3	independent 2D	19	Female	United Kingdom	United Kingdom	5	Caucasian
4209_6386_2263_1596	3.484848485	fat	-4	independent 2D	19	Female	United Kingdom	United Kingdom	5	Caucasian
4209_6386_2263_1596	3.606060606	muscle	-2.3	independent 2D	19	Female	United Kingdom	United Kingdom	5	Caucasian
4209_6386_2263_1596	3.606060606	fat	-4	independent 2D	19	Female	United Kingdom	United Kingdom	5	Caucasian
4209_6386_2263_1596	3.848484848	fat	0	independent 2D	19	Female	United Kingdom	United Kingdom	5	Caucasian
4209_6386_2263_1596	3.848484848	fat	0	independent 2D	19	Female	United Kingdom	United Kingdom	5	Caucasian
4209_6386_2263_1596	4.03030303	muscle	4	independent 2D	19	Female	United Kingdom	United Kingdom	5	Caucasian
4209_6386_2263_1596	4.090909091	fat	-2.3	independent 2D	19	Female	United Kingdom	United Kingdom	5	Caucasian
4209_6386_2263_1596	4.393939394	fat	2.3	independent 2D	19	Female	United Kingdom	United Kingdom	5	Caucasian
4209_6386_2263_1596	4.393939394	muscle	2.3	independent 2D	19	Female	United Kingdom	United Kingdom	5	Caucasian
4209_6386_2263_1596	4.393939394	muscle	2.3	independent 2D	19	Female	United Kingdom	United Kingdom	5	Caucasian
4209_6386_2263_1596	4.454545455	muscle	-4	independent 2D	19	Female	United Kingdom	United Kingdom	5	Caucasian
4209_6386_2263_1596	5.181818182	fat	-2.3	independent 2D	19	Female	United Kingdom	United Kingdom	5	Caucasian
4209_6386_2263_1596	5.363636364	muscle	-2.3	independent 2D	19	Female	United Kingdom	United Kingdom	5	Caucasian
4209_6386_2263_1596	5.424242424	muscle	-4	independent 2D	19	Female	United Kingdom	United Kingdom	5	Caucasian
4209_6386_2263_1596	5.606060606	fat	-4	independent 2D	19	Female	United Kingdom	United Kingdom	5	Caucasian
4209_6386_2263_1596	5.666666667	fat	4	independent 2D	19	Female	United Kingdom	United Kingdom	5	Caucasian
4209_6386_2263_1596	5.787878788	fat	4	independent 2D	19	Female	United Kingdom	United Kingdom	5	Caucasian
4209_6386_2263_1596	5.787878788	fat	-2.3	independent 2D	19	Female	United Kingdom	United Kingdom	5	Caucasian
4209_6386_2263_1596	5.848484848	fat	4	independent 2D	19	Female	United Kingdom	United Kingdom	5	Caucasian
4209_6386_2263_1596	5.909090909	fat	0	independent 2D	19	Female	United Kingdom	United Kingdom	5	Caucasian
4209_6386_2263_1596	6.090909091	fat	2.3	independent 2D	19	Female	United Kingdom	United Kingdom	5	Caucasian
4209_6386_2263_1596	6.333333333	muscle	4	independent 2D	19	Female	United Kingdom	United Kingdom	5	Caucasian
4209_6386_2263_1596	6.454545455	muscle	2.3	independent 2D	19	Female	United Kingdom	United Kingdom	5	Caucasian
4209_6386_2263_1596	6.696969697	muscle	4	independent 2D	19	Female	United Kingdom	United Kingdom	5	Caucasian
4452_6215_1749_2726	1.121212121	muscle	-4	3D	18	Female	United Kingdom	United Kingdom	7	Caucasian
4452_6215_1749_2726	1.303030303	fat	-4	3D	18	Female	United Kingdom	United Kingdom	7	Caucasian
4452_6215_1749_2726	1.424242424	muscle	-2.3	3D	18	Female	United Kingdom	United Kingdom	7	Caucasian
4452_6215_1749_2726	1.727272727	muscle	-2.3	3D	18	Female	United Kingdom	United Kingdom	7	Caucasian
4452_6215_1749_2726	1.727272727	fat	0	3D	18	Female	United Kingdom	United Kingdom	7	Caucasian
4452_6215_1749_2726	1.96969697	fat	2.3	3D	18	Female	United Kingdom	United Kingdom	7	Caucasian
4452_6215_1749_2726	2.090909091	fat	0	3D	18	Female	United Kingdom	United Kingdom	7	Caucasian
4452_6215_1749_2726	2.090909091	muscle	-4	3D	18	Female	United Kingdom	United Kingdom	7	Caucasian
4452_6215_1749_2726	2.090909091	fat	-2.3	3D	18	Female	United Kingdom	United Kingdom	7	Caucasian
4452_6215_1749_2726	2.212121212	fat	-4	3D	18	Female	United Kingdom	United Kingdom	7	Caucasian
4452_6215_1749_2726	2.333333333	muscle	2.3	3D	18	Female	United Kingdom	United Kingdom	7	Caucasian
4452_6215_1749_2726	2.454545455	fat	-2.3	3D	18	Female	United Kingdom	United Kingdom	7	Caucasian
4452_6215_1749_2726	2.878787879	fat	4	3D	18	Female	United Kingdom	United Kingdom	7	Caucasian
4452_6215_1749_2726	2.878787879	fat	4	3D	18	Female	United Kingdom	United Kingdom	7	Caucasian
4452_6215_1749_2726	3.121212121	muscle	4	3D	18	Female	United Kingdom	United Kingdom	7	Caucasian
4452_6215_1749_2726	3.121212121	fat	2.3	3D	18	Female	United Kingdom	United Kingdom	7	Caucasian
4452_6215_1749_2726	3.121212121	muscle	2.3	3D	18	Female	United Kingdom	United Kingdom	7	Caucasian
4452_6215_1749_2726	3.909090909	muscle	-4	3D	18	Female	United Kingdom	United Kingdom	7	Caucasian
4452_6215_1749_2726	4.696969697	muscle	4	3D	18	Female	United Kingdom	United Kingdom	7	Caucasian
4452_6215_1749_2726	5.363636364	fat	0	3D	18	Female	United Kingdom	United Kingdom	7	Caucasian
4452_6215_1749_2726	5.424242424	fat	-2.3	3D	18	Female	United Kingdom	United Kingdom	7	Caucasian
4452_6215_1749_2726	5.424242424	muscle	4	3D	18	Female	United Kingdom	United Kingdom	7	Caucasian
4452_6215_1749_2726	5.666666667	fat	-4	3D	18	Female	United Kingdom	United Kingdom	7	Caucasian
4452_6215_1749_2726	5.727272727	fat	4	3D	18	Female	United Kingdom	United Kingdom	7	Caucasian
4452_6215_1749_2726	5.848484848	muscle	2.3	3D	18	Female	United Kingdom	United Kingdom	7	Caucasian
4452_6215_1749_2726	5.848484848	muscle	-2.3	3D	18	Female	United Kingdom	United Kingdom	7	Caucasian
4452_6215_1749_2726	6.151515152	fat	2.3	3D	18	Female	United Kingdom	United Kingdom	7	Caucasian
4452_6215_1749_2726	3.303030303	muscle	-4	matched 2D	18	Female	United Kingdom	United Kingdom	7	Caucasian
4452_6215_1749_2726	3.303030303	fat	2.3	matched 2D	18	Female	United Kingdom	United Kingdom	7	Caucasian
4452_6215_1749_2726	3.363636364	fat	-4	matched 2D	18	Female	United Kingdom	United Kingdom	7	Caucasian
4452_6215_1749_2726	3.424242424	fat	0	matched 2D	18	Female	United Kingdom	United Kingdom	7	Caucasian
4452_6215_1749_2726	3.424242424	fat	-2.3	matched 2D	18	Female	United Kingdom	United Kingdom	7	Caucasian
4452_6215_1749_2726	3.484848485	muscle	2.3	matched 2D	18	Female	United Kingdom	United Kingdom	7	Caucasian
4452_6215_1749_2726	3.545454545	muscle	-2.3	matched 2D	18	Female	United Kingdom	United Kingdom	7	Caucasian
4452_6215_1749_2726	3.606060606	fat	4	matched 2D	18	Female	United Kingdom	United Kingdom	7	Caucasian
4452_6215_1749_2726	3.909090909	muscle	-2.3	matched 2D	18	Female	United Kingdom	United Kingdom	7	Caucasian
4452_6215_1749_2726	4.151515152	fat	0	matched 2D	18	Female	United Kingdom	United Kingdom	7	Caucasian
4452_6215_1749_2726	4.212121212	fat	4	matched 2D	18	Female	United Kingdom	United Kingdom	7	Caucasian
4452_6215_1749_2726	4.393939394	fat	4	matched 2D	18	Female	United Kingdom	United Kingdom	7	Caucasian
4452_6215_1749_2726	4.454545455	muscle	2.3	matched 2D	18	Female	United Kingdom	United Kingdom	7	Caucasian
4452_6215_1749_2726	4.454545455	muscle	-4	matched 2D	18	Female	United Kingdom	United Kingdom	7	Caucasian
4452_6215_1749_2726	4.454545455	fat	-4	matched 2D	18	Female	United Kingdom	United Kingdom	7	Caucasian
4452_6215_1749_2726	4.575757576	fat	2.3	matched 2D	18	Female	United Kingdom	United Kingdom	7	Caucasian
4452_6215_1749_2726	4.575757576	muscle	4	matched 2D	18	Female	United Kingdom	United Kingdom	7	Caucasian
4452_6215_1749_2726	4.575757576	muscle	2.3	matched 2D	18	Female	United Kingdom	United Kingdom	7	Caucasian
4452_6215_1749_2726	4.575757576	fat	0	matched 2D	18	Female	United Kingdom	United Kingdom	7	Caucasian
4452_6215_1749_2726	4.818181818	fat	2.3	matched 2D	18	Female	United Kingdom	United Kingdom	7	Caucasian
4452_6215_1749_2726	5.303030303	fat	-2.3	matched 2D	18	Female	United Kingdom	United Kingdom	7	Caucasian
4452_6215_1749_2726	5.363636364	muscle	4	matched 2D	18	Female	United Kingdom	United Kingdom	7	Caucasian
4452_6215_1749_2726	5.363636364	muscle	-2.3	matched 2D	18	Female	United Kingdom	United Kingdom	7	Caucasian
4452_6215_1749_2726	5.545454545	fat	-4	matched 2D	18	Female	United Kingdom	United Kingdom	7	Caucasian
4452_6215_1749_2726	5.909090909	muscle	4	matched 2D	18	Female	United Kingdom	United Kingdom	7	Caucasian
4452_6215_1749_2726	5.909090909	fat	-2.3	matched 2D	18	Female	United Kingdom	United Kingdom	7	Caucasian
4452_6215_1749_2726	6.03030303	muscle	-4	matched 2D	18	Female	United Kingdom	United Kingdom	7	Caucasian
4452_6215_1749_2726	2.696969697	fat	2.3	independent 2D	18	Female	United Kingdom	United Kingdom	7	Caucasian
4452_6215_1749_2726	3.181818182	muscle	-2.3	independent 2D	18	Female	United Kingdom	United Kingdom	7	Caucasian
4452_6215_1749_2726	3.484848485	muscle	4	independent 2D	18	Female	United Kingdom	United Kingdom	7	Caucasian
4452_6215_1749_2726	3.96969697	fat	4	independent 2D	18	Female	United Kingdom	United Kingdom	7	Caucasian
4452_6215_1749_2726	4.151515152	fat	-2.3	independent 2D	18	Female	United Kingdom	United Kingdom	7	Caucasian
4452_6215_1749_2726	4.393939394	muscle	-4	independent 2D	18	Female	United Kingdom	United Kingdom	7	Caucasian
4452_6215_1749_2726	4.515151515	muscle	2.3	independent 2D	18	Female	United Kingdom	United Kingdom	7	Caucasian
4452_6215_1749_2726	4.636363636	fat	0	independent 2D	18	Female	United Kingdom	United Kingdom	7	Caucasian
4452_6215_1749_2726	4.636363636	fat	-4	independent 2D	18	Female	United Kingdom	United Kingdom	7	Caucasian
4452_6215_1749_2726	4.696969697	muscle	-4	independent 2D	18	Female	United Kingdom	United Kingdom	7	Caucasian
4452_6215_1749_2726	4.818181818	fat	-4	independent 2D	18	Female	United Kingdom	United Kingdom	7	Caucasian
4452_6215_1749_2726	4.878787879	fat	0	independent 2D	18	Female	United Kingdom	United Kingdom	7	Caucasian
4452_6215_1749_2726	5.060606061	fat	-4	independent 2D	18	Female	United Kingdom	United Kingdom	7	Caucasian
4452_6215_1749_2726	5.121212121	muscle	-2.3	independent 2D	18	Female	United Kingdom	United Kingdom	7	Caucasian
4452_6215_1749_2726	5.181818182	fat	-2.3	independent 2D	18	Female	United Kingdom	United Kingdom	7	Caucasian
4452_6215_1749_2726	5.242424242	muscle	2.3	independent 2D	18	Female	United Kingdom	United Kingdom	7	Caucasian
4452_6215_1749_2726	5.242424242	fat	4	independent 2D	18	Female	United Kingdom	United Kingdom	7	Caucasian
4452_6215_1749_2726	5.303030303	fat	2.3	independent 2D	18	Female	United Kingdom	United Kingdom	7	Caucasian
4452_6215_1749_2726	5.363636364	muscle	4	independent 2D	18	Female	United Kingdom	United Kingdom	7	Caucasian
4452_6215_1749_2726	5.484848485	fat	0	independent 2D	18	Female	United Kingdom	United Kingdom	7	Caucasian
4452_6215_1749_2726	5.606060606	muscle	-2.3	independent 2D	18	Female	United Kingdom	United Kingdom	7	Caucasian
4452_6215_1749_2726	5.666666667	muscle	-4	independent 2D	18	Female	United Kingdom	United Kingdom	7	Caucasian
4452_6215_1749_2726	5.727272727	muscle	4	independent 2D	18	Female	United Kingdom	United Kingdom	7	Caucasian
4452_6215_1749_2726	5.848484848	fat	-2.3	independent 2D	18	Female	United Kingdom	United Kingdom	7	Caucasian
4452_6215_1749_2726	5.909090909	muscle	2.3	independent 2D	18	Female	United Kingdom	United Kingdom	7	Caucasian
4452_6215_1749_2726	5.96969697	fat	2.3	independent 2D	18	Female	United Kingdom	United Kingdom	7	Caucasian
4452_6215_1749_2726	6.818181818	fat	4	independent 2D	18	Female	United Kingdom	United Kingdom	7	Caucasian
4489_2388_6918_2460	1	fat	2.3	3D	19	Female	Poland	Thailand	7	Caucasian
4489_2388_6918_2460	1	muscle	2.3	3D	19	Female	Poland	Thailand	7	Caucasian
4489_2388_6918_2460	1	muscle	-4	3D	19	Female	Poland	Thailand	7	Caucasian
4489_2388_6918_2460	1	muscle	-2.3	3D	19	Female	Poland	Thailand	7	Caucasian
4489_2388_6918_2460	1	muscle	4	3D	19	Female	Poland	Thailand	7	Caucasian
4489_2388_6918_2460	1	fat	-2.3	3D	19	Female	Poland	Thailand	7	Caucasian
4489_2388_6918_2460	1	fat	0	3D	19	Female	Poland	Thailand	7	Caucasian
4489_2388_6918_2460	1.060606061	fat	-4	3D	19	Female	Poland	Thailand	7	Caucasian
4489_2388_6918_2460	1.545454545	fat	4	3D	19	Female	Poland	Thailand	7	Caucasian
4489_2388_6918_2460	3.303030303	fat	0	3D	19	Female	Poland	Thailand	7	Caucasian
4489_2388_6918_2460	3.727272727	muscle	-4	3D	19	Female	Poland	Thailand	7	Caucasian
4489_2388_6918_2460	3.727272727	fat	-2.3	3D	19	Female	Poland	Thailand	7	Caucasian
4489_2388_6918_2460	3.848484848	fat	-4	3D	19	Female	Poland	Thailand	7	Caucasian
4489_2388_6918_2460	3.848484848	muscle	-2.3	3D	19	Female	Poland	Thailand	7	Caucasian
4489_2388_6918_2460	4.333333333	muscle	2.3	3D	19	Female	Poland	Thailand	7	Caucasian
4489_2388_6918_2460	4.454545455	fat	4	3D	19	Female	Poland	Thailand	7	Caucasian
4489_2388_6918_2460	4.575757576	muscle	-4	3D	19	Female	Poland	Thailand	7	Caucasian
4489_2388_6918_2460	4.575757576	fat	4	3D	19	Female	Poland	Thailand	7	Caucasian
4489_2388_6918_2460	4.696969697	muscle	4	3D	19	Female	Poland	Thailand	7	Caucasian
4489_2388_6918_2460	4.757575758	fat	2.3	3D	19	Female	Poland	Thailand	7	Caucasian
4489_2388_6918_2460	5.060606061	fat	-4	3D	19	Female	Poland	Thailand	7	Caucasian
4489_2388_6918_2460	5.787878788	muscle	-2.3	3D	19	Female	Poland	Thailand	7	Caucasian
4489_2388_6918_2460	5.909090909	muscle	4	3D	19	Female	Poland	Thailand	7	Caucasian
4489_2388_6918_2460	5.96969697	muscle	2.3	3D	19	Female	Poland	Thailand	7	Caucasian
4489_2388_6918_2460	6.454545455	fat	-2.3	3D	19	Female	Poland	Thailand	7	Caucasian
4489_2388_6918_2460	6.575757576	fat	2.3	3D	19	Female	Poland	Thailand	7	Caucasian
4489_2388_6918_2460	6.939393939	fat	0	3D	19	Female	Poland	Thailand	7	Caucasian
4489_2388_6918_2460	1	muscle	-2.3	matched 2D	19	Female	Poland	Thailand	7	Caucasian
4489_2388_6918_2460	2.03030303	muscle	4	matched 2D	19	Female	Poland	Thailand	7	Caucasian
4489_2388_6918_2460	2.151515152	muscle	-4	matched 2D	19	Female	Poland	Thailand	7	Caucasian
4489_2388_6918_2460	2.212121212	fat	-4	matched 2D	19	Female	Poland	Thailand	7	Caucasian
4489_2388_6918_2460	2.212121212	fat	2.3	matched 2D	19	Female	Poland	Thailand	7	Caucasian
4489_2388_6918_2460	2.212121212	fat	4	matched 2D	19	Female	Poland	Thailand	7	Caucasian
4489_2388_6918_2460	2.393939394	muscle	2.3	matched 2D	19	Female	Poland	Thailand	7	Caucasian
4489_2388_6918_2460	2.515151515	fat	-2.3	matched 2D	19	Female	Poland	Thailand	7	Caucasian
4489_2388_6918_2460	2.636363636	fat	-2.3	matched 2D	19	Female	Poland	Thailand	7	Caucasian
4489_2388_6918_2460	2.636363636	muscle	2.3	matched 2D	19	Female	Poland	Thailand	7	Caucasian
4489_2388_6918_2460	2.818181818	fat	-4	matched 2D	19	Female	Poland	Thailand	7	Caucasian
4489_2388_6918_2460	2.818181818	fat	0	matched 2D	19	Female	Poland	Thailand	7	Caucasian
4489_2388_6918_2460	2.878787879	muscle	-2.3	matched 2D	19	Female	Poland	Thailand	7	Caucasian
4489_2388_6918_2460	2.939393939	muscle	-4	matched 2D	19	Female	Poland	Thailand	7	Caucasian
4489_2388_6918_2460	3.303030303	fat	4	matched 2D	19	Female	Poland	Thailand	7	Caucasian
4489_2388_6918_2460	3.303030303	fat	0	matched 2D	19	Female	Poland	Thailand	7	Caucasian
4489_2388_6918_2460	3.909090909	fat	2.3	matched 2D	19	Female	Poland	Thailand	7	Caucasian
4489_2388_6918_2460	3.96969697	muscle	4	matched 2D	19	Female	Poland	Thailand	7	Caucasian
4489_2388_6918_2460	4.393939394	fat	-2.3	matched 2D	19	Female	Poland	Thailand	7	Caucasian
4489_2388_6918_2460	4.515151515	muscle	-4	matched 2D	19	Female	Poland	Thailand	7	Caucasian
4489_2388_6918_2460	4.818181818	fat	4	matched 2D	19	Female	Poland	Thailand	7	Caucasian
4489_2388_6918_2460	4.878787879	fat	0	matched 2D	19	Female	Poland	Thailand	7	Caucasian
4489_2388_6918_2460	5.424242424	fat	2.3	matched 2D	19	Female	Poland	Thailand	7	Caucasian
4489_2388_6918_2460	5.606060606	muscle	4	matched 2D	19	Female	Poland	Thailand	7	Caucasian
4489_2388_6918_2460	6.090909091	muscle	-2.3	matched 2D	19	Female	Poland	Thailand	7	Caucasian
4489_2388_6918_2460	6.212121212	muscle	2.3	matched 2D	19	Female	Poland	Thailand	7	Caucasian
4489_2388_6918_2460	6.757575758	fat	-4	matched 2D	19	Female	Poland	Thailand	7	Caucasian
4489_2388_6918_2460	1.181818182	fat	4	independent 2D	19	Female	Poland	Thailand	7	Caucasian
4489_2388_6918_2460	2.090909091	muscle	-2.3	independent 2D	19	Female	Poland	Thailand	7	Caucasian
4489_2388_6918_2460	2.272727273	muscle	-4	independent 2D	19	Female	Poland	Thailand	7	Caucasian
4489_2388_6918_2460	2.333333333	fat	-4	independent 2D	19	Female	Poland	Thailand	7	Caucasian
4489_2388_6918_2460	2.393939394	fat	-2.3	independent 2D	19	Female	Poland	Thailand	7	Caucasian
4489_2388_6918_2460	2.515151515	muscle	2.3	independent 2D	19	Female	Poland	Thailand	7	Caucasian
4489_2388_6918_2460	2.515151515	fat	0	independent 2D	19	Female	Poland	Thailand	7	Caucasian
4489_2388_6918_2460	2.515151515	fat	0	independent 2D	19	Female	Poland	Thailand	7	Caucasian
4489_2388_6918_2460	2.575757576	muscle	4	independent 2D	19	Female	Poland	Thailand	7	Caucasian
4489_2388_6918_2460	2.636363636	fat	2.3	independent 2D	19	Female	Poland	Thailand	7	Caucasian
4489_2388_6918_2460	2.757575758	muscle	4	independent 2D	19	Female	Poland	Thailand	7	Caucasian
4489_2388_6918_2460	2.878787879	fat	-4	independent 2D	19	Female	Poland	Thailand	7	Caucasian
4489_2388_6918_2460	2.878787879	muscle	2.3	independent 2D	19	Female	Poland	Thailand	7	Caucasian
4489_2388_6918_2460	2.939393939	fat	-2.3	independent 2D	19	Female	Poland	Thailand	7	Caucasian
4489_2388_6918_2460	3	muscle	-2.3	independent 2D	19	Female	Poland	Thailand	7	Caucasian
4489_2388_6918_2460	3	fat	2.3	independent 2D	19	Female	Poland	Thailand	7	Caucasian
4489_2388_6918_2460	3.121212121	muscle	-4	independent 2D	19	Female	Poland	Thailand	7	Caucasian
4489_2388_6918_2460	3.363636364	fat	4	independent 2D	19	Female	Poland	Thailand	7	Caucasian
4489_2388_6918_2460	4.151515152	fat	2.3	independent 2D	19	Female	Poland	Thailand	7	Caucasian
4489_2388_6918_2460	4.212121212	muscle	-2.3	independent 2D	19	Female	Poland	Thailand	7	Caucasian
4489_2388_6918_2460	4.515151515	fat	-4	independent 2D	19	Female	Poland	Thailand	7	Caucasian
4489_2388_6918_2460	4.818181818	muscle	2.3	independent 2D	19	Female	Poland	Thailand	7	Caucasian
4489_2388_6918_2460	4.939393939	fat	4	independent 2D	19	Female	Poland	Thailand	7	Caucasian
4489_2388_6918_2460	4.939393939	muscle	-4	independent 2D	19	Female	Poland	Thailand	7	Caucasian
4489_2388_6918_2460	5.060606061	fat	-2.3	independent 2D	19	Female	Poland	Thailand	7	Caucasian
4489_2388_6918_2460	5.060606061	muscle	4	independent 2D	19	Female	Poland	Thailand	7	Caucasian
4489_2388_6918_2460	5.96969697	fat	0	independent 2D	19	Female	Poland	Thailand	7	Caucasian
4563_9489_3219_8673	1.424242424	muscle	2.3	3D	19	Female	United States of America	United States of America	7	Caucasian
4563_9489_3219_8673	1.484848485	fat	-2.3	3D	19	Female	United States of America	United States of America	7	Caucasian
4563_9489_3219_8673	1.545454545	fat	-4	3D	19	Female	United States of America	United States of America	7	Caucasian
4563_9489_3219_8673	1.787878788	muscle	-2.3	3D	19	Female	United States of America	United States of America	7	Caucasian
4563_9489_3219_8673	1.787878788	muscle	4	3D	19	Female	United States of America	United States of America	7	Caucasian
4563_9489_3219_8673	1.787878788	muscle	-4	3D	19	Female	United States of America	United States of America	7	Caucasian
4563_9489_3219_8673	1.848484848	fat	4	3D	19	Female	United States of America	United States of America	7	Caucasian
4563_9489_3219_8673	1.848484848	fat	0	3D	19	Female	United States of America	United States of America	7	Caucasian
4563_9489_3219_8673	2.454545455	fat	2.3	3D	19	Female	United States of America	United States of America	7	Caucasian
4563_9489_3219_8673	3.060606061	fat	4	3D	19	Female	United States of America	United States of America	7	Caucasian
4563_9489_3219_8673	3.484848485	fat	-2.3	3D	19	Female	United States of America	United States of America	7	Caucasian
4563_9489_3219_8673	3.96969697	muscle	2.3	3D	19	Female	United States of America	United States of America	7	Caucasian
4563_9489_3219_8673	4.212121212	fat	2.3	3D	19	Female	United States of America	United States of America	7	Caucasian
4563_9489_3219_8673	4.272727273	muscle	-2.3	3D	19	Female	United States of America	United States of America	7	Caucasian
4563_9489_3219_8673	4.272727273	fat	0	3D	19	Female	United States of America	United States of America	7	Caucasian
4563_9489_3219_8673	5.060606061	fat	-4	3D	19	Female	United States of America	United States of America	7	Caucasian
4563_9489_3219_8673	5.060606061	muscle	4	3D	19	Female	United States of America	United States of America	7	Caucasian
4563_9489_3219_8673	5.242424242	fat	0	3D	19	Female	United States of America	United States of America	7	Caucasian
4563_9489_3219_8673	5.363636364	fat	-2.3	3D	19	Female	United States of America	United States of America	7	Caucasian
4563_9489_3219_8673	5.424242424	muscle	-2.3	3D	19	Female	United States of America	United States of America	7	Caucasian
4563_9489_3219_8673	5.424242424	fat	2.3	3D	19	Female	United States of America	United States of America	7	Caucasian
4563_9489_3219_8673	5.424242424	muscle	2.3	3D	19	Female	United States of America	United States of America	7	Caucasian
4563_9489_3219_8673	5.787878788	muscle	-4	3D	19	Female	United States of America	United States of America	7	Caucasian
4563_9489_3219_8673	5.909090909	muscle	-4	3D	19	Female	United States of America	United States of America	7	Caucasian
4563_9489_3219_8673	5.909090909	fat	4	3D	19	Female	United States of America	United States of America	7	Caucasian
4563_9489_3219_8673	6.03030303	muscle	4	3D	19	Female	United States of America	United States of America	7	Caucasian
4563_9489_3219_8673	6.03030303	fat	-4	3D	19	Female	United States of America	United States of America	7	Caucasian
4563_9489_3219_8673	1.363636364	fat	-4	matched 2D	19	Female	United States of America	United States of America	7	Caucasian
4563_9489_3219_8673	1.666666667	muscle	-4	matched 2D	19	Female	United States of America	United States of America	7	Caucasian
4563_9489_3219_8673	1.727272727	muscle	-2.3	matched 2D	19	Female	United States of America	United States of America	7	Caucasian
4563_9489_3219_8673	1.787878788	muscle	-4	matched 2D	19	Female	United States of America	United States of America	7	Caucasian
4563_9489_3219_8673	1.909090909	muscle	-2.3	matched 2D	19	Female	United States of America	United States of America	7	Caucasian
4563_9489_3219_8673	1.909090909	fat	0	matched 2D	19	Female	United States of America	United States of America	7	Caucasian
4563_9489_3219_8673	2.03030303	muscle	4	matched 2D	19	Female	United States of America	United States of America	7	Caucasian
4563_9489_3219_8673	2.03030303	fat	0	matched 2D	19	Female	United States of America	United States of America	7	Caucasian
4563_9489_3219_8673	2.090909091	fat	4	matched 2D	19	Female	United States of America	United States of America	7	Caucasian
4563_9489_3219_8673	2.090909091	muscle	2.3	matched 2D	19	Female	United States of America	United States of America	7	Caucasian
4563_9489_3219_8673	2.151515152	muscle	4	matched 2D	19	Female	United States of America	United States of America	7	Caucasian
4563_9489_3219_8673	2.151515152	fat	0	matched 2D	19	Female	United States of America	United States of America	7	Caucasian
4563_9489_3219_8673	2.151515152	fat	-4	matched 2D	19	Female	United States of America	United States of America	7	Caucasian
4563_9489_3219_8673	2.212121212	fat	2.3	matched 2D	19	Female	United States of America	United States of America	7	Caucasian
4563_9489_3219_8673	2.272727273	fat	-2.3	matched 2D	19	Female	United States of America	United States of America	7	Caucasian
4563_9489_3219_8673	2.272727273	muscle	-4	matched 2D	19	Female	United States of America	United States of America	7	Caucasian
4563_9489_3219_8673	2.333333333	muscle	2.3	matched 2D	19	Female	United States of America	United States of America	7	Caucasian
4563_9489_3219_8673	2.333333333	muscle	2.3	matched 2D	19	Female	United States of America	United States of America	7	Caucasian
4563_9489_3219_8673	2.393939394	fat	4	matched 2D	19	Female	United States of America	United States of America	7	Caucasian
4563_9489_3219_8673	2.454545455	fat	-2.3	matched 2D	19	Female	United States of America	United States of America	7	Caucasian
4563_9489_3219_8673	2.515151515	muscle	-2.3	matched 2D	19	Female	United States of America	United States of America	7	Caucasian
4563_9489_3219_8673	2.636363636	muscle	4	matched 2D	19	Female	United States of America	United States of America	7	Caucasian
4563_9489_3219_8673	2.636363636	fat	2.3	matched 2D	19	Female	United States of America	United States of America	7	Caucasian
4563_9489_3219_8673	2.636363636	fat	-4	matched 2D	19	Female	United States of America	United States of America	7	Caucasian
4563_9489_3219_8673	2.636363636	fat	4	matched 2D	19	Female	United States of America	United States of America	7	Caucasian
4563_9489_3219_8673	2.696969697	fat	2.3	matched 2D	19	Female	United States of America	United States of America	7	Caucasian
4563_9489_3219_8673	2.696969697	fat	-2.3	matched 2D	19	Female	United States of America	United States of America	7	Caucasian
4563_9489_3219_8673	1.545454545	fat	2.3	independent 2D	19	Female	United States of America	United States of America	7	Caucasian
4563_9489_3219_8673	1.848484848	fat	-2.3	independent 2D	19	Female	United States of America	United States of America	7	Caucasian
4563_9489_3219_8673	1.909090909	fat	0	independent 2D	19	Female	United States of America	United States of America	7	Caucasian
4563_9489_3219_8673	1.909090909	fat	-2.3	independent 2D	19	Female	United States of America	United States of America	7	Caucasian
4563_9489_3219_8673	2.03030303	fat	-2.3	independent 2D	19	Female	United States of America	United States of America	7	Caucasian
4563_9489_3219_8673	2.090909091	muscle	-2.3	independent 2D	19	Female	United States of America	United States of America	7	Caucasian
4563_9489_3219_8673	2.090909091	fat	-4	independent 2D	19	Female	United States of America	United States of America	7	Caucasian
4563_9489_3219_8673	2.090909091	fat	2.3	independent 2D	19	Female	United States of America	United States of America	7	Caucasian
4563_9489_3219_8673	2.090909091	fat	-4	independent 2D	19	Female	United States of America	United States of America	7	Caucasian
4563_9489_3219_8673	2.151515152	muscle	-4	independent 2D	19	Female	United States of America	United States of America	7	Caucasian
4563_9489_3219_8673	2.212121212	fat	4	independent 2D	19	Female	United States of America	United States of America	7	Caucasian
4563_9489_3219_8673	2.212121212	muscle	-4	independent 2D	19	Female	United States of America	United States of America	7	Caucasian
4563_9489_3219_8673	2.212121212	fat	4	independent 2D	19	Female	United States of America	United States of America	7	Caucasian
4563_9489_3219_8673	2.272727273	fat	0	independent 2D	19	Female	United States of America	United States of America	7	Caucasian
4563_9489_3219_8673	2.272727273	fat	2.3	independent 2D	19	Female	United States of America	United States of America	7	Caucasian
4563_9489_3219_8673	2.272727273	fat	0	independent 2D	19	Female	United States of America	United States of America	7	Caucasian
4563_9489_3219_8673	2.272727273	muscle	4	independent 2D	19	Female	United States of America	United States of America	7	Caucasian
4563_9489_3219_8673	2.333333333	fat	4	independent 2D	19	Female	United States of America	United States of America	7	Caucasian
4563_9489_3219_8673	2.333333333	muscle	2.3	independent 2D	19	Female	United States of America	United States of America	7	Caucasian
4563_9489_3219_8673	2.393939394	muscle	-2.3	independent 2D	19	Female	United States of America	United States of America	7	Caucasian
4563_9489_3219_8673	2.393939394	muscle	-2.3	independent 2D	19	Female	United States of America	United States of America	7	Caucasian
4563_9489_3219_8673	2.393939394	muscle	2.3	independent 2D	19	Female	United States of America	United States of America	7	Caucasian
4563_9489_3219_8673	2.454545455	muscle	4	independent 2D	19	Female	United States of America	United States of America	7	Caucasian
4563_9489_3219_8673	2.454545455	muscle	2.3	independent 2D	19	Female	United States of America	United States of America	7	Caucasian
4563_9489_3219_8673	2.454545455	fat	-4	independent 2D	19	Female	United States of America	United States of America	7	Caucasian
4563_9489_3219_8673	2.515151515	muscle	4	independent 2D	19	Female	United States of America	United States of America	7	Caucasian
4563_9489_3219_8673	2.515151515	muscle	-4	independent 2D	19	Female	United States of America	United States of America	7	Caucasian
4592_2887_8119_3071	1.121212121	muscle	2.3	3D	18	Male	Ireland	United Kingdom	7	Caucasian
4592_2887_8119_3071	1.303030303	fat	-4	3D	18	Male	Ireland	United Kingdom	7	Caucasian
4592_2887_8119_3071	1.606060606	muscle	4	3D	18	Male	Ireland	United Kingdom	7	Caucasian
4592_2887_8119_3071	1.666666667	muscle	-4	3D	18	Male	Ireland	United Kingdom	7	Caucasian
4592_2887_8119_3071	1.787878788	fat	4	3D	18	Male	Ireland	United Kingdom	7	Caucasian
4592_2887_8119_3071	1.787878788	fat	2.3	3D	18	Male	Ireland	United Kingdom	7	Caucasian
4592_2887_8119_3071	1.909090909	fat	0	3D	18	Male	Ireland	United Kingdom	7	Caucasian
4592_2887_8119_3071	2.151515152	fat	-2.3	3D	18	Male	Ireland	United Kingdom	7	Caucasian
4592_2887_8119_3071	2.272727273	fat	-4	3D	18	Male	Ireland	United Kingdom	7	Caucasian
4592_2887_8119_3071	2.272727273	fat	0	3D	18	Male	Ireland	United Kingdom	7	Caucasian
4592_2887_8119_3071	2.333333333	muscle	-2.3	3D	18	Male	Ireland	United Kingdom	7	Caucasian
4592_2887_8119_3071	2.393939394	fat	4	3D	18	Male	Ireland	United Kingdom	7	Caucasian
4592_2887_8119_3071	2.393939394	muscle	4	3D	18	Male	Ireland	United Kingdom	7	Caucasian
4592_2887_8119_3071	2.515151515	muscle	-2.3	3D	18	Male	Ireland	United Kingdom	7	Caucasian
4592_2887_8119_3071	2.636363636	muscle	-4	3D	18	Male	Ireland	United Kingdom	7	Caucasian
4592_2887_8119_3071	2.636363636	fat	2.3	3D	18	Male	Ireland	United Kingdom	7	Caucasian
4592_2887_8119_3071	4.575757576	fat	-2.3	3D	18	Male	Ireland	United Kingdom	7	Caucasian
4592_2887_8119_3071	4.878787879	muscle	2.3	3D	18	Male	Ireland	United Kingdom	7	Caucasian
4592_2887_8119_3071	5.484848485	fat	-2.3	3D	18	Male	Ireland	United Kingdom	7	Caucasian
4592_2887_8119_3071	5.545454545	muscle	-2.3	3D	18	Male	Ireland	United Kingdom	7	Caucasian
4592_2887_8119_3071	5.545454545	muscle	-4	3D	18	Male	Ireland	United Kingdom	7	Caucasian
4592_2887_8119_3071	5.545454545	fat	0	3D	18	Male	Ireland	United Kingdom	7	Caucasian
4592_2887_8119_3071	5.727272727	muscle	4	3D	18	Male	Ireland	United Kingdom	7	Caucasian
4592_2887_8119_3071	5.787878788	fat	4	3D	18	Male	Ireland	United Kingdom	7	Caucasian
4592_2887_8119_3071	5.848484848	muscle	2.3	3D	18	Male	Ireland	United Kingdom	7	Caucasian
4592_2887_8119_3071	6.151515152	fat	2.3	3D	18	Male	Ireland	United Kingdom	7	Caucasian
4592_2887_8119_3071	6.393939394	fat	-4	3D	18	Male	Ireland	United Kingdom	7	Caucasian
4592_2887_8119_3071	1.545454545	muscle	2.3	matched 2D	18	Male	Ireland	United Kingdom	7	Caucasian
4592_2887_8119_3071	1.666666667	muscle	-4	matched 2D	18	Male	Ireland	United Kingdom	7	Caucasian
4592_2887_8119_3071	1.787878788	fat	4	matched 2D	18	Male	Ireland	United Kingdom	7	Caucasian
4592_2887_8119_3071	1.848484848	fat	2.3	matched 2D	18	Male	Ireland	United Kingdom	7	Caucasian
4592_2887_8119_3071	1.909090909	muscle	-2.3	matched 2D	18	Male	Ireland	United Kingdom	7	Caucasian
4592_2887_8119_3071	2.03030303	fat	-2.3	matched 2D	18	Male	Ireland	United Kingdom	7	Caucasian
4592_2887_8119_3071	2.151515152	muscle	4	matched 2D	18	Male	Ireland	United Kingdom	7	Caucasian
4592_2887_8119_3071	2.393939394	fat	-2.3	matched 2D	18	Male	Ireland	United Kingdom	7	Caucasian
4592_2887_8119_3071	2.515151515	fat	-4	matched 2D	18	Male	Ireland	United Kingdom	7	Caucasian
4592_2887_8119_3071	2.636363636	fat	0	matched 2D	18	Male	Ireland	United Kingdom	7	Caucasian
4592_2887_8119_3071	2.696969697	fat	-4	matched 2D	18	Male	Ireland	United Kingdom	7	Caucasian
4592_2887_8119_3071	2.757575758	fat	4	matched 2D	18	Male	Ireland	United Kingdom	7	Caucasian
4592_2887_8119_3071	2.878787879	fat	0	matched 2D	18	Male	Ireland	United Kingdom	7	Caucasian
4592_2887_8119_3071	3.181818182	muscle	-4	matched 2D	18	Male	Ireland	United Kingdom	7	Caucasian
4592_2887_8119_3071	3.545454545	fat	2.3	matched 2D	18	Male	Ireland	United Kingdom	7	Caucasian
4592_2887_8119_3071	4.03030303	muscle	-2.3	matched 2D	18	Male	Ireland	United Kingdom	7	Caucasian
4592_2887_8119_3071	4.151515152	muscle	-4	matched 2D	18	Male	Ireland	United Kingdom	7	Caucasian
4592_2887_8119_3071	4.515151515	fat	0	matched 2D	18	Male	Ireland	United Kingdom	7	Caucasian
4592_2887_8119_3071	4.939393939	fat	4	matched 2D	18	Male	Ireland	United Kingdom	7	Caucasian
4592_2887_8119_3071	5	muscle	-2.3	matched 2D	18	Male	Ireland	United Kingdom	7	Caucasian
4592_2887_8119_3071	5.121212121	muscle	2.3	matched 2D	18	Male	Ireland	United Kingdom	7	Caucasian
4592_2887_8119_3071	5.121212121	fat	2.3	matched 2D	18	Male	Ireland	United Kingdom	7	Caucasian
4592_2887_8119_3071	5.484848485	fat	-4	matched 2D	18	Male	Ireland	United Kingdom	7	Caucasian
4592_2887_8119_3071	6.151515152	muscle	4	matched 2D	18	Male	Ireland	United Kingdom	7	Caucasian
4592_2887_8119_3071	6.272727273	muscle	2.3	matched 2D	18	Male	Ireland	United Kingdom	7	Caucasian
4592_2887_8119_3071	6.393939394	fat	-2.3	matched 2D	18	Male	Ireland	United Kingdom	7	Caucasian
4592_2887_8119_3071	6.393939394	muscle	4	matched 2D	18	Male	Ireland	United Kingdom	7	Caucasian
4592_2887_8119_3071	1	muscle	2.3	independent 2D	18	Male	Ireland	United Kingdom	7	Caucasian
4592_2887_8119_3071	1	fat	4	independent 2D	18	Male	Ireland	United Kingdom	7	Caucasian
4592_2887_8119_3071	2.212121212	muscle	4	independent 2D	18	Male	Ireland	United Kingdom	7	Caucasian
4592_2887_8119_3071	2.515151515	fat	-2.3	independent 2D	18	Male	Ireland	United Kingdom	7	Caucasian
4592_2887_8119_3071	2.515151515	fat	4	independent 2D	18	Male	Ireland	United Kingdom	7	Caucasian
4592_2887_8119_3071	3.363636364	muscle	4	independent 2D	18	Male	Ireland	United Kingdom	7	Caucasian
4592_2887_8119_3071	3.545454545	fat	-4	independent 2D	18	Male	Ireland	United Kingdom	7	Caucasian
4592_2887_8119_3071	3.545454545	fat	-4	independent 2D	18	Male	Ireland	United Kingdom	7	Caucasian
4592_2887_8119_3071	3.848484848	muscle	-4	independent 2D	18	Male	Ireland	United Kingdom	7	Caucasian
4592_2887_8119_3071	3.909090909	fat	-2.3	independent 2D	18	Male	Ireland	United Kingdom	7	Caucasian
4592_2887_8119_3071	3.909090909	muscle	-4	independent 2D	18	Male	Ireland	United Kingdom	7	Caucasian
4592_2887_8119_3071	3.909090909	fat	0	independent 2D	18	Male	Ireland	United Kingdom	7	Caucasian
4592_2887_8119_3071	3.909090909	muscle	-4	independent 2D	18	Male	Ireland	United Kingdom	7	Caucasian
4592_2887_8119_3071	3.96969697	muscle	4	independent 2D	18	Male	Ireland	United Kingdom	7	Caucasian
4592_2887_8119_3071	3.96969697	fat	4	independent 2D	18	Male	Ireland	United Kingdom	7	Caucasian
4592_2887_8119_3071	4.090909091	fat	2.3	independent 2D	18	Male	Ireland	United Kingdom	7	Caucasian
4592_2887_8119_3071	4.212121212	fat	0	independent 2D	18	Male	Ireland	United Kingdom	7	Caucasian
4592_2887_8119_3071	4.212121212	muscle	-2.3	independent 2D	18	Male	Ireland	United Kingdom	7	Caucasian
4592_2887_8119_3071	4.333333333	fat	-4	independent 2D	18	Male	Ireland	United Kingdom	7	Caucasian
4592_2887_8119_3071	4.393939394	muscle	-2.3	independent 2D	18	Male	Ireland	United Kingdom	7	Caucasian
4592_2887_8119_3071	4.393939394	muscle	-2.3	independent 2D	18	Male	Ireland	United Kingdom	7	Caucasian
4592_2887_8119_3071	4.393939394	muscle	2.3	independent 2D	18	Male	Ireland	United Kingdom	7	Caucasian
4592_2887_8119_3071	4.454545455	fat	2.3	independent 2D	18	Male	Ireland	United Kingdom	7	Caucasian
4592_2887_8119_3071	4.575757576	fat	0	independent 2D	18	Male	Ireland	United Kingdom	7	Caucasian
4592_2887_8119_3071	5	muscle	2.3	independent 2D	18	Male	Ireland	United Kingdom	7	Caucasian
4592_2887_8119_3071	5.484848485	fat	-2.3	independent 2D	18	Male	Ireland	United Kingdom	7	Caucasian
4592_2887_8119_3071	5.787878788	fat	2.3	independent 2D	18	Male	Ireland	United Kingdom	7	Caucasian
4780_3559_1572_1881	2.212121212	fat	2.3	3D	19	Female	United Kingdom	United Kingdom	7	Caucasian
4780_3559_1572_1881	2.575757576	fat	2.3	3D	19	Female	United Kingdom	United Kingdom	7	Caucasian
4780_3559_1572_1881	2.636363636	muscle	-2.3	3D	19	Female	United Kingdom	United Kingdom	7	Caucasian
4780_3559_1572_1881	2.636363636	fat	-4	3D	19	Female	United Kingdom	United Kingdom	7	Caucasian
4780_3559_1572_1881	2.818181818	muscle	-4	3D	19	Female	United Kingdom	United Kingdom	7	Caucasian
4780_3559_1572_1881	2.939393939	muscle	-4	3D	19	Female	United Kingdom	United Kingdom	7	Caucasian
4780_3559_1572_1881	3.121212121	muscle	-2.3	3D	19	Female	United Kingdom	United Kingdom	7	Caucasian
4780_3559_1572_1881	3.121212121	muscle	4	3D	19	Female	United Kingdom	United Kingdom	7	Caucasian
4780_3559_1572_1881	3.181818182	muscle	2.3	3D	19	Female	United Kingdom	United Kingdom	7	Caucasian
4780_3559_1572_1881	3.181818182	fat	2.3	3D	19	Female	United Kingdom	United Kingdom	7	Caucasian
4780_3559_1572_1881	3.303030303	fat	4	3D	19	Female	United Kingdom	United Kingdom	7	Caucasian
4780_3559_1572_1881	3.484848485	fat	4	3D	19	Female	United Kingdom	United Kingdom	7	Caucasian
4780_3559_1572_1881	3.606060606	fat	-2.3	3D	19	Female	United Kingdom	United Kingdom	7	Caucasian
4780_3559_1572_1881	3.727272727	muscle	4	3D	19	Female	United Kingdom	United Kingdom	7	Caucasian
4780_3559_1572_1881	4.212121212	muscle	2.3	3D	19	Female	United Kingdom	United Kingdom	7	Caucasian
4780_3559_1572_1881	4.272727273	muscle	-4	3D	19	Female	United Kingdom	United Kingdom	7	Caucasian
4780_3559_1572_1881	4.575757576	muscle	4	3D	19	Female	United Kingdom	United Kingdom	7	Caucasian
4780_3559_1572_1881	4.575757576	fat	0	3D	19	Female	United Kingdom	United Kingdom	7	Caucasian
4780_3559_1572_1881	4.696969697	fat	-4	3D	19	Female	United Kingdom	United Kingdom	7	Caucasian
4780_3559_1572_1881	4.818181818	muscle	2.3	3D	19	Female	United Kingdom	United Kingdom	7	Caucasian
4780_3559_1572_1881	4.939393939	fat	-2.3	3D	19	Female	United Kingdom	United Kingdom	7	Caucasian
4780_3559_1572_1881	4.939393939	muscle	-2.3	3D	19	Female	United Kingdom	United Kingdom	7	Caucasian
4780_3559_1572_1881	5.181818182	fat	0	3D	19	Female	United Kingdom	United Kingdom	7	Caucasian
4780_3559_1572_1881	5.242424242	fat	-4	3D	19	Female	United Kingdom	United Kingdom	7	Caucasian
4780_3559_1572_1881	5.363636364	fat	0	3D	19	Female	United Kingdom	United Kingdom	7	Caucasian
4780_3559_1572_1881	5.363636364	fat	-2.3	3D	19	Female	United Kingdom	United Kingdom	7	Caucasian
4780_3559_1572_1881	5.484848485	fat	4	3D	19	Female	United Kingdom	United Kingdom	7	Caucasian
4780_3559_1572_1881	2.272727273	fat	-4	matched 2D	19	Female	United Kingdom	United Kingdom	7	Caucasian
4780_3559_1572_1881	2.333333333	muscle	4	matched 2D	19	Female	United Kingdom	United Kingdom	7	Caucasian
4780_3559_1572_1881	2.454545455	fat	4	matched 2D	19	Female	United Kingdom	United Kingdom	7	Caucasian
4780_3559_1572_1881	2.757575758	muscle	-4	matched 2D	19	Female	United Kingdom	United Kingdom	7	Caucasian
4780_3559_1572_1881	2.757575758	muscle	-4	matched 2D	19	Female	United Kingdom	United Kingdom	7	Caucasian
4780_3559_1572_1881	2.818181818	fat	-4	matched 2D	19	Female	United Kingdom	United Kingdom	7	Caucasian
4780_3559_1572_1881	2.878787879	muscle	-2.3	matched 2D	19	Female	United Kingdom	United Kingdom	7	Caucasian
4780_3559_1572_1881	3.242424242	fat	0	matched 2D	19	Female	United Kingdom	United Kingdom	7	Caucasian
4780_3559_1572_1881	3.484848485	fat	-2.3	matched 2D	19	Female	United Kingdom	United Kingdom	7	Caucasian
4780_3559_1572_1881	3.787878788	fat	0	matched 2D	19	Female	United Kingdom	United Kingdom	7	Caucasian
4780_3559_1572_1881	4.03030303	fat	-2.3	matched 2D	19	Female	United Kingdom	United Kingdom	7	Caucasian
4780_3559_1572_1881	4.333333333	muscle	-2.3	matched 2D	19	Female	United Kingdom	United Kingdom	7	Caucasian
4780_3559_1572_1881	4.454545455	muscle	-2.3	matched 2D	19	Female	United Kingdom	United Kingdom	7	Caucasian
4780_3559_1572_1881	4.515151515	muscle	-4	matched 2D	19	Female	United Kingdom	United Kingdom	7	Caucasian
4780_3559_1572_1881	4.696969697	fat	-4	matched 2D	19	Female	United Kingdom	United Kingdom	7	Caucasian
4780_3559_1572_1881	4.757575758	muscle	4	matched 2D	19	Female	United Kingdom	United Kingdom	7	Caucasian
4780_3559_1572_1881	4.818181818	fat	-2.3	matched 2D	19	Female	United Kingdom	United Kingdom	7	Caucasian
4780_3559_1572_1881	5.121212121	fat	0	matched 2D	19	Female	United Kingdom	United Kingdom	7	Caucasian
4780_3559_1572_1881	5.242424242	muscle	2.3	matched 2D	19	Female	United Kingdom	United Kingdom	7	Caucasian
4780_3559_1572_1881	5.363636364	fat	2.3	matched 2D	19	Female	United Kingdom	United Kingdom	7	Caucasian
4780_3559_1572_1881	5.363636364	muscle	2.3	matched 2D	19	Female	United Kingdom	United Kingdom	7	Caucasian
4780_3559_1572_1881	5.848484848	muscle	2.3	matched 2D	19	Female	United Kingdom	United Kingdom	7	Caucasian
4780_3559_1572_1881	6.212121212	fat	2.3	matched 2D	19	Female	United Kingdom	United Kingdom	7	Caucasian
4780_3559_1572_1881	6.454545455	fat	4	matched 2D	19	Female	United Kingdom	United Kingdom	7	Caucasian
4780_3559_1572_1881	6.757575758	muscle	4	matched 2D	19	Female	United Kingdom	United Kingdom	7	Caucasian
4780_3559_1572_1881	7	fat	4	matched 2D	19	Female	United Kingdom	United Kingdom	7	Caucasian
4780_3559_1572_1881	7	fat	2.3	matched 2D	19	Female	United Kingdom	United Kingdom	7	Caucasian
4780_3559_1572_1881	1	fat	2.3	independent 2D	19	Female	United Kingdom	United Kingdom	7	Caucasian
4780_3559_1572_1881	1.727272727	muscle	-4	independent 2D	19	Female	United Kingdom	United Kingdom	7	Caucasian
4780_3559_1572_1881	2.575757576	fat	4	independent 2D	19	Female	United Kingdom	United Kingdom	7	Caucasian
4780_3559_1572_1881	3.060606061	fat	-4	independent 2D	19	Female	United Kingdom	United Kingdom	7	Caucasian
4780_3559_1572_1881	3.242424242	muscle	4	independent 2D	19	Female	United Kingdom	United Kingdom	7	Caucasian
4780_3559_1572_1881	3.363636364	fat	4	independent 2D	19	Female	United Kingdom	United Kingdom	7	Caucasian
4780_3559_1572_1881	3.666666667	muscle	-2.3	independent 2D	19	Female	United Kingdom	United Kingdom	7	Caucasian
4780_3559_1572_1881	3.787878788	fat	0	independent 2D	19	Female	United Kingdom	United Kingdom	7	Caucasian
4780_3559_1572_1881	4.212121212	muscle	2.3	independent 2D	19	Female	United Kingdom	United Kingdom	7	Caucasian
4780_3559_1572_1881	4.393939394	muscle	-4	independent 2D	19	Female	United Kingdom	United Kingdom	7	Caucasian
4780_3559_1572_1881	4.454545455	muscle	2.3	independent 2D	19	Female	United Kingdom	United Kingdom	7	Caucasian
4780_3559_1572_1881	4.818181818	fat	2.3	independent 2D	19	Female	United Kingdom	United Kingdom	7	Caucasian
4780_3559_1572_1881	4.939393939	fat	0	independent 2D	19	Female	United Kingdom	United Kingdom	7	Caucasian
4780_3559_1572_1881	4.939393939	fat	2.3	independent 2D	19	Female	United Kingdom	United Kingdom	7	Caucasian
4780_3559_1572_1881	5	fat	-2.3	independent 2D	19	Female	United Kingdom	United Kingdom	7	Caucasian
4780_3559_1572_1881	5.060606061	fat	-4	independent 2D	19	Female	United Kingdom	United Kingdom	7	Caucasian
4780_3559_1572_1881	5.060606061	fat	-2.3	independent 2D	19	Female	United Kingdom	United Kingdom	7	Caucasian
4780_3559_1572_1881	5.121212121	muscle	-4	independent 2D	19	Female	United Kingdom	United Kingdom	7	Caucasian
4780_3559_1572_1881	5.242424242	fat	-4	independent 2D	19	Female	United Kingdom	United Kingdom	7	Caucasian
4780_3559_1572_1881	5.424242424	fat	-2.3	independent 2D	19	Female	United Kingdom	United Kingdom	7	Caucasian
4780_3559_1572_1881	5.666666667	muscle	-2.3	independent 2D	19	Female	United Kingdom	United Kingdom	7	Caucasian
4780_3559_1572_1881	5.787878788	fat	0	independent 2D	19	Female	United Kingdom	United Kingdom	7	Caucasian
4780_3559_1572_1881	5.787878788	muscle	4	independent 2D	19	Female	United Kingdom	United Kingdom	7	Caucasian
4780_3559_1572_1881	6.151515152	muscle	-2.3	independent 2D	19	Female	United Kingdom	United Kingdom	7	Caucasian
4780_3559_1572_1881	6.333333333	muscle	2.3	independent 2D	19	Female	United Kingdom	United Kingdom	7	Caucasian
4780_3559_1572_1881	6.393939394	muscle	4	independent 2D	19	Female	United Kingdom	United Kingdom	7	Caucasian
4780_3559_1572_1881	6.454545455	fat	4	independent 2D	19	Female	United Kingdom	United Kingdom	7	Caucasian
5054_8059_8944_7952	1	fat	2.3	3D	18	Female	United Kingdom	United Kingdom	2	Caucasian
5054_8059_8944_7952	1	muscle	4	3D	18	Female	United Kingdom	United Kingdom	2	Caucasian
5054_8059_8944_7952	1	fat	4	3D	18	Female	United Kingdom	United Kingdom	2	Caucasian
5054_8059_8944_7952	1	fat	4	3D	18	Female	United Kingdom	United Kingdom	2	Caucasian
5054_8059_8944_7952	1	muscle	-2.3	3D	18	Female	United Kingdom	United Kingdom	2	Caucasian
5054_8059_8944_7952	1	fat	-4	3D	18	Female	United Kingdom	United Kingdom	2	Caucasian
5054_8059_8944_7952	1.181818182	fat	-2.3	3D	18	Female	United Kingdom	United Kingdom	2	Caucasian
5054_8059_8944_7952	1.242424242	fat	0	3D	18	Female	United Kingdom	United Kingdom	2	Caucasian
5054_8059_8944_7952	1.303030303	muscle	2.3	3D	18	Female	United Kingdom	United Kingdom	2	Caucasian
5054_8059_8944_7952	1.303030303	muscle	2.3	3D	18	Female	United Kingdom	United Kingdom	2	Caucasian
5054_8059_8944_7952	1.303030303	muscle	4	3D	18	Female	United Kingdom	United Kingdom	2	Caucasian
5054_8059_8944_7952	1.666666667	fat	2.3	3D	18	Female	United Kingdom	United Kingdom	2	Caucasian
5054_8059_8944_7952	1.727272727	fat	-4	3D	18	Female	United Kingdom	United Kingdom	2	Caucasian
5054_8059_8944_7952	2.636363636	fat	-2.3	3D	18	Female	United Kingdom	United Kingdom	2	Caucasian
5054_8059_8944_7952	2.818181818	muscle	-4	3D	18	Female	United Kingdom	United Kingdom	2	Caucasian
5054_8059_8944_7952	3.121212121	muscle	-2.3	3D	18	Female	United Kingdom	United Kingdom	2	Caucasian
5054_8059_8944_7952	3.484848485	muscle	2.3	3D	18	Female	United Kingdom	United Kingdom	2	Caucasian
5054_8059_8944_7952	4.212121212	muscle	-4	3D	18	Female	United Kingdom	United Kingdom	2	Caucasian
5054_8059_8944_7952	4.212121212	fat	4	3D	18	Female	United Kingdom	United Kingdom	2	Caucasian
5054_8059_8944_7952	4.454545455	fat	-2.3	3D	18	Female	United Kingdom	United Kingdom	2	Caucasian
5054_8059_8944_7952	4.696969697	fat	0	3D	18	Female	United Kingdom	United Kingdom	2	Caucasian
5054_8059_8944_7952	4.818181818	fat	2.3	3D	18	Female	United Kingdom	United Kingdom	2	Caucasian
5054_8059_8944_7952	5.060606061	fat	-4	3D	18	Female	United Kingdom	United Kingdom	2	Caucasian
5054_8059_8944_7952	5.363636364	fat	0	3D	18	Female	United Kingdom	United Kingdom	2	Caucasian
5054_8059_8944_7952	5.424242424	muscle	4	3D	18	Female	United Kingdom	United Kingdom	2	Caucasian
5054_8059_8944_7952	5.545454545	muscle	-2.3	3D	18	Female	United Kingdom	United Kingdom	2	Caucasian
5054_8059_8944_7952	6.636363636	muscle	-4	3D	18	Female	United Kingdom	United Kingdom	2	Caucasian
5054_8059_8944_7952	1.424242424	muscle	2.3	matched 2D	18	Female	United Kingdom	United Kingdom	2	Caucasian
5054_8059_8944_7952	1.484848485	fat	-2.3	matched 2D	18	Female	United Kingdom	United Kingdom	2	Caucasian
5054_8059_8944_7952	1.96969697	muscle	-2.3	matched 2D	18	Female	United Kingdom	United Kingdom	2	Caucasian
5054_8059_8944_7952	2.03030303	muscle	-2.3	matched 2D	18	Female	United Kingdom	United Kingdom	2	Caucasian
5054_8059_8944_7952	2.212121212	fat	2.3	matched 2D	18	Female	United Kingdom	United Kingdom	2	Caucasian
5054_8059_8944_7952	2.272727273	fat	2.3	matched 2D	18	Female	United Kingdom	United Kingdom	2	Caucasian
5054_8059_8944_7952	2.818181818	fat	-2.3	matched 2D	18	Female	United Kingdom	United Kingdom	2	Caucasian
5054_8059_8944_7952	3.121212121	fat	2.3	matched 2D	18	Female	United Kingdom	United Kingdom	2	Caucasian
5054_8059_8944_7952	3.424242424	muscle	-4	matched 2D	18	Female	United Kingdom	United Kingdom	2	Caucasian
5054_8059_8944_7952	3.666666667	fat	-4	matched 2D	18	Female	United Kingdom	United Kingdom	2	Caucasian
5054_8059_8944_7952	4.03030303	muscle	-2.3	matched 2D	18	Female	United Kingdom	United Kingdom	2	Caucasian
5054_8059_8944_7952	4.333333333	fat	4	matched 2D	18	Female	United Kingdom	United Kingdom	2	Caucasian
5054_8059_8944_7952	4.333333333	fat	-4	matched 2D	18	Female	United Kingdom	United Kingdom	2	Caucasian
5054_8059_8944_7952	4.333333333	muscle	4	matched 2D	18	Female	United Kingdom	United Kingdom	2	Caucasian
5054_8059_8944_7952	4.393939394	fat	0	matched 2D	18	Female	United Kingdom	United Kingdom	2	Caucasian
5054_8059_8944_7952	4.515151515	fat	4	matched 2D	18	Female	United Kingdom	United Kingdom	2	Caucasian
5054_8059_8944_7952	4.878787879	fat	0	matched 2D	18	Female	United Kingdom	United Kingdom	2	Caucasian
5054_8059_8944_7952	5.181818182	fat	0	matched 2D	18	Female	United Kingdom	United Kingdom	2	Caucasian
5054_8059_8944_7952	5.242424242	muscle	4	matched 2D	18	Female	United Kingdom	United Kingdom	2	Caucasian
5054_8059_8944_7952	5.545454545	muscle	2.3	matched 2D	18	Female	United Kingdom	United Kingdom	2	Caucasian
5054_8059_8944_7952	5.666666667	fat	-4	matched 2D	18	Female	United Kingdom	United Kingdom	2	Caucasian
5054_8059_8944_7952	5.727272727	muscle	4	matched 2D	18	Female	United Kingdom	United Kingdom	2	Caucasian
5054_8059_8944_7952	5.909090909	fat	4	matched 2D	18	Female	United Kingdom	United Kingdom	2	Caucasian
5054_8059_8944_7952	6.03030303	fat	-2.3	matched 2D	18	Female	United Kingdom	United Kingdom	2	Caucasian
5054_8059_8944_7952	6.090909091	muscle	-4	matched 2D	18	Female	United Kingdom	United Kingdom	2	Caucasian
5054_8059_8944_7952	7	muscle	2.3	matched 2D	18	Female	United Kingdom	United Kingdom	2	Caucasian
5054_8059_8944_7952	7	muscle	-4	matched 2D	18	Female	United Kingdom	United Kingdom	2	Caucasian
5054_8059_8944_7952	1	muscle	-4	independent 2D	18	Female	United Kingdom	United Kingdom	2	Caucasian
[truncated: 3,428 more rows]
