# Supplementary material for: The Influence of Body Composition Effects on Male Facial Masculinity and Attractiveness
Source: Front Psychol. 2019 Jan 4;9:2658. doi: 10.3389/fpsyg.2018.02658 (PMC6328455; doi:10.3389/fpsyg.2018.02658)
Supplement: Supplementary file 8 [file Data_Sheet_5.CSV]

subject	context	group	dimension	choice	Age	genders	Country	Residence	sexualorientation_1homosexual,4bisexual,7hetrosexual_	Ethnicity
1185_2039_2381_2327	long	matched 2D	fat	21.43	27	Female	United States of America	United States of America	5	Caucasian
1185_2039_2381_2327	long	independent 2D	fat	18.58	27	Female	United States of America	United States of America	5	Caucasian
1185_2039_2381_2327	long	independent 2D	muscle	23.14	27	Female	United States of America	United States of America	5	Caucasian
1185_2039_2381_2327	long	independent 2D	fat	22.57	27	Female	United States of America	United States of America	5	Caucasian
1185_2039_2381_2327	long	independent 2D	fat	24.28	27	Female	United States of America	United States of America	5	Caucasian
1185_2039_2381_2327	long	matched 2D	fat	22.57	27	Female	United States of America	United States of America	5	Caucasian
1185_2039_2381_2327	long	independent 2D	fat	25.42	27	Female	United States of America	United States of America	5	Caucasian
1185_2039_2381_2327	long	matched 2D	muscle	21.43	27	Female	United States of America	United States of America	5	Caucasian
1185_2039_2381_2327	long	independent 2D	muscle	21.43	27	Female	United States of America	United States of America	5	Caucasian
1185_2039_2381_2327	long	matched 2D	muscle	22	27	Female	United States of America	United States of America	5	Caucasian
1185_2039_2381_2327	long	matched 2D	fat	21.43	27	Female	United States of America	United States of America	5	Caucasian
1185_2039_2381_2327	long	independent 2D	muscle	23.71	27	Female	United States of America	United States of America	5	Caucasian
1185_2039_2381_2327	long	independent 2D	muscle	23.71	27	Female	United States of America	United States of America	5	Caucasian
1185_2039_2381_2327	long	matched 2D	muscle	25.42	27	Female	United States of America	United States of America	5	Caucasian
1185_2039_2381_2327	long	matched 2D	muscle	22.57	27	Female	United States of America	United States of America	5	Caucasian
1185_2039_2381_2327	long	matched 2D	fat	22	27	Female	United States of America	United States of America	5	Caucasian
1185_2039_2381_2327	long	independent 2D	fat	20.29	27	Female	United States of America	United States of America	5	Caucasian
1185_2039_2381_2327	long	matched 2D	muscle	20.86	27	Female	United States of America	United States of America	5	Caucasian
1185_2039_2381_2327	long	independent 2D	muscle	19.72	27	Female	United States of America	United States of America	5	Caucasian
1185_2039_2381_2327	long	matched 2D	fat	19.15	27	Female	United States of America	United States of America	5	Caucasian
1185_2039_2381_2327	short	independent 2D	muscle	22.57	27	Female	United States of America	United States of America	5	Caucasian
1185_2039_2381_2327	short	independent 2D	muscle	20.29	27	Female	United States of America	United States of America	5	Caucasian
1185_2039_2381_2327	short	independent 2D	fat	24.28	27	Female	United States of America	United States of America	5	Caucasian
1185_2039_2381_2327	short	independent 2D	muscle	18.58	27	Female	United States of America	United States of America	5	Caucasian
1185_2039_2381_2327	short	independent 2D	fat	22.57	27	Female	United States of America	United States of America	5	Caucasian
1185_2039_2381_2327	short	matched 2D	muscle	19.72	27	Female	United States of America	United States of America	5	Caucasian
1185_2039_2381_2327	short	matched 2D	muscle	23.14	27	Female	United States of America	United States of America	5	Caucasian
1185_2039_2381_2327	short	independent 2D	muscle	20.29	27	Female	United States of America	United States of America	5	Caucasian
1185_2039_2381_2327	short	matched 2D	fat	24.28	27	Female	United States of America	United States of America	5	Caucasian
1185_2039_2381_2327	short	matched 2D	muscle	25.42	27	Female	United States of America	United States of America	5	Caucasian
1185_2039_2381_2327	short	independent 2D	fat	25.42	27	Female	United States of America	United States of America	5	Caucasian
1185_2039_2381_2327	short	matched 2D	fat	18.58	27	Female	United States of America	United States of America	5	Caucasian
1185_2039_2381_2327	short	matched 2D	fat	25.42	27	Female	United States of America	United States of America	5	Caucasian
1185_2039_2381_2327	short	matched 2D	fat	21.43	27	Female	United States of America	United States of America	5	Caucasian
1185_2039_2381_2327	short	independent 2D	fat	20.86	27	Female	United States of America	United States of America	5	Caucasian
1185_2039_2381_2327	short	matched 2D	muscle	23.71	27	Female	United States of America	United States of America	5	Caucasian
1185_2039_2381_2327	short	independent 2D	fat	22.57	27	Female	United States of America	United States of America	5	Caucasian
1185_2039_2381_2327	short	independent 2D	muscle	22.57	27	Female	United States of America	United States of America	5	Caucasian
1185_2039_2381_2327	short	matched 2D	fat	22	27	Female	United States of America	United States of America	5	Caucasian
1185_2039_2381_2327	short	matched 2D	muscle	22.57	27	Female	United States of America	United States of America	5	Caucasian
1185_2039_2381_2327	long	3D	fat	25.99	27	Female	United States of America	United States of America	5	Caucasian
1185_2039_2381_2327	long	3D	fat	21.43	27	Female	United States of America	United States of America	5	Caucasian
1185_2039_2381_2327	long	3D	fat	25.99	27	Female	United States of America	United States of America	5	Caucasian
1185_2039_2381_2327	long	3D	muscle	23.71	27	Female	United States of America	United States of America	5	Caucasian
1185_2039_2381_2327	long	3D	muscle	21.43	27	Female	United States of America	United States of America	5	Caucasian
1185_2039_2381_2327	long	3D	fat	23.71	27	Female	United States of America	United States of America	5	Caucasian
1185_2039_2381_2327	long	3D	fat	25.99	27	Female	United States of America	United States of America	5	Caucasian
1185_2039_2381_2327	long	3D	muscle	23.71	27	Female	United States of America	United States of America	5	Caucasian
1185_2039_2381_2327	long	3D	muscle	23.14	27	Female	United States of America	United States of America	5	Caucasian
1185_2039_2381_2327	long	3D	muscle	19.72	27	Female	United States of America	United States of America	5	Caucasian
1185_2039_2381_2327	short	3D	muscle	22.57	27	Female	United States of America	United States of America	5	Caucasian
1185_2039_2381_2327	short	3D	fat	24.85	27	Female	United States of America	United States of America	5	Caucasian
1185_2039_2381_2327	short	3D	fat	25.99	27	Female	United States of America	United States of America	5	Caucasian
1185_2039_2381_2327	short	3D	fat	25.99	27	Female	United States of America	United States of America	5	Caucasian
1185_2039_2381_2327	short	3D	fat	24.28	27	Female	United States of America	United States of America	5	Caucasian
1185_2039_2381_2327	short	3D	muscle	19.72	27	Female	United States of America	United States of America	5	Caucasian
1185_2039_2381_2327	short	3D	muscle	20.29	27	Female	United States of America	United States of America	5	Caucasian
1185_2039_2381_2327	short	3D	muscle	25.99	27	Female	United States of America	United States of America	5	Caucasian
1185_2039_2381_2327	short	3D	muscle	24.85	27	Female	United States of America	United States of America	5	Caucasian
1185_2039_2381_2327	short	3D	fat	25.99	27	Female	United States of America	United States of America	5	Caucasian
1326_7584_1993_4604	long	independent 2D	fat	23.71	44	Female	United States of America	United States of America	7	Caucasian
1326_7584_1993_4604	long	matched 2D	muscle	22	44	Female	United States of America	United States of America	7	Caucasian
1326_7584_1993_4604	long	matched 2D	muscle	20.86	44	Female	United States of America	United States of America	7	Caucasian
1326_7584_1993_4604	long	matched 2D	muscle	18.58	44	Female	United States of America	United States of America	7	Caucasian
1326_7584_1993_4604	long	matched 2D	fat	20.29	44	Female	United States of America	United States of America	7	Caucasian
1326_7584_1993_4604	long	independent 2D	fat	22.57	44	Female	United States of America	United States of America	7	Caucasian
1326_7584_1993_4604	long	matched 2D	muscle	18.01	44	Female	United States of America	United States of America	7	Caucasian
1326_7584_1993_4604	long	independent 2D	muscle	19.72	44	Female	United States of America	United States of America	7	Caucasian
1326_7584_1993_4604	long	matched 2D	fat	22.57	44	Female	United States of America	United States of America	7	Caucasian
1326_7584_1993_4604	long	independent 2D	muscle	18.58	44	Female	United States of America	United States of America	7	Caucasian
1326_7584_1993_4604	long	independent 2D	fat	25.42	44	Female	United States of America	United States of America	7	Caucasian
1326_7584_1993_4604	long	independent 2D	fat	20.86	44	Female	United States of America	United States of America	7	Caucasian
1326_7584_1993_4604	long	matched 2D	fat	18.01	44	Female	United States of America	United States of America	7	Caucasian
1326_7584_1993_4604	long	matched 2D	muscle	23.14	44	Female	United States of America	United States of America	7	Caucasian
1326_7584_1993_4604	long	independent 2D	fat	25.42	44	Female	United States of America	United States of America	7	Caucasian
1326_7584_1993_4604	long	independent 2D	muscle	20.86	44	Female	United States of America	United States of America	7	Caucasian
1326_7584_1993_4604	long	independent 2D	muscle	20.86	44	Female	United States of America	United States of America	7	Caucasian
1326_7584_1993_4604	long	independent 2D	muscle	20.86	44	Female	United States of America	United States of America	7	Caucasian
1326_7584_1993_4604	long	matched 2D	fat	20.29	44	Female	United States of America	United States of America	7	Caucasian
1326_7584_1993_4604	long	matched 2D	fat	23.71	44	Female	United States of America	United States of America	7	Caucasian
1326_7584_1993_4604	short	independent 2D	muscle	24.28	44	Female	United States of America	United States of America	7	Caucasian
1326_7584_1993_4604	short	matched 2D	fat	20.86	44	Female	United States of America	United States of America	7	Caucasian
1326_7584_1993_4604	short	independent 2D	muscle	24.85	44	Female	United States of America	United States of America	7	Caucasian
1326_7584_1993_4604	short	independent 2D	muscle	18.58	44	Female	United States of America	United States of America	7	Caucasian
1326_7584_1993_4604	short	independent 2D	fat	19.15	44	Female	United States of America	United States of America	7	Caucasian
1326_7584_1993_4604	short	matched 2D	muscle	24.85	44	Female	United States of America	United States of America	7	Caucasian
1326_7584_1993_4604	short	matched 2D	fat	18.58	44	Female	United States of America	United States of America	7	Caucasian
1326_7584_1993_4604	short	independent 2D	muscle	21.43	44	Female	United States of America	United States of America	7	Caucasian
1326_7584_1993_4604	short	independent 2D	muscle	25.99	44	Female	United States of America	United States of America	7	Caucasian
1326_7584_1993_4604	short	independent 2D	fat	19.72	44	Female	United States of America	United States of America	7	Caucasian
1326_7584_1993_4604	short	matched 2D	fat	21.43	44	Female	United States of America	United States of America	7	Caucasian
1326_7584_1993_4604	short	independent 2D	fat	18.58	44	Female	United States of America	United States of America	7	Caucasian
1326_7584_1993_4604	short	independent 2D	fat	18.58	44	Female	United States of America	United States of America	7	Caucasian
1326_7584_1993_4604	short	matched 2D	muscle	25.42	44	Female	United States of America	United States of America	7	Caucasian
1326_7584_1993_4604	short	matched 2D	muscle	24.28	44	Female	United States of America	United States of America	7	Caucasian
1326_7584_1993_4604	short	matched 2D	muscle	23.71	44	Female	United States of America	United States of America	7	Caucasian
1326_7584_1993_4604	short	matched 2D	fat	23.14	44	Female	United States of America	United States of America	7	Caucasian
1326_7584_1993_4604	short	matched 2D	fat	19.72	44	Female	United States of America	United States of America	7	Caucasian
1326_7584_1993_4604	short	independent 2D	fat	18.01	44	Female	United States of America	United States of America	7	Caucasian
1326_7584_1993_4604	short	matched 2D	muscle	23.71	44	Female	United States of America	United States of America	7	Caucasian
1326_7584_1993_4604	long	3D	fat	23.71	44	Female	United States of America	United States of America	7	Caucasian
1326_7584_1993_4604	long	3D	muscle	18.58	44	Female	United States of America	United States of America	7	Caucasian
1326_7584_1993_4604	long	3D	muscle	19.15	44	Female	United States of America	United States of America	7	Caucasian
1326_7584_1993_4604	long	3D	fat	21.43	44	Female	United States of America	United States of America	7	Caucasian
1326_7584_1993_4604	long	3D	fat	23.14	44	Female	United States of America	United States of America	7	Caucasian
1326_7584_1993_4604	long	3D	muscle	18.58	44	Female	United States of America	United States of America	7	Caucasian
1326_7584_1993_4604	long	3D	muscle	22	44	Female	United States of America	United States of America	7	Caucasian
1326_7584_1993_4604	long	3D	fat	25.99	44	Female	United States of America	United States of America	7	Caucasian
1326_7584_1993_4604	long	3D	fat	20.29	44	Female	United States of America	United States of America	7	Caucasian
1326_7584_1993_4604	long	3D	muscle	19.15	44	Female	United States of America	United States of America	7	Caucasian
1326_7584_1993_4604	short	3D	fat	24.85	44	Female	United States of America	United States of America	7	Caucasian
1326_7584_1993_4604	short	3D	fat	25.42	44	Female	United States of America	United States of America	7	Caucasian
1326_7584_1993_4604	short	3D	muscle	18.01	44	Female	United States of America	United States of America	7	Caucasian
1326_7584_1993_4604	short	3D	muscle	22.57	44	Female	United States of America	United States of America	7	Caucasian
1326_7584_1993_4604	short	3D	muscle	25.99	44	Female	United States of America	United States of America	7	Caucasian
1326_7584_1993_4604	short	3D	muscle	25.99	44	Female	United States of America	United States of America	7	Caucasian
1326_7584_1993_4604	short	3D	muscle	25.42	44	Female	United States of America	United States of America	7	Caucasian
1326_7584_1993_4604	short	3D	fat	20.86	44	Female	United States of America	United States of America	7	Caucasian
1326_7584_1993_4604	short	3D	fat	18.58	44	Female	United States of America	United States of America	7	Caucasian
1326_7584_1993_4604	short	3D	fat	20.86	44	Female	United States of America	United States of America	7	Caucasian
1413_9515_8653_4849	long	matched 2D	fat	18.58	35	Female	United States of America	United States of America	7	Caucasian
1413_9515_8653_4849	long	matched 2D	muscle	22.57	35	Female	United States of America	United States of America	7	Caucasian
1413_9515_8653_4849	long	independent 2D	muscle	20.29	35	Female	United States of America	United States of America	7	Caucasian
1413_9515_8653_4849	long	matched 2D	fat	22	35	Female	United States of America	United States of America	7	Caucasian
1413_9515_8653_4849	long	independent 2D	muscle	21.43	35	Female	United States of America	United States of America	7	Caucasian
1413_9515_8653_4849	long	independent 2D	fat	20.86	35	Female	United States of America	United States of America	7	Caucasian
1413_9515_8653_4849	long	matched 2D	fat	18.01	35	Female	United States of America	United States of America	7	Caucasian
1413_9515_8653_4849	long	matched 2D	muscle	20.29	35	Female	United States of America	United States of America	7	Caucasian
1413_9515_8653_4849	long	matched 2D	fat	18.01	35	Female	United States of America	United States of America	7	Caucasian
1413_9515_8653_4849	long	matched 2D	muscle	24.28	35	Female	United States of America	United States of America	7	Caucasian
1413_9515_8653_4849	long	independent 2D	fat	22	35	Female	United States of America	United States of America	7	Caucasian
1413_9515_8653_4849	long	independent 2D	muscle	19.15	35	Female	United States of America	United States of America	7	Caucasian
1413_9515_8653_4849	long	independent 2D	muscle	22	35	Female	United States of America	United States of America	7	Caucasian
1413_9515_8653_4849	long	independent 2D	muscle	22	35	Female	United States of America	United States of America	7	Caucasian
1413_9515_8653_4849	long	independent 2D	fat	21.43	35	Female	United States of America	United States of America	7	Caucasian
1413_9515_8653_4849	long	matched 2D	muscle	24.28	35	Female	United States of America	United States of America	7	Caucasian
1413_9515_8653_4849	long	matched 2D	muscle	21.43	35	Female	United States of America	United States of America	7	Caucasian
1413_9515_8653_4849	long	matched 2D	fat	19.72	35	Female	United States of America	United States of America	7	Caucasian
1413_9515_8653_4849	long	independent 2D	fat	21.43	35	Female	United States of America	United States of America	7	Caucasian
1413_9515_8653_4849	long	independent 2D	fat	19.72	35	Female	United States of America	United States of America	7	Caucasian
1413_9515_8653_4849	short	matched 2D	fat	18.58	35	Female	United States of America	United States of America	7	Caucasian
1413_9515_8653_4849	short	matched 2D	fat	19.15	35	Female	United States of America	United States of America	7	Caucasian
1413_9515_8653_4849	short	independent 2D	muscle	23.14	35	Female	United States of America	United States of America	7	Caucasian
1413_9515_8653_4849	short	independent 2D	fat	22	35	Female	United States of America	United States of America	7	Caucasian
1413_9515_8653_4849	short	independent 2D	muscle	19.72	35	Female	United States of America	United States of America	7	Caucasian
1413_9515_8653_4849	short	matched 2D	fat	24.28	35	Female	United States of America	United States of America	7	Caucasian
1413_9515_8653_4849	short	matched 2D	muscle	24.85	35	Female	United States of America	United States of America	7	Caucasian
1413_9515_8653_4849	short	matched 2D	muscle	25.42	35	Female	United States of America	United States of America	7	Caucasian
1413_9515_8653_4849	short	matched 2D	fat	23.14	35	Female	United States of America	United States of America	7	Caucasian
1413_9515_8653_4849	short	independent 2D	fat	19.15	35	Female	United States of America	United States of America	7	Caucasian
1413_9515_8653_4849	short	independent 2D	fat	19.15	35	Female	United States of America	United States of America	7	Caucasian
1413_9515_8653_4849	short	matched 2D	fat	18.58	35	Female	United States of America	United States of America	7	Caucasian
1413_9515_8653_4849	short	independent 2D	muscle	18.58	35	Female	United States of America	United States of America	7	Caucasian
1413_9515_8653_4849	short	independent 2D	muscle	20.29	35	Female	United States of America	United States of America	7	Caucasian
1413_9515_8653_4849	short	independent 2D	fat	18.58	35	Female	United States of America	United States of America	7	Caucasian
1413_9515_8653_4849	short	independent 2D	muscle	23.14	35	Female	United States of America	United States of America	7	Caucasian
1413_9515_8653_4849	short	matched 2D	muscle	18.58	35	Female	United States of America	United States of America	7	Caucasian
1413_9515_8653_4849	short	matched 2D	muscle	19.15	35	Female	United States of America	United States of America	7	Caucasian
1413_9515_8653_4849	short	matched 2D	muscle	22	35	Female	United States of America	United States of America	7	Caucasian
1413_9515_8653_4849	short	independent 2D	fat	18.01	35	Female	United States of America	United States of America	7	Caucasian
1413_9515_8653_4849	long	3D	muscle	22	35	Female	United States of America	United States of America	7	Caucasian
1413_9515_8653_4849	long	3D	muscle	22	35	Female	United States of America	United States of America	7	Caucasian
1413_9515_8653_4849	long	3D	muscle	25.42	35	Female	United States of America	United States of America	7	Caucasian
1413_9515_8653_4849	long	3D	muscle	23.14	35	Female	United States of America	United States of America	7	Caucasian
1413_9515_8653_4849	long	3D	fat	21.43	35	Female	United States of America	United States of America	7	Caucasian
1413_9515_8653_4849	long	3D	muscle	25.42	35	Female	United States of America	United States of America	7	Caucasian
1413_9515_8653_4849	long	3D	fat	20.29	35	Female	United States of America	United States of America	7	Caucasian
1413_9515_8653_4849	long	3D	fat	25.42	35	Female	United States of America	United States of America	7	Caucasian
1413_9515_8653_4849	long	3D	fat	22.57	35	Female	United States of America	United States of America	7	Caucasian
1413_9515_8653_4849	long	3D	fat	21.43	35	Female	United States of America	United States of America	7	Caucasian
1413_9515_8653_4849	short	3D	fat	23.71	35	Female	United States of America	United States of America	7	Caucasian
1413_9515_8653_4849	short	3D	fat	19.15	35	Female	United States of America	United States of America	7	Caucasian
1413_9515_8653_4849	short	3D	muscle	24.28	35	Female	United States of America	United States of America	7	Caucasian
1413_9515_8653_4849	short	3D	muscle	19.15	35	Female	United States of America	United States of America	7	Caucasian
1413_9515_8653_4849	short	3D	muscle	25.42	35	Female	United States of America	United States of America	7	Caucasian
1413_9515_8653_4849	short	3D	fat	24.28	35	Female	United States of America	United States of America	7	Caucasian
1413_9515_8653_4849	short	3D	muscle	18.58	35	Female	United States of America	United States of America	7	Caucasian
1413_9515_8653_4849	short	3D	fat	19.15	35	Female	United States of America	United States of America	7	Caucasian
1413_9515_8653_4849	short	3D	fat	18.01	35	Female	United States of America	United States of America	7	Caucasian
1413_9515_8653_4849	short	3D	muscle	25.99	35	Female	United States of America	United States of America	7	Caucasian
1419_4029_5696_5278	short	matched 2D	fat	22.57	24	Female	United States of America	United States of America	7	Indian
1419_4029_5696_5278	short	independent 2D	fat	18.01	24	Female	United States of America	United States of America	7	Indian
1419_4029_5696_5278	short	matched 2D	muscle	19.72	24	Female	United States of America	United States of America	7	Indian
1419_4029_5696_5278	short	matched 2D	fat	19.72	24	Female	United States of America	United States of America	7	Indian
1419_4029_5696_5278	short	matched 2D	muscle	22	24	Female	United States of America	United States of America	7	Indian
1419_4029_5696_5278	short	independent 2D	muscle	21.43	24	Female	United States of America	United States of America	7	Indian
1419_4029_5696_5278	short	matched 2D	fat	18.01	24	Female	United States of America	United States of America	7	Indian
1419_4029_5696_5278	short	independent 2D	fat	19.15	24	Female	United States of America	United States of America	7	Indian
1419_4029_5696_5278	short	matched 2D	muscle	19.15	24	Female	United States of America	United States of America	7	Indian
1419_4029_5696_5278	short	independent 2D	muscle	21.43	24	Female	United States of America	United States of America	7	Indian
1419_4029_5696_5278	short	matched 2D	muscle	20.29	24	Female	United States of America	United States of America	7	Indian
1419_4029_5696_5278	short	independent 2D	fat	20.86	24	Female	United States of America	United States of America	7	Indian
1419_4029_5696_5278	short	independent 2D	muscle	20.86	24	Female	United States of America	United States of America	7	Indian
1419_4029_5696_5278	short	matched 2D	fat	19.15	24	Female	United States of America	United States of America	7	Indian
1419_4029_5696_5278	short	independent 2D	fat	18.58	24	Female	United States of America	United States of America	7	Indian
1419_4029_5696_5278	short	independent 2D	muscle	22	24	Female	United States of America	United States of America	7	Indian
1419_4029_5696_5278	short	matched 2D	fat	18.58	24	Female	United States of America	United States of America	7	Indian
1419_4029_5696_5278	short	independent 2D	muscle	19.15	24	Female	United States of America	United States of America	7	Indian
1419_4029_5696_5278	short	matched 2D	muscle	18.01	24	Female	United States of America	United States of America	7	Indian
1419_4029_5696_5278	short	independent 2D	fat	18.58	24	Female	United States of America	United States of America	7	Indian
1419_4029_5696_5278	long	matched 2D	muscle	23.71	24	Female	United States of America	United States of America	7	Indian
1419_4029_5696_5278	long	matched 2D	muscle	18.58	24	Female	United States of America	United States of America	7	Indian
1419_4029_5696_5278	long	matched 2D	fat	23.14	24	Female	United States of America	United States of America	7	Indian
1419_4029_5696_5278	long	independent 2D	fat	20.86	24	Female	United States of America	United States of America	7	Indian
1419_4029_5696_5278	long	matched 2D	fat	22	24	Female	United States of America	United States of America	7	Indian
1419_4029_5696_5278	long	independent 2D	muscle	22	24	Female	United States of America	United States of America	7	Indian
1419_4029_5696_5278	long	independent 2D	fat	23.14	24	Female	United States of America	United States of America	7	Indian
1419_4029_5696_5278	long	independent 2D	fat	20.29	24	Female	United States of America	United States of America	7	Indian
1419_4029_5696_5278	long	matched 2D	fat	18.58	24	Female	United States of America	United States of America	7	Indian
1419_4029_5696_5278	long	independent 2D	muscle	23.71	24	Female	United States of America	United States of America	7	Indian
1419_4029_5696_5278	long	independent 2D	muscle	20.29	24	Female	United States of America	United States of America	7	Indian
1419_4029_5696_5278	long	matched 2D	fat	18.58	24	Female	United States of America	United States of America	7	Indian
1419_4029_5696_5278	long	matched 2D	muscle	21.43	24	Female	United States of America	United States of America	7	Indian
1419_4029_5696_5278	long	matched 2D	muscle	18.58	24	Female	United States of America	United States of America	7	Indian
1419_4029_5696_5278	long	independent 2D	muscle	18.58	24	Female	United States of America	United States of America	7	Indian
1419_4029_5696_5278	long	independent 2D	muscle	20.86	24	Female	United States of America	United States of America	7	Indian
1419_4029_5696_5278	long	independent 2D	fat	18.58	24	Female	United States of America	United States of America	7	Indian
1419_4029_5696_5278	long	matched 2D	fat	19.72	24	Female	United States of America	United States of America	7	Indian
1419_4029_5696_5278	long	independent 2D	fat	19.72	24	Female	United States of America	United States of America	7	Indian
1419_4029_5696_5278	long	matched 2D	muscle	19.15	24	Female	United States of America	United States of America	7	Indian
1419_4029_5696_5278	short	3D	fat	24.28	24	Female	United States of America	United States of America	7	Indian
1419_4029_5696_5278	short	3D	muscle	22.57	24	Female	United States of America	United States of America	7	Indian
1419_4029_5696_5278	short	3D	fat	23.14	24	Female	United States of America	United States of America	7	Indian
1419_4029_5696_5278	short	3D	muscle	23.14	24	Female	United States of America	United States of America	7	Indian
1419_4029_5696_5278	short	3D	muscle	18.58	24	Female	United States of America	United States of America	7	Indian
1419_4029_5696_5278	short	3D	muscle	23.71	24	Female	United States of America	United States of America	7	Indian
1419_4029_5696_5278	short	3D	muscle	19.15	24	Female	United States of America	United States of America	7	Indian
1419_4029_5696_5278	short	3D	fat	18.58	24	Female	United States of America	United States of America	7	Indian
1419_4029_5696_5278	short	3D	fat	20.86	24	Female	United States of America	United States of America	7	Indian
1419_4029_5696_5278	short	3D	fat	18.58	24	Female	United States of America	United States of America	7	Indian
1419_4029_5696_5278	long	3D	fat	22.57	24	Female	United States of America	United States of America	7	Indian
1419_4029_5696_5278	long	3D	muscle	25.42	24	Female	United States of America	United States of America	7	Indian
1419_4029_5696_5278	long	3D	muscle	23.14	24	Female	United States of America	United States of America	7	Indian
1419_4029_5696_5278	long	3D	fat	20.86	24	Female	United States of America	United States of America	7	Indian
1419_4029_5696_5278	long	3D	fat	20.29	24	Female	United States of America	United States of America	7	Indian
1419_4029_5696_5278	long	3D	muscle	19.72	24	Female	United States of America	United States of America	7	Indian
1419_4029_5696_5278	long	3D	fat	23.71	24	Female	United States of America	United States of America	7	Indian
1419_4029_5696_5278	long	3D	muscle	25.99	24	Female	United States of America	United States of America	7	Indian
1419_4029_5696_5278	long	3D	muscle	24.28	24	Female	United States of America	United States of America	7	Indian
1419_4029_5696_5278	long	3D	fat	18.58	24	Female	United States of America	United States of America	7	Indian
1487_3396_7652_4570	short	independent 2D	muscle	25.99	44	Female	United States of America	United States of America	4	Caucasian
1487_3396_7652_4570	short	matched 2D	muscle	20.86	44	Female	United States of America	United States of America	4	Caucasian
1487_3396_7652_4570	short	matched 2D	fat	19.72	44	Female	United States of America	United States of America	4	Caucasian
1487_3396_7652_4570	short	independent 2D	muscle	22	44	Female	United States of America	United States of America	4	Caucasian
1487_3396_7652_4570	short	matched 2D	muscle	18.58	44	Female	United States of America	United States of America	4	Caucasian
1487_3396_7652_4570	short	independent 2D	fat	19.72	44	Female	United States of America	United States of America	4	Caucasian
1487_3396_7652_4570	short	matched 2D	fat	20.86	44	Female	United States of America	United States of America	4	Caucasian
1487_3396_7652_4570	short	matched 2D	muscle	20.29	44	Female	United States of America	United States of America	4	Caucasian
1487_3396_7652_4570	short	matched 2D	fat	22	44	Female	United States of America	United States of America	4	Caucasian
1487_3396_7652_4570	short	independent 2D	muscle	22	44	Female	United States of America	United States of America	4	Caucasian
1487_3396_7652_4570	short	independent 2D	fat	18.01	44	Female	United States of America	United States of America	4	Caucasian
1487_3396_7652_4570	short	matched 2D	muscle	19.15	44	Female	United States of America	United States of America	4	Caucasian
1487_3396_7652_4570	short	independent 2D	muscle	22	44	Female	United States of America	United States of America	4	Caucasian
1487_3396_7652_4570	short	independent 2D	fat	22.57	44	Female	United States of America	United States of America	4	Caucasian
1487_3396_7652_4570	short	matched 2D	fat	22.57	44	Female	United States of America	United States of America	4	Caucasian
1487_3396_7652_4570	short	independent 2D	muscle	23.71	44	Female	United States of America	United States of America	4	Caucasian
1487_3396_7652_4570	short	independent 2D	fat	25.42	44	Female	United States of America	United States of America	4	Caucasian
1487_3396_7652_4570	short	matched 2D	muscle	20.29	44	Female	United States of America	United States of America	4	Caucasian
1487_3396_7652_4570	short	independent 2D	fat	19.72	44	Female	United States of America	United States of America	4	Caucasian
1487_3396_7652_4570	short	matched 2D	fat	22	44	Female	United States of America	United States of America	4	Caucasian
1487_3396_7652_4570	long	matched 2D	muscle	21.43	44	Female	United States of America	United States of America	4	Caucasian
1487_3396_7652_4570	long	independent 2D	fat	22	44	Female	United States of America	United States of America	4	Caucasian
1487_3396_7652_4570	long	matched 2D	fat	22.57	44	Female	United States of America	United States of America	4	Caucasian
1487_3396_7652_4570	long	independent 2D	muscle	20.86	44	Female	United States of America	United States of America	4	Caucasian
1487_3396_7652_4570	long	independent 2D	muscle	22	44	Female	United States of America	United States of America	4	Caucasian
1487_3396_7652_4570	long	matched 2D	muscle	21.43	44	Female	United States of America	United States of America	4	Caucasian
1487_3396_7652_4570	long	matched 2D	muscle	18.01	44	Female	United States of America	United States of America	4	Caucasian
1487_3396_7652_4570	long	independent 2D	muscle	19.72	44	Female	United States of America	United States of America	4	Caucasian
1487_3396_7652_4570	long	independent 2D	fat	18.58	44	Female	United States of America	United States of America	4	Caucasian
1487_3396_7652_4570	long	matched 2D	fat	18.58	44	Female	United States of America	United States of America	4	Caucasian
1487_3396_7652_4570	long	matched 2D	fat	18.58	44	Female	United States of America	United States of America	4	Caucasian
1487_3396_7652_4570	long	matched 2D	fat	20.86	44	Female	United States of America	United States of America	4	Caucasian
1487_3396_7652_4570	long	independent 2D	muscle	19.72	44	Female	United States of America	United States of America	4	Caucasian
1487_3396_7652_4570	long	independent 2D	muscle	21.43	44	Female	United States of America	United States of America	4	Caucasian
1487_3396_7652_4570	long	matched 2D	muscle	20.29	44	Female	United States of America	United States of America	4	Caucasian
1487_3396_7652_4570	long	independent 2D	fat	18.01	44	Female	United States of America	United States of America	4	Caucasian
1487_3396_7652_4570	long	matched 2D	muscle	18.58	44	Female	United States of America	United States of America	4	Caucasian
1487_3396_7652_4570	long	independent 2D	fat	20.29	44	Female	United States of America	United States of America	4	Caucasian
1487_3396_7652_4570	long	independent 2D	fat	19.15	44	Female	United States of America	United States of America	4	Caucasian
1487_3396_7652_4570	long	matched 2D	fat	19.15	44	Female	United States of America	United States of America	4	Caucasian
1487_3396_7652_4570	short	3D	fat	22.57	44	Female	United States of America	United States of America	4	Caucasian
1487_3396_7652_4570	short	3D	fat	20.86	44	Female	United States of America	United States of America	4	Caucasian
1487_3396_7652_4570	short	3D	muscle	22.57	44	Female	United States of America	United States of America	4	Caucasian
1487_3396_7652_4570	short	3D	muscle	23.71	44	Female	United States of America	United States of America	4	Caucasian
1487_3396_7652_4570	short	3D	fat	23.14	44	Female	United States of America	United States of America	4	Caucasian
1487_3396_7652_4570	short	3D	muscle	25.42	44	Female	United States of America	United States of America	4	Caucasian
1487_3396_7652_4570	short	3D	fat	21.43	44	Female	United States of America	United States of America	4	Caucasian
1487_3396_7652_4570	short	3D	muscle	18.01	44	Female	United States of America	United States of America	4	Caucasian
1487_3396_7652_4570	short	3D	fat	19.15	44	Female	United States of America	United States of America	4	Caucasian
1487_3396_7652_4570	short	3D	muscle	20.86	44	Female	United States of America	United States of America	4	Caucasian
1487_3396_7652_4570	long	3D	muscle	18.58	44	Female	United States of America	United States of America	4	Caucasian
1487_3396_7652_4570	long	3D	fat	23.14	44	Female	United States of America	United States of America	4	Caucasian
1487_3396_7652_4570	long	3D	muscle	22.57	44	Female	United States of America	United States of America	4	Caucasian
1487_3396_7652_4570	long	3D	fat	20.29	44	Female	United States of America	United States of America	4	Caucasian
1487_3396_7652_4570	long	3D	fat	22	44	Female	United States of America	United States of America	4	Caucasian
1487_3396_7652_4570	long	3D	muscle	24.85	44	Female	United States of America	United States of America	4	Caucasian
1487_3396_7652_4570	long	3D	fat	18.58	44	Female	United States of America	United States of America	4	Caucasian
1487_3396_7652_4570	long	3D	muscle	23.71	44	Female	United States of America	United States of America	4	Caucasian
1487_3396_7652_4570	long	3D	muscle	22.57	44	Female	United States of America	United States of America	4	Caucasian
1487_3396_7652_4570	long	3D	fat	21.43	44	Female	United States of America	United States of America	4	Caucasian
1780_9358_8158_9726	short	matched 2D	fat	20.29	40	Female	United States of America	United States of America	7	Caucasian
1780_9358_8158_9726	short	independent 2D	muscle	23.14	40	Female	United States of America	United States of America	7	Caucasian
1780_9358_8158_9726	short	independent 2D	muscle	20.86	40	Female	United States of America	United States of America	7	Caucasian
1780_9358_8158_9726	short	independent 2D	muscle	23.14	40	Female	United States of America	United States of America	7	Caucasian
1780_9358_8158_9726	short	matched 2D	muscle	19.72	40	Female	United States of America	United States of America	7	Caucasian
1780_9358_8158_9726	short	independent 2D	muscle	20.29	40	Female	United States of America	United States of America	7	Caucasian
1780_9358_8158_9726	short	independent 2D	fat	22	40	Female	United States of America	United States of America	7	Caucasian
1780_9358_8158_9726	short	matched 2D	muscle	20.29	40	Female	United States of America	United States of America	7	Caucasian
1780_9358_8158_9726	short	matched 2D	muscle	20.86	40	Female	United States of America	United States of America	7	Caucasian
1780_9358_8158_9726	short	matched 2D	muscle	20.86	40	Female	United States of America	United States of America	7	Caucasian
1780_9358_8158_9726	short	independent 2D	fat	21.43	40	Female	United States of America	United States of America	7	Caucasian
1780_9358_8158_9726	short	independent 2D	fat	22	40	Female	United States of America	United States of America	7	Caucasian
1780_9358_8158_9726	short	matched 2D	fat	22.57	40	Female	United States of America	United States of America	7	Caucasian
1780_9358_8158_9726	short	independent 2D	fat	22.57	40	Female	United States of America	United States of America	7	Caucasian
1780_9358_8158_9726	short	independent 2D	muscle	20.29	40	Female	United States of America	United States of America	7	Caucasian
1780_9358_8158_9726	short	matched 2D	muscle	20.86	40	Female	United States of America	United States of America	7	Caucasian
1780_9358_8158_9726	short	independent 2D	fat	20.86	40	Female	United States of America	United States of America	7	Caucasian
1780_9358_8158_9726	short	matched 2D	fat	21.43	40	Female	United States of America	United States of America	7	Caucasian
1780_9358_8158_9726	short	matched 2D	fat	20.29	40	Female	United States of America	United States of America	7	Caucasian
1780_9358_8158_9726	short	matched 2D	fat	22.57	40	Female	United States of America	United States of America	7	Caucasian
1780_9358_8158_9726	long	matched 2D	muscle	21.43	40	Female	United States of America	United States of America	7	Caucasian
1780_9358_8158_9726	long	independent 2D	fat	21.43	40	Female	United States of America	United States of America	7	Caucasian
1780_9358_8158_9726	long	matched 2D	fat	19.15	40	Female	United States of America	United States of America	7	Caucasian
1780_9358_8158_9726	long	matched 2D	muscle	21.43	40	Female	United States of America	United States of America	7	Caucasian
1780_9358_8158_9726	long	independent 2D	fat	21.43	40	Female	United States of America	United States of America	7	Caucasian
1780_9358_8158_9726	long	matched 2D	fat	20.29	40	Female	United States of America	United States of America	7	Caucasian
1780_9358_8158_9726	long	independent 2D	muscle	20.86	40	Female	United States of America	United States of America	7	Caucasian
1780_9358_8158_9726	long	matched 2D	muscle	19.15	40	Female	United States of America	United States of America	7	Caucasian
1780_9358_8158_9726	long	matched 2D	muscle	20.29	40	Female	United States of America	United States of America	7	Caucasian
1780_9358_8158_9726	long	independent 2D	fat	20.86	40	Female	United States of America	United States of America	7	Caucasian
1780_9358_8158_9726	long	matched 2D	muscle	21.43	40	Female	United States of America	United States of America	7	Caucasian
1780_9358_8158_9726	long	independent 2D	muscle	20.29	40	Female	United States of America	United States of America	7	Caucasian
1780_9358_8158_9726	long	independent 2D	muscle	19.72	40	Female	United States of America	United States of America	7	Caucasian
1780_9358_8158_9726	long	independent 2D	muscle	20.86	40	Female	United States of America	United States of America	7	Caucasian
1780_9358_8158_9726	long	matched 2D	fat	19.15	40	Female	United States of America	United States of America	7	Caucasian
1780_9358_8158_9726	long	independent 2D	fat	20.29	40	Female	United States of America	United States of America	7	Caucasian
1780_9358_8158_9726	long	matched 2D	fat	21.43	40	Female	United States of America	United States of America	7	Caucasian
1780_9358_8158_9726	long	independent 2D	muscle	21.43	40	Female	United States of America	United States of America	7	Caucasian
1780_9358_8158_9726	long	independent 2D	fat	24.28	40	Female	United States of America	United States of America	7	Caucasian
1780_9358_8158_9726	long	matched 2D	fat	20.29	40	Female	United States of America	United States of America	7	Caucasian
1780_9358_8158_9726	short	3D	muscle	19.15	40	Female	United States of America	United States of America	7	Caucasian
1780_9358_8158_9726	short	3D	muscle	20.86	40	Female	United States of America	United States of America	7	Caucasian
1780_9358_8158_9726	short	3D	fat	22.57	40	Female	United States of America	United States of America	7	Caucasian
1780_9358_8158_9726	short	3D	muscle	20.29	40	Female	United States of America	United States of America	7	Caucasian
1780_9358_8158_9726	short	3D	muscle	25.99	40	Female	United States of America	United States of America	7	Caucasian
1780_9358_8158_9726	short	3D	fat	20.86	40	Female	United States of America	United States of America	7	Caucasian
1780_9358_8158_9726	short	3D	fat	24.28	40	Female	United States of America	United States of America	7	Caucasian
1780_9358_8158_9726	short	3D	muscle	22.57	40	Female	United States of America	United States of America	7	Caucasian
1780_9358_8158_9726	short	3D	fat	20.86	40	Female	United States of America	United States of America	7	Caucasian
1780_9358_8158_9726	short	3D	fat	24.28	40	Female	United States of America	United States of America	7	Caucasian
1780_9358_8158_9726	long	3D	muscle	22	40	Female	United States of America	United States of America	7	Caucasian
1780_9358_8158_9726	long	3D	muscle	21.43	40	Female	United States of America	United States of America	7	Caucasian
1780_9358_8158_9726	long	3D	fat	20.29	40	Female	United States of America	United States of America	7	Caucasian
1780_9358_8158_9726	long	3D	fat	25.42	40	Female	United States of America	United States of America	7	Caucasian
1780_9358_8158_9726	long	3D	muscle	25.42	40	Female	United States of America	United States of America	7	Caucasian
1780_9358_8158_9726	long	3D	fat	22.57	40	Female	United States of America	United States of America	7	Caucasian
1780_9358_8158_9726	long	3D	muscle	24.85	40	Female	United States of America	United States of America	7	Caucasian
1780_9358_8158_9726	long	3D	muscle	22	40	Female	United States of America	United States of America	7	Caucasian
1780_9358_8158_9726	long	3D	fat	18.58	40	Female	United States of America	United States of America	7	Caucasian
1780_9358_8158_9726	long	3D	fat	21.43	40	Female	United States of America	United States of America	7	Caucasian
1894_8394_5816_1314	long	matched 2D	muscle	23.14	45	Female	United States of America	United States of America	7	Caucasian
1894_8394_5816_1314	long	independent 2D	fat	20.29	45	Female	United States of America	United States of America	7	Caucasian
1894_8394_5816_1314	long	independent 2D	fat	21.43	45	Female	United States of America	United States of America	7	Caucasian
1894_8394_5816_1314	long	matched 2D	fat	22	45	Female	United States of America	United States of America	7	Caucasian
1894_8394_5816_1314	long	matched 2D	fat	21.43	45	Female	United States of America	United States of America	7	Caucasian
1894_8394_5816_1314	long	matched 2D	muscle	20.86	45	Female	United States of America	United States of America	7	Caucasian
1894_8394_5816_1314	long	independent 2D	fat	23.14	45	Female	United States of America	United States of America	7	Caucasian
1894_8394_5816_1314	long	matched 2D	fat	21.43	45	Female	United States of America	United States of America	7	Caucasian
1894_8394_5816_1314	long	matched 2D	muscle	20.29	45	Female	United States of America	United States of America	7	Caucasian
1894_8394_5816_1314	long	independent 2D	muscle	22	45	Female	United States of America	United States of America	7	Caucasian
1894_8394_5816_1314	long	independent 2D	muscle	23.14	45	Female	United States of America	United States of America	7	Caucasian
1894_8394_5816_1314	long	matched 2D	fat	20.29	45	Female	United States of America	United States of America	7	Caucasian
1894_8394_5816_1314	long	independent 2D	muscle	20.86	45	Female	United States of America	United States of America	7	Caucasian
1894_8394_5816_1314	long	matched 2D	fat	22	45	Female	United States of America	United States of America	7	Caucasian
1894_8394_5816_1314	long	matched 2D	muscle	21.43	45	Female	United States of America	United States of America	7	Caucasian
1894_8394_5816_1314	long	independent 2D	muscle	21.43	45	Female	United States of America	United States of America	7	Caucasian
1894_8394_5816_1314	long	independent 2D	fat	22	45	Female	United States of America	United States of America	7	Caucasian
1894_8394_5816_1314	long	independent 2D	muscle	23.14	45	Female	United States of America	United States of America	7	Caucasian
1894_8394_5816_1314	long	independent 2D	fat	22	45	Female	United States of America	United States of America	7	Caucasian
1894_8394_5816_1314	long	matched 2D	muscle	19.15	45	Female	United States of America	United States of America	7	Caucasian
1894_8394_5816_1314	short	independent 2D	muscle	18.01	45	Female	United States of America	United States of America	7	Caucasian
1894_8394_5816_1314	short	independent 2D	muscle	18.58	45	Female	United States of America	United States of America	7	Caucasian
1894_8394_5816_1314	short	matched 2D	fat	18.58	45	Female	United States of America	United States of America	7	Caucasian
1894_8394_5816_1314	short	matched 2D	muscle	18.01	45	Female	United States of America	United States of America	7	Caucasian
1894_8394_5816_1314	short	matched 2D	muscle	21.43	45	Female	United States of America	United States of America	7	Caucasian
1894_8394_5816_1314	short	matched 2D	fat	18.58	45	Female	United States of America	United States of America	7	Caucasian
1894_8394_5816_1314	short	matched 2D	fat	22	45	Female	United States of America	United States of America	7	Caucasian
1894_8394_5816_1314	short	independent 2D	muscle	21.43	45	Female	United States of America	United States of America	7	Caucasian
1894_8394_5816_1314	short	independent 2D	fat	20.86	45	Female	United States of America	United States of America	7	Caucasian
1894_8394_5816_1314	short	matched 2D	muscle	22	45	Female	United States of America	United States of America	7	Caucasian
1894_8394_5816_1314	short	independent 2D	fat	19.15	45	Female	United States of America	United States of America	7	Caucasian
1894_8394_5816_1314	short	matched 2D	fat	19.15	45	Female	United States of America	United States of America	7	Caucasian
1894_8394_5816_1314	short	independent 2D	muscle	18.58	45	Female	United States of America	United States of America	7	Caucasian
1894_8394_5816_1314	short	matched 2D	fat	20.29	45	Female	United States of America	United States of America	7	Caucasian
1894_8394_5816_1314	short	matched 2D	muscle	22	45	Female	United States of America	United States of America	7	Caucasian
1894_8394_5816_1314	short	matched 2D	muscle	19.72	45	Female	United States of America	United States of America	7	Caucasian
1894_8394_5816_1314	short	independent 2D	fat	19.15	45	Female	United States of America	United States of America	7	Caucasian
1894_8394_5816_1314	short	independent 2D	fat	20.86	45	Female	United States of America	United States of America	7	Caucasian
1894_8394_5816_1314	short	independent 2D	muscle	19.72	45	Female	United States of America	United States of America	7	Caucasian
1894_8394_5816_1314	short	independent 2D	fat	18.01	45	Female	United States of America	United States of America	7	Caucasian
1894_8394_5816_1314	long	3D	muscle	21.43	45	Female	United States of America	United States of America	7	Caucasian
1894_8394_5816_1314	long	3D	muscle	24.28	45	Female	United States of America	United States of America	7	Caucasian
1894_8394_5816_1314	long	3D	muscle	23.14	45	Female	United States of America	United States of America	7	Caucasian
1894_8394_5816_1314	long	3D	fat	23.71	45	Female	United States of America	United States of America	7	Caucasian
1894_8394_5816_1314	long	3D	fat	22	45	Female	United States of America	United States of America	7	Caucasian
1894_8394_5816_1314	long	3D	fat	23.71	45	Female	United States of America	United States of America	7	Caucasian
1894_8394_5816_1314	long	3D	muscle	21.43	45	Female	United States of America	United States of America	7	Caucasian
1894_8394_5816_1314	long	3D	fat	19.72	45	Female	United States of America	United States of America	7	Caucasian
1894_8394_5816_1314	long	3D	fat	25.42	45	Female	United States of America	United States of America	7	Caucasian
1894_8394_5816_1314	long	3D	muscle	24.28	45	Female	United States of America	United States of America	7	Caucasian
1894_8394_5816_1314	short	3D	fat	25.42	45	Female	United States of America	United States of America	7	Caucasian
1894_8394_5816_1314	short	3D	muscle	23.71	45	Female	United States of America	United States of America	7	Caucasian
1894_8394_5816_1314	short	3D	muscle	23.71	45	Female	United States of America	United States of America	7	Caucasian
1894_8394_5816_1314	short	3D	muscle	25.99	45	Female	United States of America	United States of America	7	Caucasian
1894_8394_5816_1314	short	3D	muscle	23.71	45	Female	United States of America	United States of America	7	Caucasian
1894_8394_5816_1314	short	3D	fat	22	45	Female	United States of America	United States of America	7	Caucasian
1894_8394_5816_1314	short	3D	fat	19.15	45	Female	United States of America	United States of America	7	Caucasian
1894_8394_5816_1314	short	3D	fat	18.58	45	Female	United States of America	United States of America	7	Caucasian
1894_8394_5816_1314	short	3D	muscle	18.58	45	Female	United States of America	United States of America	7	Caucasian
1894_8394_5816_1314	short	3D	fat	24.85	45	Female	United States of America	United States of America	7	Caucasian
2265_6585_5131_2469	long	matched 2D	muscle	23.71	27	Female	United States of America	United States of America	4	African
2265_6585_5131_2469	long	matched 2D	fat	20.29	27	Female	United States of America	United States of America	4	African
2265_6585_5131_2469	long	independent 2D	fat	21.43	27	Female	United States of America	United States of America	4	African
2265_6585_5131_2469	long	matched 2D	muscle	22	27	Female	United States of America	United States of America	4	African
2265_6585_5131_2469	long	independent 2D	fat	25.99	27	Female	United States of America	United States of America	4	African
2265_6585_5131_2469	long	matched 2D	fat	24.85	27	Female	United States of America	United States of America	4	African
2265_6585_5131_2469	long	matched 2D	muscle	22.57	27	Female	United States of America	United States of America	4	African
2265_6585_5131_2469	long	independent 2D	muscle	19.72	27	Female	United States of America	United States of America	4	African
2265_6585_5131_2469	long	independent 2D	muscle	24.85	27	Female	United States of America	United States of America	4	African
2265_6585_5131_2469	long	independent 2D	fat	19.15	27	Female	United States of America	United States of America	4	African
2265_6585_5131_2469	long	matched 2D	fat	19.72	27	Female	United States of America	United States of America	4	African
2265_6585_5131_2469	long	independent 2D	fat	18.58	27	Female	United States of America	United States of America	4	African
2265_6585_5131_2469	long	independent 2D	muscle	24.85	27	Female	United States of America	United States of America	4	African
2265_6585_5131_2469	long	matched 2D	fat	18.58	27	Female	United States of America	United States of America	4	African
2265_6585_5131_2469	long	matched 2D	fat	22.57	27	Female	United States of America	United States of America	4	African
2265_6585_5131_2469	long	independent 2D	muscle	23.71	27	Female	United States of America	United States of America	4	African
2265_6585_5131_2469	long	independent 2D	fat	21.43	27	Female	United States of America	United States of America	4	African
2265_6585_5131_2469	long	matched 2D	muscle	18.58	27	Female	United States of America	United States of America	4	African
2265_6585_5131_2469	long	independent 2D	muscle	19.15	27	Female	United States of America	United States of America	4	African
2265_6585_5131_2469	long	matched 2D	muscle	19.15	27	Female	United States of America	United States of America	4	African
2265_6585_5131_2469	short	matched 2D	fat	23.14	27	Female	United States of America	United States of America	4	African
2265_6585_5131_2469	short	matched 2D	muscle	20.29	27	Female	United States of America	United States of America	4	African
2265_6585_5131_2469	short	independent 2D	muscle	25.99	27	Female	United States of America	United States of America	4	African
2265_6585_5131_2469	short	independent 2D	muscle	22.57	27	Female	United States of America	United States of America	4	African
2265_6585_5131_2469	short	matched 2D	fat	23.14	27	Female	United States of America	United States of America	4	African
2265_6585_5131_2469	short	independent 2D	fat	21.43	27	Female	United States of America	United States of America	4	African
2265_6585_5131_2469	short	independent 2D	fat	23.71	27	Female	United States of America	United States of America	4	African
2265_6585_5131_2469	short	independent 2D	fat	19.15	27	Female	United States of America	United States of America	4	African
2265_6585_5131_2469	short	independent 2D	muscle	19.15	27	Female	United States of America	United States of America	4	African
2265_6585_5131_2469	short	matched 2D	muscle	25.42	27	Female	United States of America	United States of America	4	African
2265_6585_5131_2469	short	matched 2D	fat	25.42	27	Female	United States of America	United States of America	4	African
2265_6585_5131_2469	short	independent 2D	fat	18.58	27	Female	United States of America	United States of America	4	African
2265_6585_5131_2469	short	matched 2D	fat	23.71	27	Female	United States of America	United States of America	4	African
2265_6585_5131_2469	short	matched 2D	muscle	23.14	27	Female	United States of America	United States of America	4	African
2265_6585_5131_2469	short	matched 2D	muscle	20.86	27	Female	United States of America	United States of America	4	African
2265_6585_5131_2469	short	independent 2D	fat	25.99	27	Female	United States of America	United States of America	4	African
2265_6585_5131_2469	short	independent 2D	muscle	18.01	27	Female	United States of America	United States of America	4	African
2265_6585_5131_2469	short	independent 2D	muscle	24.85	27	Female	United States of America	United States of America	4	African
2265_6585_5131_2469	short	matched 2D	fat	24.28	27	Female	United States of America	United States of America	4	African
2265_6585_5131_2469	short	matched 2D	muscle	22	27	Female	United States of America	United States of America	4	African
2265_6585_5131_2469	long	3D	fat	23.14	27	Female	United States of America	United States of America	4	African
2265_6585_5131_2469	long	3D	muscle	18.01	27	Female	United States of America	United States of America	4	African
2265_6585_5131_2469	long	3D	fat	22	27	Female	United States of America	United States of America	4	African
2265_6585_5131_2469	long	3D	muscle	18.01	27	Female	United States of America	United States of America	4	African
2265_6585_5131_2469	long	3D	fat	25.42	27	Female	United States of America	United States of America	4	African
2265_6585_5131_2469	long	3D	muscle	20.86	27	Female	United States of America	United States of America	4	African
2265_6585_5131_2469	long	3D	muscle	19.15	27	Female	United States of America	United States of America	4	African
2265_6585_5131_2469	long	3D	fat	21.43	27	Female	United States of America	United States of America	4	African
2265_6585_5131_2469	long	3D	muscle	22.57	27	Female	United States of America	United States of America	4	African
2265_6585_5131_2469	long	3D	fat	18.58	27	Female	United States of America	United States of America	4	African
2265_6585_5131_2469	short	3D	fat	22.57	27	Female	United States of America	United States of America	4	African
2265_6585_5131_2469	short	3D	fat	24.28	27	Female	United States of America	United States of America	4	African
2265_6585_5131_2469	short	3D	muscle	19.72	27	Female	United States of America	United States of America	4	African
2265_6585_5131_2469	short	3D	muscle	21.43	27	Female	United States of America	United States of America	4	African
2265_6585_5131_2469	short	3D	muscle	21.43	27	Female	United States of America	United States of America	4	African
2265_6585_5131_2469	short	3D	fat	22	27	Female	United States of America	United States of America	4	African
2265_6585_5131_2469	short	3D	muscle	19.72	27	Female	United States of America	United States of America	4	African
2265_6585_5131_2469	short	3D	fat	20.29	27	Female	United States of America	United States of America	4	African
2265_6585_5131_2469	short	3D	muscle	20.86	27	Female	United States of America	United States of America	4	African
2265_6585_5131_2469	short	3D	fat	21.43	27	Female	United States of America	United States of America	4	African
2412_5325_7543_8289	short	independent 2D	fat	21.43	33	Female	United States of America	United States of America	6	Caucasian
2412_5325_7543_8289	short	independent 2D	muscle	24.85	33	Female	United States of America	United States of America	6	Caucasian
2412_5325_7543_8289	short	matched 2D	muscle	23.71	33	Female	United States of America	United States of America	6	Caucasian
2412_5325_7543_8289	short	matched 2D	fat	24.85	33	Female	United States of America	United States of America	6	Caucasian
2412_5325_7543_8289	short	independent 2D	muscle	19.15	33	Female	United States of America	United States of America	6	Caucasian
2412_5325_7543_8289	short	independent 2D	muscle	24.28	33	Female	United States of America	United States of America	6	Caucasian
2412_5325_7543_8289	short	matched 2D	muscle	20.86	33	Female	United States of America	United States of America	6	Caucasian
2412_5325_7543_8289	short	independent 2D	fat	22	33	Female	United States of America	United States of America	6	Caucasian
2412_5325_7543_8289	short	independent 2D	muscle	22.57	33	Female	United States of America	United States of America	6	Caucasian
2412_5325_7543_8289	short	independent 2D	muscle	18.01	33	Female	United States of America	United States of America	6	Caucasian
2412_5325_7543_8289	short	matched 2D	fat	18.58	33	Female	United States of America	United States of America	6	Caucasian
2412_5325_7543_8289	short	matched 2D	muscle	23.71	33	Female	United States of America	United States of America	6	Caucasian
2412_5325_7543_8289	short	matched 2D	muscle	23.14	33	Female	United States of America	United States of America	6	Caucasian
2412_5325_7543_8289	short	independent 2D	fat	19.72	33	Female	United States of America	United States of America	6	Caucasian
2412_5325_7543_8289	short	matched 2D	fat	18.01	33	Female	United States of America	United States of America	6	Caucasian
2412_5325_7543_8289	short	independent 2D	fat	20.29	33	Female	United States of America	United States of America	6	Caucasian
2412_5325_7543_8289	short	matched 2D	fat	18.58	33	Female	United States of America	United States of America	6	Caucasian
2412_5325_7543_8289	short	matched 2D	fat	24.28	33	Female	United States of America	United States of America	6	Caucasian
2412_5325_7543_8289	short	independent 2D	fat	25.99	33	Female	United States of America	United States of America	6	Caucasian
2412_5325_7543_8289	short	matched 2D	muscle	21.43	33	Female	United States of America	United States of America	6	Caucasian
2412_5325_7543_8289	long	matched 2D	muscle	22	33	Female	United States of America	United States of America	6	Caucasian
2412_5325_7543_8289	long	matched 2D	muscle	24.28	33	Female	United States of America	United States of America	6	Caucasian
2412_5325_7543_8289	long	independent 2D	muscle	19.72	33	Female	United States of America	United States of America	6	Caucasian
2412_5325_7543_8289	long	matched 2D	muscle	19.72	33	Female	United States of America	United States of America	6	Caucasian
2412_5325_7543_8289	long	matched 2D	muscle	19.15	33	Female	United States of America	United States of America	6	Caucasian
2412_5325_7543_8289	long	matched 2D	fat	22.57	33	Female	United States of America	United States of America	6	Caucasian
2412_5325_7543_8289	long	independent 2D	fat	20.86	33	Female	United States of America	United States of America	6	Caucasian
2412_5325_7543_8289	long	independent 2D	fat	22	33	Female	United States of America	United States of America	6	Caucasian
2412_5325_7543_8289	long	matched 2D	fat	20.86	33	Female	United States of America	United States of America	6	Caucasian
2412_5325_7543_8289	long	matched 2D	muscle	18.01	33	Female	United States of America	United States of America	6	Caucasian
2412_5325_7543_8289	long	independent 2D	muscle	21.43	33	Female	United States of America	United States of America	6	Caucasian
2412_5325_7543_8289	long	matched 2D	fat	23.71	33	Female	United States of America	United States of America	6	Caucasian
2412_5325_7543_8289	long	matched 2D	fat	19.72	33	Female	United States of America	United States of America	6	Caucasian
2412_5325_7543_8289	long	independent 2D	muscle	23.14	33	Female	United States of America	United States of America	6	Caucasian
2412_5325_7543_8289	long	independent 2D	fat	23.14	33	Female	United States of America	United States of America	6	Caucasian
2412_5325_7543_8289	long	independent 2D	muscle	20.29	33	Female	United States of America	United States of America	6	Caucasian
2412_5325_7543_8289	long	independent 2D	muscle	22	33	Female	United States of America	United States of America	6	Caucasian
2412_5325_7543_8289	long	matched 2D	fat	22.57	33	Female	United States of America	United States of America	6	Caucasian
2412_5325_7543_8289	long	independent 2D	fat	21.43	33	Female	United States of America	United States of America	6	Caucasian
2412_5325_7543_8289	long	independent 2D	fat	19.72	33	Female	United States of America	United States of America	6	Caucasian
2412_5325_7543_8289	short	3D	muscle	18.58	33	Female	United States of America	United States of America	6	Caucasian
2412_5325_7543_8289	short	3D	fat	18.58	33	Female	United States of America	United States of America	6	Caucasian
2412_5325_7543_8289	short	3D	fat	20.86	33	Female	United States of America	United States of America	6	Caucasian
2412_5325_7543_8289	short	3D	fat	19.72	33	Female	United States of America	United States of America	6	Caucasian
2412_5325_7543_8289	short	3D	muscle	20.86	33	Female	United States of America	United States of America	6	Caucasian
2412_5325_7543_8289	short	3D	muscle	19.72	33	Female	United States of America	United States of America	6	Caucasian
2412_5325_7543_8289	short	3D	muscle	25.99	33	Female	United States of America	United States of America	6	Caucasian
2412_5325_7543_8289	short	3D	muscle	24.85	33	Female	United States of America	United States of America	6	Caucasian
2412_5325_7543_8289	short	3D	fat	18.58	33	Female	United States of America	United States of America	6	Caucasian
2412_5325_7543_8289	short	3D	fat	24.85	33	Female	United States of America	United States of America	6	Caucasian
2412_5325_7543_8289	long	3D	muscle	24.85	33	Female	United States of America	United States of America	6	Caucasian
2412_5325_7543_8289	long	3D	muscle	23.71	33	Female	United States of America	United States of America	6	Caucasian
2412_5325_7543_8289	long	3D	fat	25.42	33	Female	United States of America	United States of America	6	Caucasian
2412_5325_7543_8289	long	3D	fat	22	33	Female	United States of America	United States of America	6	Caucasian
2412_5325_7543_8289	long	3D	fat	22.57	33	Female	United States of America	United States of America	6	Caucasian
2412_5325_7543_8289	long	3D	muscle	24.85	33	Female	United States of America	United States of America	6	Caucasian
2412_5325_7543_8289	long	3D	fat	25.42	33	Female	United States of America	United States of America	6	Caucasian
2412_5325_7543_8289	long	3D	fat	24.28	33	Female	United States of America	United States of America	6	Caucasian
2412_5325_7543_8289	long	3D	muscle	19.72	33	Female	United States of America	United States of America	6	Caucasian
2412_5325_7543_8289	long	3D	muscle	24.28	33	Female	United States of America	United States of America	6	Caucasian
2424_6323_4594_1964	long	matched 2D	muscle	19.72	32	Female	United States of America	United States of America	7	African
2424_6323_4594_1964	long	matched 2D	muscle	23.14	32	Female	United States of America	United States of America	7	African
2424_6323_4594_1964	long	independent 2D	muscle	20.29	32	Female	United States of America	United States of America	7	African
2424_6323_4594_1964	long	independent 2D	muscle	23.14	32	Female	United States of America	United States of America	7	African
2424_6323_4594_1964	long	independent 2D	fat	22	32	Female	United States of America	United States of America	7	African
2424_6323_4594_1964	long	independent 2D	fat	18.58	32	Female	United States of America	United States of America	7	African
2424_6323_4594_1964	long	matched 2D	fat	19.15	32	Female	United States of America	United States of America	7	African
2424_6323_4594_1964	long	independent 2D	fat	24.85	32	Female	United States of America	United States of America	7	African
2424_6323_4594_1964	long	independent 2D	muscle	21.43	32	Female	United States of America	United States of America	7	African
2424_6323_4594_1964	long	matched 2D	muscle	22	32	Female	United States of America	United States of America	7	African
2424_6323_4594_1964	long	matched 2D	fat	18.58	32	Female	United States of America	United States of America	7	African
2424_6323_4594_1964	long	matched 2D	muscle	18.58	32	Female	United States of America	United States of America	7	African
2424_6323_4594_1964	long	independent 2D	fat	18.58	32	Female	United States of America	United States of America	7	African
2424_6323_4594_1964	long	matched 2D	muscle	18.01	32	Female	United States of America	United States of America	7	African
2424_6323_4594_1964	long	matched 2D	fat	18.58	32	Female	United States of America	United States of America	7	African
2424_6323_4594_1964	long	independent 2D	fat	18.58	32	Female	United States of America	United States of America	7	African
2424_6323_4594_1964	long	matched 2D	fat	18.58	32	Female	United States of America	United States of America	7	African
2424_6323_4594_1964	long	independent 2D	muscle	18.01	32	Female	United States of America	United States of America	7	African
2424_6323_4594_1964	long	independent 2D	muscle	19.72	32	Female	United States of America	United States of America	7	African
2424_6323_4594_1964	long	matched 2D	fat	18.58	32	Female	United States of America	United States of America	7	African
2424_6323_4594_1964	short	matched 2D	muscle	25.99	32	Female	United States of America	United States of America	7	African
2424_6323_4594_1964	short	matched 2D	fat	19.72	32	Female	United States of America	United States of America	7	African
2424_6323_4594_1964	short	matched 2D	fat	18.58	32	Female	United States of America	United States of America	7	African
2424_6323_4594_1964	short	matched 2D	muscle	22.57	32	Female	United States of America	United States of America	7	African
2424_6323_4594_1964	short	independent 2D	fat	22	32	Female	United States of America	United States of America	7	African
2424_6323_4594_1964	short	independent 2D	muscle	18.58	32	Female	United States of America	United States of America	7	African
2424_6323_4594_1964	short	matched 2D	muscle	24.85	32	Female	United States of America	United States of America	7	African
2424_6323_4594_1964	short	matched 2D	fat	19.72	32	Female	United States of America	United States of America	7	African
2424_6323_4594_1964	short	independent 2D	fat	20.86	32	Female	United States of America	United States of America	7	African
2424_6323_4594_1964	short	independent 2D	fat	21.43	32	Female	United States of America	United States of America	7	African
2424_6323_4594_1964	short	independent 2D	fat	22	32	Female	United States of America	United States of America	7	African
2424_6323_4594_1964	short	independent 2D	muscle	19.15	32	Female	United States of America	United States of America	7	African
2424_6323_4594_1964	short	matched 2D	fat	20.29	32	Female	United States of America	United States of America	7	African
2424_6323_4594_1964	short	matched 2D	fat	21.43	32	Female	United States of America	United States of America	7	African
2424_6323_4594_1964	short	matched 2D	muscle	18.58	32	Female	United States of America	United States of America	7	African
2424_6323_4594_1964	short	independent 2D	muscle	19.72	32	Female	United States of America	United States of America	7	African
2424_6323_4594_1964	short	independent 2D	muscle	23.14	32	Female	United States of America	United States of America	7	African
2424_6323_4594_1964	short	independent 2D	muscle	20.86	32	Female	United States of America	United States of America	7	African
2424_6323_4594_1964	short	matched 2D	muscle	20.86	32	Female	United States of America	United States of America	7	African
2424_6323_4594_1964	short	independent 2D	fat	19.15	32	Female	United States of America	United States of America	7	African
2424_6323_4594_1964	long	3D	muscle	19.15	32	Female	United States of America	United States of America	7	African
2424_6323_4594_1964	long	3D	muscle	20.86	32	Female	United States of America	United States of America	7	African
2424_6323_4594_1964	long	3D	fat	19.72	32	Female	United States of America	United States of America	7	African
2424_6323_4594_1964	long	3D	muscle	18.01	32	Female	United States of America	United States of America	7	African
2424_6323_4594_1964	long	3D	muscle	22.57	32	Female	United States of America	United States of America	7	African
2424_6323_4594_1964	long	3D	fat	18.58	32	Female	United States of America	United States of America	7	African
2424_6323_4594_1964	long	3D	muscle	24.28	32	Female	United States of America	United States of America	7	African
2424_6323_4594_1964	long	3D	fat	25.42	32	Female	United States of America	United States of America	7	African
2424_6323_4594_1964	long	3D	fat	23.71	32	Female	United States of America	United States of America	7	African
2424_6323_4594_1964	long	3D	fat	23.71	32	Female	United States of America	United States of America	7	African
2424_6323_4594_1964	short	3D	fat	23.71	32	Female	United States of America	United States of America	7	African
2424_6323_4594_1964	short	3D	fat	20.86	32	Female	United States of America	United States of America	7	African
2424_6323_4594_1964	short	3D	muscle	25.42	32	Female	United States of America	United States of America	7	African
2424_6323_4594_1964	short	3D	fat	25.42	32	Female	United States of America	United States of America	7	African
2424_6323_4594_1964	short	3D	fat	22.57	32	Female	United States of America	United States of America	7	African
2424_6323_4594_1964	short	3D	fat	22.57	32	Female	United States of America	United States of America	7	African
2424_6323_4594_1964	short	3D	muscle	18.58	32	Female	United States of America	United States of America	7	African
2424_6323_4594_1964	short	3D	muscle	19.72	32	Female	United States of America	United States of America	7	African
2424_6323_4594_1964	short	3D	muscle	19.72	32	Female	United States of America	United States of America	7	African
2424_6323_4594_1964	short	3D	muscle	19.72	32	Female	United States of America	United States of America	7	African
2427_1038_6316_5479	long	matched 2D	muscle	19.72	23	Female	United States of America	United States of America	7	Caucasian
2427_1038_6316_5479	long	matched 2D	fat	20.29	23	Female	United States of America	United States of America	7	Caucasian
2427_1038_6316_5479	long	independent 2D	fat	22	23	Female	United States of America	United States of America	7	Caucasian
2427_1038_6316_5479	long	matched 2D	fat	20.86	23	Female	United States of America	United States of America	7	Caucasian
2427_1038_6316_5479	long	independent 2D	muscle	19.15	23	Female	United States of America	United States of America	7	Caucasian
2427_1038_6316_5479	long	matched 2D	muscle	18.01	23	Female	United States of America	United States of America	7	Caucasian
2427_1038_6316_5479	long	matched 2D	fat	18.58	23	Female	United States of America	United States of America	7	Caucasian
2427_1038_6316_5479	long	independent 2D	fat	19.72	23	Female	United States of America	United States of America	7	Caucasian
2427_1038_6316_5479	long	matched 2D	muscle	19.72	23	Female	United States of America	United States of America	7	Caucasian
2427_1038_6316_5479	long	independent 2D	muscle	20.29	23	Female	United States of America	United States of America	7	Caucasian
2427_1038_6316_5479	long	matched 2D	fat	18.58	23	Female	United States of America	United States of America	7	Caucasian
2427_1038_6316_5479	long	matched 2D	muscle	23.71	23	Female	United States of America	United States of America	7	Caucasian
2427_1038_6316_5479	long	independent 2D	fat	22	23	Female	United States of America	United States of America	7	Caucasian
2427_1038_6316_5479	long	independent 2D	fat	20.86	23	Female	United States of America	United States of America	7	Caucasian
2427_1038_6316_5479	long	independent 2D	muscle	24.28	23	Female	United States of America	United States of America	7	Caucasian
2427_1038_6316_5479	long	matched 2D	muscle	25.42	23	Female	United States of America	United States of America	7	Caucasian
2427_1038_6316_5479	long	independent 2D	muscle	20.86	23	Female	United States of America	United States of America	7	Caucasian
2427_1038_6316_5479	long	matched 2D	fat	20.29	23	Female	United States of America	United States of America	7	Caucasian
2427_1038_6316_5479	long	independent 2D	fat	20.29	23	Female	United States of America	United States of America	7	Caucasian
2427_1038_6316_5479	long	independent 2D	muscle	19.15	23	Female	United States of America	United States of America	7	Caucasian
2427_1038_6316_5479	short	independent 2D	muscle	21.43	23	Female	United States of America	United States of America	7	Caucasian
2427_1038_6316_5479	short	independent 2D	fat	22	23	Female	United States of America	United States of America	7	Caucasian
2427_1038_6316_5479	short	independent 2D	fat	19.15	23	Female	United States of America	United States of America	7	Caucasian
2427_1038_6316_5479	short	independent 2D	muscle	21.43	23	Female	United States of America	United States of America	7	Caucasian
2427_1038_6316_5479	short	matched 2D	muscle	19.15	23	Female	United States of America	United States of America	7	Caucasian
2427_1038_6316_5479	short	independent 2D	fat	20.29	23	Female	United States of America	United States of America	7	Caucasian
2427_1038_6316_5479	short	matched 2D	fat	18.58	23	Female	United States of America	United States of America	7	Caucasian
2427_1038_6316_5479	short	independent 2D	muscle	25.42	23	Female	United States of America	United States of America	7	Caucasian
2427_1038_6316_5479	short	matched 2D	fat	22.57	23	Female	United States of America	United States of America	7	Caucasian
2427_1038_6316_5479	short	independent 2D	fat	22.57	23	Female	United States of America	United States of America	7	Caucasian
2427_1038_6316_5479	short	independent 2D	muscle	25.42	23	Female	United States of America	United States of America	7	Caucasian
2427_1038_6316_5479	short	matched 2D	fat	19.15	23	Female	United States of America	United States of America	7	Caucasian
2427_1038_6316_5479	short	matched 2D	muscle	19.72	23	Female	United States of America	United States of America	7	Caucasian
2427_1038_6316_5479	short	matched 2D	muscle	22	23	Female	United States of America	United States of America	7	Caucasian
2427_1038_6316_5479	short	matched 2D	fat	20.29	23	Female	United States of America	United States of America	7	Caucasian
2427_1038_6316_5479	short	independent 2D	fat	21.43	23	Female	United States of America	United States of America	7	Caucasian
2427_1038_6316_5479	short	independent 2D	muscle	20.29	23	Female	United States of America	United States of America	7	Caucasian
2427_1038_6316_5479	short	matched 2D	muscle	18.01	23	Female	United States of America	United States of America	7	Caucasian
2427_1038_6316_5479	short	matched 2D	muscle	19.72	23	Female	United States of America	United States of America	7	Caucasian
2427_1038_6316_5479	short	matched 2D	fat	18.01	23	Female	United States of America	United States of America	7	Caucasian
2427_1038_6316_5479	long	3D	muscle	22.57	23	Female	United States of America	United States of America	7	Caucasian
2427_1038_6316_5479	long	3D	muscle	20.29	23	Female	United States of America	United States of America	7	Caucasian
2427_1038_6316_5479	long	3D	muscle	20.29	23	Female	United States of America	United States of America	7	Caucasian
2427_1038_6316_5479	long	3D	fat	25.99	23	Female	United States of America	United States of America	7	Caucasian
2427_1038_6316_5479	long	3D	muscle	23.14	23	Female	United States of America	United States of America	7	Caucasian
2427_1038_6316_5479	long	3D	fat	18.01	23	Female	United States of America	United States of America	7	Caucasian
2427_1038_6316_5479	long	3D	fat	20.86	23	Female	United States of America	United States of America	7	Caucasian
2427_1038_6316_5479	long	3D	fat	18.58	23	Female	United States of America	United States of America	7	Caucasian
2427_1038_6316_5479	long	3D	muscle	24.28	23	Female	United States of America	United States of America	7	Caucasian
2427_1038_6316_5479	long	3D	fat	23.14	23	Female	United States of America	United States of America	7	Caucasian
2427_1038_6316_5479	short	3D	muscle	23.71	23	Female	United States of America	United States of America	7	Caucasian
2427_1038_6316_5479	short	3D	fat	19.15	23	Female	United States of America	United States of America	7	Caucasian
2427_1038_6316_5479	short	3D	muscle	23.14	23	Female	United States of America	United States of America	7	Caucasian
2427_1038_6316_5479	short	3D	muscle	24.28	23	Female	United States of America	United States of America	7	Caucasian
2427_1038_6316_5479	short	3D	fat	22.57	23	Female	United States of America	United States of America	7	Caucasian
2427_1038_6316_5479	short	3D	fat	19.15	23	Female	United States of America	United States of America	7	Caucasian
2427_1038_6316_5479	short	3D	fat	18.58	23	Female	United States of America	United States of America	7	Caucasian
2427_1038_6316_5479	short	3D	fat	18.01	23	Female	United States of America	United States of America	7	Caucasian
2427_1038_6316_5479	short	3D	muscle	24.85	23	Female	United States of America	United States of America	7	Caucasian
2427_1038_6316_5479	short	3D	muscle	23.71	23	Female	United States of America	United States of America	7	Caucasian
2563_1852_9560_7577	short	independent 2D	fat	22.57	45	Female	United States of America	United States of America	7	Caucasian
2563_1852_9560_7577	short	matched 2D	fat	21.43	45	Female	United States of America	United States of America	7	Caucasian
2563_1852_9560_7577	short	independent 2D	fat	22	45	Female	United States of America	United States of America	7	Caucasian
2563_1852_9560_7577	short	independent 2D	fat	25.42	45	Female	United States of America	United States of America	7	Caucasian
2563_1852_9560_7577	short	matched 2D	muscle	25.42	45	Female	United States of America	United States of America	7	Caucasian
2563_1852_9560_7577	short	matched 2D	muscle	25.99	45	Female	United States of America	United States of America	7	Caucasian
2563_1852_9560_7577	short	matched 2D	fat	23.14	45	Female	United States of America	United States of America	7	Caucasian
2563_1852_9560_7577	short	independent 2D	muscle	25.42	45	Female	United States of America	United States of America	7	Caucasian
2563_1852_9560_7577	short	independent 2D	muscle	24.85	45	Female	United States of America	United States of America	7	Caucasian
2563_1852_9560_7577	short	matched 2D	fat	25.42	45	Female	United States of America	United States of America	7	Caucasian
2563_1852_9560_7577	short	matched 2D	muscle	25.42	45	Female	United States of America	United States of America	7	Caucasian
2563_1852_9560_7577	short	independent 2D	fat	23.71	45	Female	United States of America	United States of America	7	Caucasian
2563_1852_9560_7577	short	matched 2D	fat	22	45	Female	United States of America	United States of America	7	Caucasian
2563_1852_9560_7577	short	matched 2D	muscle	24.28	45	Female	United States of America	United States of America	7	Caucasian
2563_1852_9560_7577	short	independent 2D	muscle	23.71	45	Female	United States of America	United States of America	7	Caucasian
2563_1852_9560_7577	short	matched 2D	fat	23.71	45	Female	United States of America	United States of America	7	Caucasian
2563_1852_9560_7577	short	independent 2D	fat	23.14	45	Female	United States of America	United States of America	7	Caucasian
2563_1852_9560_7577	short	matched 2D	muscle	24.28	45	Female	United States of America	United States of America	7	Caucasian
2563_1852_9560_7577	short	independent 2D	muscle	22	45	Female	United States of America	United States of America	7	Caucasian
2563_1852_9560_7577	short	independent 2D	muscle	23.71	45	Female	United States of America	United States of America	7	Caucasian
2563_1852_9560_7577	long	independent 2D	fat	21.43	45	Female	United States of America	United States of America	7	Caucasian
2563_1852_9560_7577	long	independent 2D	fat	24.85	45	Female	United States of America	United States of America	7	Caucasian
2563_1852_9560_7577	long	independent 2D	muscle	24.28	45	Female	United States of America	United States of America	7	Caucasian
2563_1852_9560_7577	long	independent 2D	muscle	23.14	45	Female	United States of America	United States of America	7	Caucasian
2563_1852_9560_7577	long	matched 2D	muscle	24.85	45	Female	United States of America	United States of America	7	Caucasian
2563_1852_9560_7577	long	matched 2D	fat	20.86	45	Female	United States of America	United States of America	7	Caucasian
2563_1852_9560_7577	long	independent 2D	fat	22	45	Female	United States of America	United States of America	7	Caucasian
2563_1852_9560_7577	long	matched 2D	muscle	22.57	45	Female	United States of America	United States of America	7	Caucasian
2563_1852_9560_7577	long	matched 2D	muscle	21.43	45	Female	United States of America	United States of America	7	Caucasian
2563_1852_9560_7577	long	matched 2D	fat	21.43	45	Female	United States of America	United States of America	7	Caucasian
2563_1852_9560_7577	long	independent 2D	muscle	21.43	45	Female	United States of America	United States of America	7	Caucasian
2563_1852_9560_7577	long	matched 2D	fat	22	45	Female	United States of America	United States of America	7	Caucasian
2563_1852_9560_7577	long	independent 2D	fat	21.43	45	Female	United States of America	United States of America	7	Caucasian
2563_1852_9560_7577	long	matched 2D	fat	23.71	45	Female	United States of America	United States of America	7	Caucasian
2563_1852_9560_7577	long	matched 2D	fat	22.57	45	Female	United States of America	United States of America	7	Caucasian
2563_1852_9560_7577	long	independent 2D	fat	20.29	45	Female	United States of America	United States of America	7	Caucasian
2563_1852_9560_7577	long	matched 2D	muscle	21.43	45	Female	United States of America	United States of America	7	Caucasian
2563_1852_9560_7577	long	matched 2D	muscle	22.57	45	Female	United States of America	United States of America	7	Caucasian
2563_1852_9560_7577	long	independent 2D	muscle	22	45	Female	United States of America	United States of America	7	Caucasian
2563_1852_9560_7577	long	independent 2D	muscle	20.29	45	Female	United States of America	United States of America	7	Caucasian
2563_1852_9560_7577	short	3D	fat	22.57	45	Female	United States of America	United States of America	7	Caucasian
2563_1852_9560_7577	short	3D	muscle	19.72	45	Female	United States of America	United States of America	7	Caucasian
2563_1852_9560_7577	short	3D	fat	24.85	45	Female	United States of America	United States of America	7	Caucasian
2563_1852_9560_7577	short	3D	fat	24.28	45	Female	United States of America	United States of America	7	Caucasian
2563_1852_9560_7577	short	3D	muscle	22	45	Female	United States of America	United States of America	7	Caucasian
2563_1852_9560_7577	short	3D	muscle	24.28	45	Female	United States of America	United States of America	7	Caucasian
2563_1852_9560_7577	short	3D	muscle	24.28	45	Female	United States of America	United States of America	7	Caucasian
2563_1852_9560_7577	short	3D	muscle	22.57	45	Female	United States of America	United States of America	7	Caucasian
2563_1852_9560_7577	short	3D	fat	23.71	45	Female	United States of America	United States of America	7	Caucasian
2563_1852_9560_7577	short	3D	fat	22.57	45	Female	United States of America	United States of America	7	Caucasian
2563_1852_9560_7577	long	3D	muscle	21.43	45	Female	United States of America	United States of America	7	Caucasian
2563_1852_9560_7577	long	3D	fat	23.71	45	Female	United States of America	United States of America	7	Caucasian
2563_1852_9560_7577	long	3D	muscle	25.99	45	Female	United States of America	United States of America	7	Caucasian
2563_1852_9560_7577	long	3D	fat	20.86	45	Female	United States of America	United States of America	7	Caucasian
2563_1852_9560_7577	long	3D	muscle	25.99	45	Female	United States of America	United States of America	7	Caucasian
2563_1852_9560_7577	long	3D	fat	25.42	45	Female	United States of America	United States of America	7	Caucasian
2563_1852_9560_7577	long	3D	fat	22.57	45	Female	United States of America	United States of America	7	Caucasian
2563_1852_9560_7577	long	3D	fat	22	45	Female	United States of America	United States of America	7	Caucasian
2563_1852_9560_7577	long	3D	muscle	22	45	Female	United States of America	United States of America	7	Caucasian
2563_1852_9560_7577	long	3D	muscle	22	45	Female	United States of America	United States of America	7	Caucasian
2698_9020_3033_6884	short	independent 2D	muscle	19.72	35	Female	United States of America	United States of America	7	Caucasian
2698_9020_3033_6884	short	independent 2D	muscle	19.72	35	Female	United States of America	United States of America	7	Caucasian
2698_9020_3033_6884	short	independent 2D	fat	22.57	35	Female	United States of America	United States of America	7	Caucasian
2698_9020_3033_6884	short	matched 2D	muscle	18.58	35	Female	United States of America	United States of America	7	Caucasian
2698_9020_3033_6884	short	independent 2D	fat	18.01	35	Female	United States of America	United States of America	7	Caucasian
2698_9020_3033_6884	short	matched 2D	muscle	24.85	35	Female	United States of America	United States of America	7	Caucasian
2698_9020_3033_6884	short	independent 2D	muscle	19.15	35	Female	United States of America	United States of America	7	Caucasian
2698_9020_3033_6884	short	matched 2D	fat	18.01	35	Female	United States of America	United States of America	7	Caucasian
2698_9020_3033_6884	short	independent 2D	fat	24.28	35	Female	United States of America	United States of America	7	Caucasian
2698_9020_3033_6884	short	independent 2D	muscle	18.01	35	Female	United States of America	United States of America	7	Caucasian
2698_9020_3033_6884	short	matched 2D	fat	23.14	35	Female	United States of America	United States of America	7	Caucasian
2698_9020_3033_6884	short	matched 2D	muscle	19.72	35	Female	United States of America	United States of America	7	Caucasian
2698_9020_3033_6884	short	matched 2D	fat	20.86	35	Female	United States of America	United States of America	7	Caucasian
2698_9020_3033_6884	short	matched 2D	muscle	19.72	35	Female	United States of America	United States of America	7	Caucasian
2698_9020_3033_6884	short	matched 2D	fat	21.43	35	Female	United States of America	United States of America	7	Caucasian
2698_9020_3033_6884	short	matched 2D	fat	23.71	35	Female	United States of America	United States of America	7	Caucasian
2698_9020_3033_6884	short	independent 2D	fat	18.58	35	Female	United States of America	United States of America	7	Caucasian
2698_9020_3033_6884	short	matched 2D	muscle	19.72	35	Female	United States of America	United States of America	7	Caucasian
2698_9020_3033_6884	short	independent 2D	muscle	18.01	35	Female	United States of America	United States of America	7	Caucasian
2698_9020_3033_6884	short	independent 2D	fat	18.01	35	Female	United States of America	United States of America	7	Caucasian
2698_9020_3033_6884	long	independent 2D	muscle	20.86	35	Female	United States of America	United States of America	7	Caucasian
2698_9020_3033_6884	long	independent 2D	fat	18.01	35	Female	United States of America	United States of America	7	Caucasian
2698_9020_3033_6884	long	matched 2D	muscle	18.58	35	Female	United States of America	United States of America	7	Caucasian
2698_9020_3033_6884	long	matched 2D	fat	20.86	35	Female	United States of America	United States of America	7	Caucasian
2698_9020_3033_6884	long	independent 2D	muscle	20.29	35	Female	United States of America	United States of America	7	Caucasian
2698_9020_3033_6884	long	independent 2D	muscle	19.15	35	Female	United States of America	United States of America	7	Caucasian
2698_9020_3033_6884	long	matched 2D	muscle	18.58	35	Female	United States of America	United States of America	7	Caucasian
2698_9020_3033_6884	long	independent 2D	muscle	20.86	35	Female	United States of America	United States of America	7	Caucasian
2698_9020_3033_6884	long	matched 2D	muscle	20.86	35	Female	United States of America	United States of America	7	Caucasian
2698_9020_3033_6884	long	independent 2D	fat	22.57	35	Female	United States of America	United States of America	7	Caucasian
2698_9020_3033_6884	long	matched 2D	muscle	18.58	35	Female	United States of America	United States of America	7	Caucasian
2698_9020_3033_6884	long	independent 2D	fat	23.71	35	Female	United States of America	United States of America	7	Caucasian
2698_9020_3033_6884	long	matched 2D	fat	19.72	35	Female	United States of America	United States of America	7	Caucasian
2698_9020_3033_6884	long	matched 2D	fat	18.01	35	Female	United States of America	United States of America	7	Caucasian
2698_9020_3033_6884	long	matched 2D	fat	19.15	35	Female	United States of America	United States of America	7	Caucasian
2698_9020_3033_6884	long	independent 2D	fat	23.14	35	Female	United States of America	United States of America	7	Caucasian
2698_9020_3033_6884	long	independent 2D	fat	19.15	35	Female	United States of America	United States of America	7	Caucasian
2698_9020_3033_6884	long	matched 2D	muscle	20.86	35	Female	United States of America	United States of America	7	Caucasian
2698_9020_3033_6884	long	independent 2D	muscle	20.86	35	Female	United States of America	United States of America	7	Caucasian
2698_9020_3033_6884	long	matched 2D	fat	18.58	35	Female	United States of America	United States of America	7	Caucasian
2698_9020_3033_6884	short	3D	muscle	24.28	35	Female	United States of America	United States of America	7	Caucasian
2698_9020_3033_6884	short	3D	fat	19.15	35	Female	United States of America	United States of America	7	Caucasian
2698_9020_3033_6884	short	3D	muscle	21.43	35	Female	United States of America	United States of America	7	Caucasian
2698_9020_3033_6884	short	3D	fat	19.72	35	Female	United States of America	United States of America	7	Caucasian
2698_9020_3033_6884	short	3D	muscle	20.86	35	Female	United States of America	United States of America	7	Caucasian
2698_9020_3033_6884	short	3D	fat	19.15	35	Female	United States of America	United States of America	7	Caucasian
2698_9020_3033_6884	short	3D	fat	19.72	35	Female	United States of America	United States of America	7	Caucasian
2698_9020_3033_6884	short	3D	muscle	20.86	35	Female	United States of America	United States of America	7	Caucasian
2698_9020_3033_6884	short	3D	fat	18.58	35	Female	United States of America	United States of America	7	Caucasian
2698_9020_3033_6884	short	3D	muscle	19.72	35	Female	United States of America	United States of America	7	Caucasian
2698_9020_3033_6884	long	3D	fat	19.15	35	Female	United States of America	United States of America	7	Caucasian
2698_9020_3033_6884	long	3D	fat	19.72	35	Female	United States of America	United States of America	7	Caucasian
2698_9020_3033_6884	long	3D	muscle	18.58	35	Female	United States of America	United States of America	7	Caucasian
2698_9020_3033_6884	long	3D	fat	19.15	35	Female	United States of America	United States of America	7	Caucasian
2698_9020_3033_6884	long	3D	muscle	22.57	35	Female	United States of America	United States of America	7	Caucasian
2698_9020_3033_6884	long	3D	muscle	19.15	35	Female	United States of America	United States of America	7	Caucasian
2698_9020_3033_6884	long	3D	fat	18.01	35	Female	United States of America	United States of America	7	Caucasian
2698_9020_3033_6884	long	3D	fat	24.85	35	Female	United States of America	United States of America	7	Caucasian
2698_9020_3033_6884	long	3D	muscle	19.15	35	Female	United States of America	United States of America	7	Caucasian
2698_9020_3033_6884	long	3D	muscle	19.72	35	Female	United States of America	United States of America	7	Caucasian
3408_9317_9534_2563	short	matched 2D	fat	18.58	25	Female	United States of America	United States of America	4	Caucasian
3408_9317_9534_2563	short	independent 2D	muscle	18.01	25	Female	United States of America	United States of America	4	Caucasian
3408_9317_9534_2563	short	independent 2D	muscle	19.72	25	Female	United States of America	United States of America	4	Caucasian
3408_9317_9534_2563	short	matched 2D	fat	18.58	25	Female	United States of America	United States of America	4	Caucasian
3408_9317_9534_2563	short	independent 2D	fat	19.15	25	Female	United States of America	United States of America	4	Caucasian
3408_9317_9534_2563	short	matched 2D	fat	18.58	25	Female	United States of America	United States of America	4	Caucasian
3408_9317_9534_2563	short	independent 2D	fat	19.15	25	Female	United States of America	United States of America	4	Caucasian
3408_9317_9534_2563	short	matched 2D	muscle	20.29	25	Female	United States of America	United States of America	4	Caucasian
3408_9317_9534_2563	short	independent 2D	muscle	22	25	Female	United States of America	United States of America	4	Caucasian
3408_9317_9534_2563	short	independent 2D	muscle	21.43	25	Female	United States of America	United States of America	4	Caucasian
3408_9317_9534_2563	short	independent 2D	fat	20.29	25	Female	United States of America	United States of America	4	Caucasian
3408_9317_9534_2563	short	matched 2D	fat	19.15	25	Female	United States of America	United States of America	4	Caucasian
3408_9317_9534_2563	short	matched 2D	muscle	18.58	25	Female	United States of America	United States of America	4	Caucasian
3408_9317_9534_2563	short	matched 2D	muscle	18.58	25	Female	United States of America	United States of America	4	Caucasian
3408_9317_9534_2563	short	matched 2D	muscle	18.01	25	Female	United States of America	United States of America	4	Caucasian
3408_9317_9534_2563	short	matched 2D	muscle	18.58	25	Female	United States of America	United States of America	4	Caucasian
3408_9317_9534_2563	short	independent 2D	fat	18.01	25	Female	United States of America	United States of America	4	Caucasian
3408_9317_9534_2563	short	matched 2D	fat	18.58	25	Female	United States of America	United States of America	4	Caucasian
3408_9317_9534_2563	short	independent 2D	muscle	19.72	25	Female	United States of America	United States of America	4	Caucasian
3408_9317_9534_2563	short	independent 2D	fat	19.15	25	Female	United States of America	United States of America	4	Caucasian
3408_9317_9534_2563	long	matched 2D	muscle	18.01	25	Female	United States of America	United States of America	4	Caucasian
3408_9317_9534_2563	long	matched 2D	fat	19.72	25	Female	United States of America	United States of America	4	Caucasian
3408_9317_9534_2563	long	matched 2D	muscle	18.01	25	Female	United States of America	United States of America	4	Caucasian
3408_9317_9534_2563	long	independent 2D	fat	18.58	25	Female	United States of America	United States of America	4	Caucasian
3408_9317_9534_2563	long	matched 2D	fat	18.58	25	Female	United States of America	United States of America	4	Caucasian
3408_9317_9534_2563	long	independent 2D	muscle	19.15	25	Female	United States of America	United States of America	4	Caucasian
3408_9317_9534_2563	long	independent 2D	muscle	21.43	25	Female	United States of America	United States of America	4	Caucasian
3408_9317_9534_2563	long	independent 2D	muscle	19.15	25	Female	United States of America	United States of America	4	Caucasian
3408_9317_9534_2563	long	independent 2D	muscle	20.29	25	Female	United States of America	United States of America	4	Caucasian
3408_9317_9534_2563	long	matched 2D	fat	19.15	25	Female	United States of America	United States of America	4	Caucasian
3408_9317_9534_2563	long	matched 2D	fat	19.72	25	Female	United States of America	United States of America	4	Caucasian
3408_9317_9534_2563	long	matched 2D	muscle	18.58	25	Female	United States of America	United States of America	4	Caucasian
3408_9317_9534_2563	long	independent 2D	fat	18.58	25	Female	United States of America	United States of America	4	Caucasian
3408_9317_9534_2563	long	matched 2D	muscle	19.15	25	Female	United States of America	United States of America	4	Caucasian
3408_9317_9534_2563	long	independent 2D	muscle	20.86	25	Female	United States of America	United States of America	4	Caucasian
3408_9317_9534_2563	long	independent 2D	fat	18.58	25	Female	United States of America	United States of America	4	Caucasian
3408_9317_9534_2563	long	matched 2D	fat	18.58	25	Female	United States of America	United States of America	4	Caucasian
3408_9317_9534_2563	long	matched 2D	muscle	18.58	25	Female	United States of America	United States of America	4	Caucasian
3408_9317_9534_2563	long	independent 2D	fat	18.58	25	Female	United States of America	United States of America	4	Caucasian
3408_9317_9534_2563	long	independent 2D	fat	19.15	25	Female	United States of America	United States of America	4	Caucasian
3408_9317_9534_2563	short	3D	fat	24.28	25	Female	United States of America	United States of America	4	Caucasian
3408_9317_9534_2563	short	3D	fat	25.99	25	Female	United States of America	United States of America	4	Caucasian
3408_9317_9534_2563	short	3D	fat	24.85	25	Female	United States of America	United States of America	4	Caucasian
3408_9317_9534_2563	short	3D	muscle	22.57	25	Female	United States of America	United States of America	4	Caucasian
3408_9317_9534_2563	short	3D	fat	25.42	25	Female	United States of America	United States of America	4	Caucasian
3408_9317_9534_2563	short	3D	fat	24.85	25	Female	United States of America	United States of America	4	Caucasian
3408_9317_9534_2563	short	3D	muscle	18.01	25	Female	United States of America	United States of America	4	Caucasian
3408_9317_9534_2563	short	3D	muscle	25.42	25	Female	United States of America	United States of America	4	Caucasian
3408_9317_9534_2563	short	3D	muscle	24.85	25	Female	United States of America	United States of America	4	Caucasian
3408_9317_9534_2563	short	3D	muscle	23.71	25	Female	United States of America	United States of America	4	Caucasian
3408_9317_9534_2563	long	3D	muscle	23.14	25	Female	United States of America	United States of America	4	Caucasian
3408_9317_9534_2563	long	3D	fat	18.58	25	Female	United States of America	United States of America	4	Caucasian
3408_9317_9534_2563	long	3D	fat	20.29	25	Female	United States of America	United States of America	4	Caucasian
3408_9317_9534_2563	long	3D	fat	22	25	Female	United States of America	United States of America	4	Caucasian
3408_9317_9534_2563	long	3D	muscle	25.99	25	Female	United States of America	United States of America	4	Caucasian
3408_9317_9534_2563	long	3D	fat	24.85	25	Female	United States of America	United States of America	4	Caucasian
3408_9317_9534_2563	long	3D	muscle	19.72	25	Female	United States of America	United States of America	4	Caucasian
3408_9317_9534_2563	long	3D	muscle	24.28	25	Female	United States of America	United States of America	4	Caucasian
3408_9317_9534_2563	long	3D	muscle	18.01	25	Female	United States of America	United States of America	4	Caucasian
3408_9317_9534_2563	long	3D	fat	19.72	25	Female	United States of America	United States of America	4	Caucasian
3438_5636_5386_5731	long	independent 2D	muscle	21.43	36	Female	United States of America	United States of America	7	Indian
3438_5636_5386_5731	long	independent 2D	fat	19.15	36	Female	United States of America	United States of America	7	Indian
3438_5636_5386_5731	long	matched 2D	muscle	22	36	Female	United States of America	United States of America	7	Indian
3438_5636_5386_5731	long	matched 2D	muscle	24.28	36	Female	United States of America	United States of America	7	Indian
3438_5636_5386_5731	long	matched 2D	fat	20.29	36	Female	United States of America	United States of America	7	Indian
3438_5636_5386_5731	long	matched 2D	fat	20.29	36	Female	United States of America	United States of America	7	Indian
3438_5636_5386_5731	long	independent 2D	muscle	19.72	36	Female	United States of America	United States of America	7	Indian
3438_5636_5386_5731	long	independent 2D	muscle	22.57	36	Female	United States of America	United States of America	7	Indian
3438_5636_5386_5731	long	independent 2D	muscle	20.29	36	Female	United States of America	United States of America	7	Indian
3438_5636_5386_5731	long	matched 2D	muscle	20.86	36	Female	United States of America	United States of America	7	Indian
3438_5636_5386_5731	long	independent 2D	fat	21.43	36	Female	United States of America	United States of America	7	Indian
3438_5636_5386_5731	long	matched 2D	muscle	19.72	36	Female	United States of America	United States of America	7	Indian
3438_5636_5386_5731	long	matched 2D	fat	19.15	36	Female	United States of America	United States of America	7	Indian
3438_5636_5386_5731	long	independent 2D	muscle	19.15	36	Female	United States of America	United States of America	7	Indian
3438_5636_5386_5731	long	independent 2D	fat	18.58	36	Female	United States of America	United States of America	7	Indian
3438_5636_5386_5731	long	matched 2D	muscle	20.86	36	Female	United States of America	United States of America	7	Indian
3438_5636_5386_5731	long	matched 2D	fat	22.57	36	Female	United States of America	United States of America	7	Indian
3438_5636_5386_5731	long	independent 2D	fat	25.42	36	Female	United States of America	United States of America	7	Indian
3438_5636_5386_5731	long	matched 2D	fat	19.15	36	Female	United States of America	United States of America	7	Indian
3438_5636_5386_5731	long	independent 2D	fat	23.14	36	Female	United States of America	United States of America	7	Indian
3438_5636_5386_5731	short	independent 2D	muscle	22	36	Female	United States of America	United States of America	7	Indian
3438_5636_5386_5731	short	independent 2D	muscle	23.71	36	Female	United States of America	United States of America	7	Indian
3438_5636_5386_5731	short	matched 2D	fat	22.57	36	Female	United States of America	United States of America	7	Indian
3438_5636_5386_5731	short	independent 2D	muscle	22.57	36	Female	United States of America	United States of America	7	Indian
3438_5636_5386_5731	short	matched 2D	muscle	20.86	36	Female	United States of America	United States of America	7	Indian
3438_5636_5386_5731	short	matched 2D	fat	19.72	36	Female	United States of America	United States of America	7	Indian
3438_5636_5386_5731	short	independent 2D	fat	19.15	36	Female	United States of America	United States of America	7	Indian
3438_5636_5386_5731	short	independent 2D	muscle	23.14	36	Female	United States of America	United States of America	7	Indian
3438_5636_5386_5731	short	independent 2D	muscle	18.01	36	Female	United States of America	United States of America	7	Indian
3438_5636_5386_5731	short	independent 2D	fat	18.58	36	Female	United States of America	United States of America	7	Indian
3438_5636_5386_5731	short	independent 2D	fat	20.86	36	Female	United States of America	United States of America	7	Indian
3438_5636_5386_5731	short	matched 2D	muscle	19.15	36	Female	United States of America	United States of America	7	Indian
3438_5636_5386_5731	short	independent 2D	fat	18.58	36	Female	United States of America	United States of America	7	Indian
3438_5636_5386_5731	short	matched 2D	muscle	20.86	36	Female	United States of America	United States of America	7	Indian
3438_5636_5386_5731	short	matched 2D	fat	20.29	36	Female	United States of America	United States of America	7	Indian
3438_5636_5386_5731	short	matched 2D	fat	22	36	Female	United States of America	United States of America	7	Indian
3438_5636_5386_5731	short	matched 2D	muscle	19.72	36	Female	United States of America	United States of America	7	Indian
3438_5636_5386_5731	short	independent 2D	fat	20.86	36	Female	United States of America	United States of America	7	Indian
3438_5636_5386_5731	short	matched 2D	fat	20.86	36	Female	United States of America	United States of America	7	Indian
3438_5636_5386_5731	short	matched 2D	muscle	19.15	36	Female	United States of America	United States of America	7	Indian
3438_5636_5386_5731	long	3D	muscle	18.58	36	Female	United States of America	United States of America	7	Indian
3438_5636_5386_5731	long	3D	muscle	18.01	36	Female	United States of America	United States of America	7	Indian
3438_5636_5386_5731	long	3D	fat	19.15	36	Female	United States of America	United States of America	7	Indian
3438_5636_5386_5731	long	3D	fat	25.42	36	Female	United States of America	United States of America	7	Indian
3438_5636_5386_5731	long	3D	fat	22.57	36	Female	United States of America	United States of America	7	Indian
3438_5636_5386_5731	long	3D	muscle	18.58	36	Female	United States of America	United States of America	7	Indian
3438_5636_5386_5731	long	3D	fat	20.86	36	Female	United States of America	United States of America	7	Indian
3438_5636_5386_5731	long	3D	muscle	24.28	36	Female	United States of America	United States of America	7	Indian
3438_5636_5386_5731	long	3D	muscle	19.72	36	Female	United States of America	United States of America	7	Indian
3438_5636_5386_5731	long	3D	fat	19.15	36	Female	United States of America	United States of America	7	Indian
3438_5636_5386_5731	short	3D	fat	25.42	36	Female	United States of America	United States of America	7	Indian
3438_5636_5386_5731	short	3D	fat	21.43	36	Female	United States of America	United States of America	7	Indian
3438_5636_5386_5731	short	3D	fat	20.86	36	Female	United States of America	United States of America	7	Indian
3438_5636_5386_5731	short	3D	muscle	20.29	36	Female	United States of America	United States of America	7	Indian
3438_5636_5386_5731	short	3D	muscle	18.01	36	Female	United States of America	United States of America	7	Indian
3438_5636_5386_5731	short	3D	fat	19.15	36	Female	United States of America	United States of America	7	Indian
3438_5636_5386_5731	short	3D	muscle	21.43	36	Female	United States of America	United States of America	7	Indian
3438_5636_5386_5731	short	3D	fat	22	36	Female	United States of America	United States of America	7	Indian
3438_5636_5386_5731	short	3D	muscle	20.29	36	Female	United States of America	United States of America	7	Indian
3438_5636_5386_5731	short	3D	muscle	19.15	36	Female	United States of America	United States of America	7	Indian
3460_4594_2631_8012	short	independent 2D	fat	22.57	37	Female	United States of America	United States of America	7	mixed
3460_4594_2631_8012	short	independent 2D	fat	23.14	37	Female	United States of America	United States of America	7	mixed
3460_4594_2631_8012	short	matched 2D	muscle	23.14	37	Female	United States of America	United States of America	7	mixed
3460_4594_2631_8012	short	independent 2D	fat	24.28	37	Female	United States of America	United States of America	7	mixed
3460_4594_2631_8012	short	independent 2D	fat	25.42	37	Female	United States of America	United States of America	7	mixed
3460_4594_2631_8012	short	matched 2D	fat	20.29	37	Female	United States of America	United States of America	7	mixed
3460_4594_2631_8012	short	independent 2D	muscle	23.14	37	Female	United States of America	United States of America	7	mixed
3460_4594_2631_8012	short	independent 2D	fat	24.28	37	Female	United States of America	United States of America	7	mixed
3460_4594_2631_8012	short	matched 2D	muscle	23.14	37	Female	United States of America	United States of America	7	mixed
3460_4594_2631_8012	short	matched 2D	fat	24.28	37	Female	United States of America	United States of America	7	mixed
3460_4594_2631_8012	short	independent 2D	muscle	24.28	37	Female	United States of America	United States of America	7	mixed
3460_4594_2631_8012	short	independent 2D	muscle	19.15	37	Female	United States of America	United States of America	7	mixed
3460_4594_2631_8012	short	independent 2D	muscle	22	37	Female	United States of America	United States of America	7	mixed
3460_4594_2631_8012	short	matched 2D	muscle	25.99	37	Female	United States of America	United States of America	7	mixed
3460_4594_2631_8012	short	matched 2D	muscle	24.28	37	Female	United States of America	United States of America	7	mixed
3460_4594_2631_8012	short	matched 2D	muscle	20.29	37	Female	United States of America	United States of America	7	mixed
3460_4594_2631_8012	short	matched 2D	fat	24.85	37	Female	United States of America	United States of America	7	mixed
3460_4594_2631_8012	short	matched 2D	fat	25.42	37	Female	United States of America	United States of America	7	mixed
3460_4594_2631_8012	short	independent 2D	muscle	22.57	37	Female	United States of America	United States of America	7	mixed
3460_4594_2631_8012	short	matched 2D	fat	24.28	37	Female	United States of America	United States of America	7	mixed
3460_4594_2631_8012	long	independent 2D	fat	24.28	37	Female	United States of America	United States of America	7	mixed
3460_4594_2631_8012	long	independent 2D	muscle	25.42	37	Female	United States of America	United States of America	7	mixed
3460_4594_2631_8012	long	independent 2D	muscle	22.57	37	Female	United States of America	United States of America	7	mixed
3460_4594_2631_8012	long	independent 2D	muscle	19.15	37	Female	United States of America	United States of America	7	mixed
3460_4594_2631_8012	long	matched 2D	muscle	24.28	37	Female	United States of America	United States of America	7	mixed
3460_4594_2631_8012	long	matched 2D	fat	23.71	37	Female	United States of America	United States of America	7	mixed
3460_4594_2631_8012	long	matched 2D	muscle	21.43	37	Female	United States of America	United States of America	7	mixed
3460_4594_2631_8012	long	independent 2D	fat	25.42	37	Female	United States of America	United States of America	7	mixed
3460_4594_2631_8012	long	matched 2D	muscle	23.71	37	Female	United States of America	United States of America	7	mixed
3460_4594_2631_8012	long	matched 2D	fat	23.71	37	Female	United States of America	United States of America	7	mixed
3460_4594_2631_8012	long	matched 2D	fat	25.42	37	Female	United States of America	United States of America	7	mixed
3460_4594_2631_8012	long	independent 2D	muscle	22.57	37	Female	United States of America	United States of America	7	mixed
3460_4594_2631_8012	long	independent 2D	fat	23.14	37	Female	United States of America	United States of America	7	mixed
3460_4594_2631_8012	long	matched 2D	muscle	25.42	37	Female	United States of America	United States of America	7	mixed
3460_4594_2631_8012	long	matched 2D	fat	24.28	37	Female	United States of America	United States of America	7	mixed
3460_4594_2631_8012	long	independent 2D	muscle	23.71	37	Female	United States of America	United States of America	7	mixed
3460_4594_2631_8012	long	matched 2D	fat	24.85	37	Female	United States of America	United States of America	7	mixed
3460_4594_2631_8012	long	matched 2D	muscle	25.99	37	Female	United States of America	United States of America	7	mixed
3460_4594_2631_8012	long	independent 2D	fat	23.14	37	Female	United States of America	United States of America	7	mixed
3460_4594_2631_8012	long	independent 2D	fat	22.57	37	Female	United States of America	United States of America	7	mixed
3460_4594_2631_8012	short	3D	muscle	24.85	37	Female	United States of America	United States of America	7	mixed
3460_4594_2631_8012	short	3D	fat	24.28	37	Female	United States of America	United States of America	7	mixed
3460_4594_2631_8012	short	3D	fat	19.72	37	Female	United States of America	United States of America	7	mixed
3460_4594_2631_8012	short	3D	fat	23.71	37	Female	United States of America	United States of America	7	mixed
3460_4594_2631_8012	short	3D	muscle	19.15	37	Female	United States of America	United States of America	7	mixed
3460_4594_2631_8012	short	3D	fat	25.42	37	Female	United States of America	United States of America	7	mixed
3460_4594_2631_8012	short	3D	muscle	22	37	Female	United States of America	United States of America	7	mixed
3460_4594_2631_8012	short	3D	fat	24.85	37	Female	United States of America	United States of America	7	mixed
3460_4594_2631_8012	short	3D	muscle	24.85	37	Female	United States of America	United States of America	7	mixed
3460_4594_2631_8012	short	3D	muscle	22.57	37	Female	United States of America	United States of America	7	mixed
3460_4594_2631_8012	long	3D	fat	25.42	37	Female	United States of America	United States of America	7	mixed
3460_4594_2631_8012	long	3D	fat	25.42	37	Female	United States of America	United States of America	7	mixed
3460_4594_2631_8012	long	3D	muscle	19.72	37	Female	United States of America	United States of America	7	mixed
3460_4594_2631_8012	long	3D	fat	22	37	Female	United States of America	United States of America	7	mixed
3460_4594_2631_8012	long	3D	muscle	20.29	37	Female	United States of America	United States of America	7	mixed
3460_4594_2631_8012	long	3D	muscle	25.99	37	Female	United States of America	United States of America	7	mixed
3460_4594_2631_8012	long	3D	fat	22	37	Female	United States of America	United States of America	7	mixed
3460_4594_2631_8012	long	3D	muscle	24.85	37	Female	United States of America	United States of America	7	mixed
3460_4594_2631_8012	long	3D	muscle	24.85	37	Female	United States of America	United States of America	7	mixed
3460_4594_2631_8012	long	3D	fat	24.28	37	Female	United States of America	United States of America	7	mixed
3615_5005_4740_4624	long	independent 2D	muscle	24.85	36	Female	United States of America	United States of America	7	Caucasian
3615_5005_4740_4624	long	matched 2D	fat	20.86	36	Female	United States of America	United States of America	7	Caucasian
3615_5005_4740_4624	long	matched 2D	muscle	18.01	36	Female	United States of America	United States of America	7	Caucasian
3615_5005_4740_4624	long	independent 2D	fat	22	36	Female	United States of America	United States of America	7	Caucasian
3615_5005_4740_4624	long	independent 2D	fat	22	36	Female	United States of America	United States of America	7	Caucasian
3615_5005_4740_4624	long	matched 2D	fat	20.29	36	Female	United States of America	United States of America	7	Caucasian
3615_5005_4740_4624	long	independent 2D	muscle	19.15	36	Female	United States of America	United States of America	7	Caucasian
3615_5005_4740_4624	long	matched 2D	fat	19.15	36	Female	United States of America	United States of America	7	Caucasian
3615_5005_4740_4624	long	matched 2D	muscle	21.43	36	Female	United States of America	United States of America	7	Caucasian
3615_5005_4740_4624	long	matched 2D	muscle	24.28	36	Female	United States of America	United States of America	7	Caucasian
3615_5005_4740_4624	long	independent 2D	fat	19.72	36	Female	United States of America	United States of America	7	Caucasian
3615_5005_4740_4624	long	independent 2D	muscle	22.57	36	Female	United States of America	United States of America	7	Caucasian
3615_5005_4740_4624	long	independent 2D	fat	18.58	36	Female	United States of America	United States of America	7	Caucasian
3615_5005_4740_4624	long	matched 2D	fat	19.72	36	Female	United States of America	United States of America	7	Caucasian
3615_5005_4740_4624	long	independent 2D	fat	22.57	36	Female	United States of America	United States of America	7	Caucasian
3615_5005_4740_4624	long	matched 2D	muscle	24.85	36	Female	United States of America	United States of America	7	Caucasian
3615_5005_4740_4624	long	independent 2D	muscle	21.43	36	Female	United States of America	United States of America	7	Caucasian
3615_5005_4740_4624	long	matched 2D	muscle	19.72	36	Female	United States of America	United States of America	7	Caucasian
3615_5005_4740_4624	long	matched 2D	fat	24.28	36	Female	United States of America	United States of America	7	Caucasian
3615_5005_4740_4624	long	independent 2D	muscle	22	36	Female	United States of America	United States of America	7	Caucasian
3615_5005_4740_4624	short	matched 2D	muscle	22	36	Female	United States of America	United States of America	7	Caucasian
3615_5005_4740_4624	short	independent 2D	muscle	21.43	36	Female	United States of America	United States of America	7	Caucasian
3615_5005_4740_4624	short	independent 2D	fat	20.29	36	Female	United States of America	United States of America	7	Caucasian
3615_5005_4740_4624	short	matched 2D	muscle	18.58	36	Female	United States of America	United States of America	7	Caucasian
3615_5005_4740_4624	short	matched 2D	fat	23.14	36	Female	United States of America	United States of America	7	Caucasian
3615_5005_4740_4624	short	independent 2D	muscle	22	36	Female	United States of America	United States of America	7	Caucasian
3615_5005_4740_4624	short	independent 2D	muscle	20.86	36	Female	United States of America	United States of America	7	Caucasian
3615_5005_4740_4624	short	independent 2D	fat	22.57	36	Female	United States of America	United States of America	7	Caucasian
3615_5005_4740_4624	short	independent 2D	muscle	20.29	36	Female	United States of America	United States of America	7	Caucasian
3615_5005_4740_4624	short	independent 2D	fat	21.43	36	Female	United States of America	United States of America	7	Caucasian
3615_5005_4740_4624	short	matched 2D	fat	19.72	36	Female	United States of America	United States of America	7	Caucasian
3615_5005_4740_4624	short	matched 2D	muscle	20.86	36	Female	United States of America	United States of America	7	Caucasian
3615_5005_4740_4624	short	independent 2D	fat	19.72	36	Female	United States of America	United States of America	7	Caucasian
3615_5005_4740_4624	short	independent 2D	muscle	22	36	Female	United States of America	United States of America	7	Caucasian
3615_5005_4740_4624	short	matched 2D	muscle	22	36	Female	United States of America	United States of America	7	Caucasian
3615_5005_4740_4624	short	matched 2D	fat	20.86	36	Female	United States of America	United States of America	7	Caucasian
3615_5005_4740_4624	short	matched 2D	muscle	25.42	36	Female	United States of America	United States of America	7	Caucasian
3615_5005_4740_4624	short	matched 2D	fat	21.43	36	Female	United States of America	United States of America	7	Caucasian
3615_5005_4740_4624	short	matched 2D	fat	20.29	36	Female	United States of America	United States of America	7	Caucasian
3615_5005_4740_4624	short	independent 2D	fat	19.15	36	Female	United States of America	United States of America	7	Caucasian
3615_5005_4740_4624	long	3D	muscle	22	36	Female	United States of America	United States of America	7	Caucasian
3615_5005_4740_4624	long	3D	fat	24.28	36	Female	United States of America	United States of America	7	Caucasian
3615_5005_4740_4624	long	3D	fat	22.57	36	Female	United States of America	United States of America	7	Caucasian
3615_5005_4740_4624	long	3D	fat	21.43	36	Female	United States of America	United States of America	7	Caucasian
3615_5005_4740_4624	long	3D	fat	23.14	36	Female	United States of America	United States of America	7	Caucasian
3615_5005_4740_4624	long	3D	muscle	21.43	36	Female	United States of America	United States of America	7	Caucasian
3615_5005_4740_4624	long	3D	muscle	22.57	36	Female	United States of America	United States of America	7	Caucasian
3615_5005_4740_4624	long	3D	muscle	18.01	36	Female	United States of America	United States of America	7	Caucasian
3615_5005_4740_4624	long	3D	muscle	23.71	36	Female	United States of America	United States of America	7	Caucasian
3615_5005_4740_4624	long	3D	fat	25.99	36	Female	United States of America	United States of America	7	Caucasian
3615_5005_4740_4624	short	3D	fat	21.43	36	Female	United States of America	United States of America	7	Caucasian
3615_5005_4740_4624	short	3D	fat	23.71	36	Female	United States of America	United States of America	7	Caucasian
3615_5005_4740_4624	short	3D	fat	22	36	Female	United States of America	United States of America	7	Caucasian
3615_5005_4740_4624	short	3D	fat	22	36	Female	United States of America	United States of America	7	Caucasian
3615_5005_4740_4624	short	3D	muscle	18.58	36	Female	United States of America	United States of America	7	Caucasian
3615_5005_4740_4624	short	3D	muscle	24.85	36	Female	United States of America	United States of America	7	Caucasian
3615_5005_4740_4624	short	3D	muscle	20.29	36	Female	United States of America	United States of America	7	Caucasian
3615_5005_4740_4624	short	3D	muscle	21.43	36	Female	United States of America	United States of America	7	Caucasian
3615_5005_4740_4624	short	3D	fat	21.43	36	Female	United States of America	United States of America	7	Caucasian
3615_5005_4740_4624	short	3D	muscle	21.43	36	Female	United States of America	United States of America	7	Caucasian
3796_9625_3003_1264	short	matched 2D	fat	20.29	33	Female	United States of America	United States of America	7	Caucasian
3796_9625_3003_1264	short	matched 2D	fat	19.72	33	Female	United States of America	United States of America	7	Caucasian
3796_9625_3003_1264	short	matched 2D	muscle	21.43	33	Female	United States of America	United States of America	7	Caucasian
3796_9625_3003_1264	short	independent 2D	muscle	19.72	33	Female	United States of America	United States of America	7	Caucasian
3796_9625_3003_1264	short	independent 2D	fat	20.86	33	Female	United States of America	United States of America	7	Caucasian
3796_9625_3003_1264	short	independent 2D	fat	21.43	33	Female	United States of America	United States of America	7	Caucasian
3796_9625_3003_1264	short	independent 2D	muscle	20.86	33	Female	United States of America	United States of America	7	Caucasian
3796_9625_3003_1264	short	independent 2D	muscle	23.14	33	Female	United States of America	United States of America	7	Caucasian
3796_9625_3003_1264	short	matched 2D	muscle	22	33	Female	United States of America	United States of America	7	Caucasian
3796_9625_3003_1264	short	independent 2D	fat	21.43	33	Female	United States of America	United States of America	7	Caucasian
3796_9625_3003_1264	short	independent 2D	muscle	20.86	33	Female	United States of America	United States of America	7	Caucasian
3796_9625_3003_1264	short	independent 2D	fat	21.43	33	Female	United States of America	United States of America	7	Caucasian
3796_9625_3003_1264	short	independent 2D	muscle	23.14	33	Female	United States of America	United States of America	7	Caucasian
3796_9625_3003_1264	short	matched 2D	muscle	21.43	33	Female	United States of America	United States of America	7	Caucasian
3796_9625_3003_1264	short	independent 2D	fat	21.43	33	Female	United States of America	United States of America	7	Caucasian
3796_9625_3003_1264	short	matched 2D	muscle	22	33	Female	United States of America	United States of America	7	Caucasian
3796_9625_3003_1264	short	matched 2D	fat	19.15	33	Female	United States of America	United States of America	7	Caucasian
3796_9625_3003_1264	short	matched 2D	fat	18.58	33	Female	United States of America	United States of America	7	Caucasian
3796_9625_3003_1264	short	matched 2D	fat	22	33	Female	United States of America	United States of America	7	Caucasian
3796_9625_3003_1264	short	matched 2D	muscle	21.43	33	Female	United States of America	United States of America	7	Caucasian
3796_9625_3003_1264	long	independent 2D	fat	20.86	33	Female	United States of America	United States of America	7	Caucasian
3796_9625_3003_1264	long	independent 2D	muscle	20.29	33	Female	United States of America	United States of America	7	Caucasian
3796_9625_3003_1264	long	matched 2D	fat	21.43	33	Female	United States of America	United States of America	7	Caucasian
3796_9625_3003_1264	long	matched 2D	muscle	22	33	Female	United States of America	United States of America	7	Caucasian
3796_9625_3003_1264	long	matched 2D	muscle	20.86	33	Female	United States of America	United States of America	7	Caucasian
3796_9625_3003_1264	long	independent 2D	muscle	19.72	33	Female	United States of America	United States of America	7	Caucasian
3796_9625_3003_1264	long	matched 2D	muscle	20.86	33	Female	United States of America	United States of America	7	Caucasian
3796_9625_3003_1264	long	independent 2D	fat	21.43	33	Female	United States of America	United States of America	7	Caucasian
3796_9625_3003_1264	long	independent 2D	muscle	20.86	33	Female	United States of America	United States of America	7	Caucasian
3796_9625_3003_1264	long	matched 2D	muscle	23.14	33	Female	United States of America	United States of America	7	Caucasian
3796_9625_3003_1264	long	independent 2D	fat	23.71	33	Female	United States of America	United States of America	7	Caucasian
3796_9625_3003_1264	long	matched 2D	muscle	20.29	33	Female	United States of America	United States of America	7	Caucasian
3796_9625_3003_1264	long	matched 2D	fat	22	33	Female	United States of America	United States of America	7	Caucasian
3796_9625_3003_1264	long	independent 2D	fat	22	33	Female	United States of America	United States of America	7	Caucasian
3796_9625_3003_1264	long	independent 2D	muscle	20.86	33	Female	United States of America	United States of America	7	Caucasian
3796_9625_3003_1264	long	matched 2D	fat	19.72	33	Female	United States of America	United States of America	7	Caucasian
3796_9625_3003_1264	long	matched 2D	fat	20.86	33	Female	United States of America	United States of America	7	Caucasian
3796_9625_3003_1264	long	matched 2D	fat	21.43	33	Female	United States of America	United States of America	7	Caucasian
3796_9625_3003_1264	long	independent 2D	muscle	22.57	33	Female	United States of America	United States of America	7	Caucasian
3796_9625_3003_1264	long	independent 2D	fat	20.29	33	Female	United States of America	United States of America	7	Caucasian
3796_9625_3003_1264	short	3D	muscle	23.71	33	Female	United States of America	United States of America	7	Caucasian
3796_9625_3003_1264	short	3D	fat	23.71	33	Female	United States of America	United States of America	7	Caucasian
3796_9625_3003_1264	short	3D	fat	23.71	33	Female	United States of America	United States of America	7	Caucasian
3796_9625_3003_1264	short	3D	muscle	22.57	33	Female	United States of America	United States of America	7	Caucasian
3796_9625_3003_1264	short	3D	fat	22.57	33	Female	United States of America	United States of America	7	Caucasian
3796_9625_3003_1264	short	3D	muscle	22.57	33	Female	United States of America	United States of America	7	Caucasian
3796_9625_3003_1264	short	3D	muscle	25.42	33	Female	United States of America	United States of America	7	Caucasian
3796_9625_3003_1264	short	3D	muscle	22	33	Female	United States of America	United States of America	7	Caucasian
3796_9625_3003_1264	short	3D	fat	22.57	33	Female	United States of America	United States of America	7	Caucasian
3796_9625_3003_1264	short	3D	fat	25.42	33	Female	United States of America	United States of America	7	Caucasian
3796_9625_3003_1264	long	3D	muscle	24.85	33	Female	United States of America	United States of America	7	Caucasian
3796_9625_3003_1264	long	3D	fat	23.14	33	Female	United States of America	United States of America	7	Caucasian
3796_9625_3003_1264	long	3D	fat	22.57	33	Female	United States of America	United States of America	7	Caucasian
3796_9625_3003_1264	long	3D	muscle	22	33	Female	United States of America	United States of America	7	Caucasian
3796_9625_3003_1264	long	3D	fat	22	33	Female	United States of America	United States of America	7	Caucasian
3796_9625_3003_1264	long	3D	fat	21.43	33	Female	United States of America	United States of America	7	Caucasian
3796_9625_3003_1264	long	3D	fat	22.57	33	Female	United States of America	United States of America	7	Caucasian
3796_9625_3003_1264	long	3D	muscle	21.43	33	Female	United States of America	United States of America	7	Caucasian
3796_9625_3003_1264	long	3D	muscle	23.14	33	Female	United States of America	United States of America	7	Caucasian
3796_9625_3003_1264	long	3D	muscle	21.43	33	Female	United States of America	United States of America	7	Caucasian
3855_4327_2384_8434	short	matched 2D	muscle	19.15	41	Female	United States of America	United States of America	7	Caucasian
3855_4327_2384_8434	short	independent 2D	fat	20.86	41	Female	United States of America	United States of America	7	Caucasian
3855_4327_2384_8434	short	independent 2D	muscle	22	41	Female	United States of America	United States of America	7	Caucasian
3855_4327_2384_8434	short	matched 2D	fat	22	41	Female	United States of America	United States of America	7	Caucasian
3855_4327_2384_8434	short	matched 2D	fat	19.72	41	Female	United States of America	United States of America	7	Caucasian
3855_4327_2384_8434	short	matched 2D	muscle	22.57	41	Female	United States of America	United States of America	7	Caucasian
3855_4327_2384_8434	short	independent 2D	fat	22.57	41	Female	United States of America	United States of America	7	Caucasian
3855_4327_2384_8434	short	independent 2D	muscle	23.14	41	Female	United States of America	United States of America	7	Caucasian
3855_4327_2384_8434	short	independent 2D	fat	24.85	41	Female	United States of America	United States of America	7	Caucasian
3855_4327_2384_8434	short	independent 2D	fat	19.72	41	Female	United States of America	United States of America	7	Caucasian
3855_4327_2384_8434	short	independent 2D	fat	23.71	41	Female	United States of America	United States of America	7	Caucasian
3855_4327_2384_8434	short	matched 2D	fat	22	41	Female	United States of America	United States of America	7	Caucasian
3855_4327_2384_8434	short	independent 2D	muscle	22	41	Female	United States of America	United States of America	7	Caucasian
3855_4327_2384_8434	short	matched 2D	muscle	22.57	41	Female	United States of America	United States of America	7	Caucasian
3855_4327_2384_8434	short	independent 2D	muscle	19.72	41	Female	United States of America	United States of America	7	Caucasian
3855_4327_2384_8434	short	matched 2D	fat	19.15	41	Female	United States of America	United States of America	7	Caucasian
3855_4327_2384_8434	short	matched 2D	muscle	25.42	41	Female	United States of America	United States of America	7	Caucasian
3855_4327_2384_8434	short	matched 2D	fat	19.72	41	Female	United States of America	United States of America	7	Caucasian
3855_4327_2384_8434	short	independent 2D	muscle	19.72	41	Female	United States of America	United States of America	7	Caucasian
3855_4327_2384_8434	short	matched 2D	muscle	18.58	41	Female	United States of America	United States of America	7	Caucasian
3855_4327_2384_8434	long	independent 2D	fat	22.57	41	Female	United States of America	United States of America	7	Caucasian
3855_4327_2384_8434	long	independent 2D	fat	25.99	41	Female	United States of America	United States of America	7	Caucasian
3855_4327_2384_8434	long	matched 2D	muscle	22.57	41	Female	United States of America	United States of America	7	Caucasian
3855_4327_2384_8434	long	independent 2D	muscle	24.85	41	Female	United States of America	United States of America	7	Caucasian
3855_4327_2384_8434	long	independent 2D	muscle	23.14	41	Female	United States of America	United States of America	7	Caucasian
3855_4327_2384_8434	long	matched 2D	fat	22	41	Female	United States of America	United States of America	7	Caucasian
3855_4327_2384_8434	long	independent 2D	fat	21.43	41	Female	United States of America	United States of America	7	Caucasian
3855_4327_2384_8434	long	matched 2D	muscle	24.85	41	Female	United States of America	United States of America	7	Caucasian
3855_4327_2384_8434	long	matched 2D	muscle	18.58	41	Female	United States of America	United States of America	7	Caucasian
3855_4327_2384_8434	long	matched 2D	muscle	22	41	Female	United States of America	United States of America	7	Caucasian
3855_4327_2384_8434	long	independent 2D	muscle	22.57	41	Female	United States of America	United States of America	7	Caucasian
3855_4327_2384_8434	long	matched 2D	muscle	24.28	41	Female	United States of America	United States of America	7	Caucasian
3855_4327_2384_8434	long	matched 2D	fat	21.43	41	Female	United States of America	United States of America	7	Caucasian
3855_4327_2384_8434	long	independent 2D	fat	22	41	Female	United States of America	United States of America	7	Caucasian
3855_4327_2384_8434	long	independent 2D	fat	22.57	41	Female	United States of America	United States of America	7	Caucasian
3855_4327_2384_8434	long	independent 2D	muscle	22	41	Female	United States of America	United States of America	7	Caucasian
3855_4327_2384_8434	long	matched 2D	fat	20.86	41	Female	United States of America	United States of America	7	Caucasian
3855_4327_2384_8434	long	independent 2D	muscle	24.28	41	Female	United States of America	United States of America	7	Caucasian
3855_4327_2384_8434	long	matched 2D	fat	24.28	41	Female	United States of America	United States of America	7	Caucasian
3855_4327_2384_8434	long	matched 2D	fat	24.28	41	Female	United States of America	United States of America	7	Caucasian
3855_4327_2384_8434	short	3D	fat	24.85	41	Female	United States of America	United States of America	7	Caucasian
3855_4327_2384_8434	short	3D	muscle	20.29	41	Female	United States of America	United States of America	7	Caucasian
3855_4327_2384_8434	short	3D	muscle	22.57	41	Female	United States of America	United States of America	7	Caucasian
3855_4327_2384_8434	short	3D	fat	24.28	41	Female	United States of America	United States of America	7	Caucasian
3855_4327_2384_8434	short	3D	fat	24.28	41	Female	United States of America	United States of America	7	Caucasian
3855_4327_2384_8434	short	3D	muscle	23.71	41	Female	United States of America	United States of America	7	Caucasian
3855_4327_2384_8434	short	3D	fat	19.15	41	Female	United States of America	United States of America	7	Caucasian
3855_4327_2384_8434	short	3D	muscle	24.85	41	Female	United States of America	United States of America	7	Caucasian
3855_4327_2384_8434	short	3D	muscle	24.85	41	Female	United States of America	United States of America	7	Caucasian
3855_4327_2384_8434	short	3D	fat	19.72	41	Female	United States of America	United States of America	7	Caucasian
3855_4327_2384_8434	long	3D	muscle	20.29	41	Female	United States of America	United States of America	7	Caucasian
3855_4327_2384_8434	long	3D	muscle	21.43	41	Female	United States of America	United States of America	7	Caucasian
3855_4327_2384_8434	long	3D	muscle	24.85	41	Female	United States of America	United States of America	7	Caucasian
3855_4327_2384_8434	long	3D	fat	20.29	41	Female	United States of America	United States of America	7	Caucasian
3855_4327_2384_8434	long	3D	muscle	24.85	41	Female	United States of America	United States of America	7	Caucasian
3855_4327_2384_8434	long	3D	muscle	20.29	41	Female	United States of America	United States of America	7	Caucasian
3855_4327_2384_8434	long	3D	fat	21.43	41	Female	United States of America	United States of America	7	Caucasian
3855_4327_2384_8434	long	3D	fat	21.43	41	Female	United States of America	United States of America	7	Caucasian
3855_4327_2384_8434	long	3D	fat	23.71	41	Female	United States of America	United States of America	7	Caucasian
3855_4327_2384_8434	long	3D	fat	19.15	41	Female	United States of America	United States of America	7	Caucasian
4015_5047_6474_8748	long	matched 2D	muscle	24.28	29	Female	United States of America	United States of America	6	Caucasian
4015_5047_6474_8748	long	independent 2D	muscle	19.15	29	Female	United States of America	United States of America	6	Caucasian
4015_5047_6474_8748	long	matched 2D	fat	19.15	29	Female	United States of America	United States of America	6	Caucasian
4015_5047_6474_8748	long	matched 2D	muscle	25.42	29	Female	United States of America	United States of America	6	Caucasian
4015_5047_6474_8748	long	independent 2D	muscle	19.72	29	Female	United States of America	United States of America	6	Caucasian
4015_5047_6474_8748	long	matched 2D	fat	23.14	29	Female	United States of America	United States of America	6	Caucasian
4015_5047_6474_8748	long	matched 2D	muscle	25.42	29	Female	United States of America	United States of America	6	Caucasian
4015_5047_6474_8748	long	independent 2D	muscle	24.85	29	Female	United States of America	United States of America	6	Caucasian
4015_5047_6474_8748	long	matched 2D	muscle	19.15	29	Female	United States of America	United States of America	6	Caucasian
4015_5047_6474_8748	long	independent 2D	muscle	19.72	29	Female	United States of America	United States of America	6	Caucasian
4015_5047_6474_8748	long	independent 2D	fat	18.01	29	Female	United States of America	United States of America	6	Caucasian
4015_5047_6474_8748	long	independent 2D	fat	19.72	29	Female	United States of America	United States of America	6	Caucasian
4015_5047_6474_8748	long	independent 2D	fat	18.01	29	Female	United States of America	United States of America	6	Caucasian
4015_5047_6474_8748	long	independent 2D	fat	22	29	Female	United States of America	United States of America	6	Caucasian
4015_5047_6474_8748	long	matched 2D	fat	18.58	29	Female	United States of America	United States of America	6	Caucasian
4015_5047_6474_8748	long	matched 2D	fat	19.15	29	Female	United States of America	United States of America	6	Caucasian
4015_5047_6474_8748	long	independent 2D	fat	25.42	29	Female	United States of America	United States of America	6	Caucasian
4015_5047_6474_8748	long	independent 2D	muscle	24.85	29	Female	United States of America	United States of America	6	Caucasian
4015_5047_6474_8748	long	matched 2D	fat	22.57	29	Female	United States of America	United States of America	6	Caucasian
4015_5047_6474_8748	long	matched 2D	muscle	19.15	29	Female	United States of America	United States of America	6	Caucasian
4015_5047_6474_8748	short	matched 2D	muscle	22.57	29	Female	United States of America	United States of America	6	Caucasian
4015_5047_6474_8748	short	matched 2D	fat	20.86	29	Female	United States of America	United States of America	6	Caucasian
4015_5047_6474_8748	short	independent 2D	muscle	24.85	29	Female	United States of America	United States of America	6	Caucasian
4015_5047_6474_8748	short	matched 2D	fat	21.43	29	Female	United States of America	United States of America	6	Caucasian
4015_5047_6474_8748	short	independent 2D	muscle	24.28	29	Female	United States of America	United States of America	6	Caucasian
4015_5047_6474_8748	short	matched 2D	muscle	24.85	29	Female	United States of America	United States of America	6	Caucasian
4015_5047_6474_8748	short	matched 2D	fat	22.57	29	Female	United States of America	United States of America	6	Caucasian
4015_5047_6474_8748	short	independent 2D	fat	25.42	29	Female	United States of America	United States of America	6	Caucasian
4015_5047_6474_8748	short	matched 2D	muscle	24.28	29	Female	United States of America	United States of America	6	Caucasian
4015_5047_6474_8748	short	matched 2D	fat	23.14	29	Female	United States of America	United States of America	6	Caucasian
4015_5047_6474_8748	short	independent 2D	muscle	21.43	29	Female	United States of America	United States of America	6	Caucasian
4015_5047_6474_8748	short	independent 2D	fat	23.14	29	Female	United States of America	United States of America	6	Caucasian
4015_5047_6474_8748	short	matched 2D	fat	25.99	29	Female	United States of America	United States of America	6	Caucasian
4015_5047_6474_8748	short	independent 2D	fat	23.71	29	Female	United States of America	United States of America	6	Caucasian
4015_5047_6474_8748	short	independent 2D	muscle	25.42	29	Female	United States of America	United States of America	6	Caucasian
4015_5047_6474_8748	short	independent 2D	fat	25.42	29	Female	United States of America	United States of America	6	Caucasian
4015_5047_6474_8748	short	matched 2D	muscle	25.99	29	Female	United States of America	United States of America	6	Caucasian
4015_5047_6474_8748	short	matched 2D	muscle	23.14	29	Female	United States of America	United States of America	6	Caucasian
4015_5047_6474_8748	short	independent 2D	fat	23.71	29	Female	United States of America	United States of America	6	Caucasian
4015_5047_6474_8748	short	independent 2D	muscle	22.57	29	Female	United States of America	United States of America	6	Caucasian
4015_5047_6474_8748	long	3D	muscle	24.28	29	Female	United States of America	United States of America	6	Caucasian
4015_5047_6474_8748	long	3D	muscle	18.58	29	Female	United States of America	United States of America	6	Caucasian
4015_5047_6474_8748	long	3D	fat	23.14	29	Female	United States of America	United States of America	6	Caucasian
4015_5047_6474_8748	long	3D	muscle	19.72	29	Female	United States of America	United States of America	6	Caucasian
4015_5047_6474_8748	long	3D	muscle	20.29	29	Female	United States of America	United States of America	6	Caucasian
4015_5047_6474_8748	long	3D	fat	23.14	29	Female	United States of America	United States of America	6	Caucasian
4015_5047_6474_8748	long	3D	fat	19.72	29	Female	United States of America	United States of America	6	Caucasian
4015_5047_6474_8748	long	3D	fat	23.71	29	Female	United States of America	United States of America	6	Caucasian
4015_5047_6474_8748	long	3D	muscle	23.71	29	Female	United States of America	United States of America	6	Caucasian
4015_5047_6474_8748	long	3D	fat	21.43	29	Female	United States of America	United States of America	6	Caucasian
4015_5047_6474_8748	short	3D	muscle	20.29	29	Female	United States of America	United States of America	6	Caucasian
4015_5047_6474_8748	short	3D	fat	20.29	29	Female	United States of America	United States of America	6	Caucasian
4015_5047_6474_8748	short	3D	muscle	18.01	29	Female	United States of America	United States of America	6	Caucasian
4015_5047_6474_8748	short	3D	muscle	23.71	29	Female	United States of America	United States of America	6	Caucasian
4015_5047_6474_8748	short	3D	fat	22.57	29	Female	United States of America	United States of America	6	Caucasian
4015_5047_6474_8748	short	3D	fat	20.86	29	Female	United States of America	United States of America	6	Caucasian
4015_5047_6474_8748	short	3D	fat	22.57	29	Female	United States of America	United States of America	6	Caucasian
4015_5047_6474_8748	short	3D	muscle	18.58	29	Female	United States of America	United States of America	6	Caucasian
4015_5047_6474_8748	short	3D	muscle	23.14	29	Female	United States of America	United States of America	6	Caucasian
4015_5047_6474_8748	short	3D	fat	19.15	29	Female	United States of America	United States of America	6	Caucasian
4354_2880_1277_9532	short	matched 2D	fat	21.43	28	Female	United States of America	United States of America	5	Caucasian
4354_2880_1277_9532	short	independent 2D	muscle	23.14	28	Female	United States of America	United States of America	5	Caucasian
4354_2880_1277_9532	short	matched 2D	fat	23.14	28	Female	United States of America	United States of America	5	Caucasian
4354_2880_1277_9532	short	independent 2D	fat	22	28	Female	United States of America	United States of America	5	Caucasian
4354_2880_1277_9532	short	matched 2D	fat	21.43	28	Female	United States of America	United States of America	5	Caucasian
4354_2880_1277_9532	short	matched 2D	muscle	22.57	28	Female	United States of America	United States of America	5	Caucasian
4354_2880_1277_9532	short	independent 2D	muscle	22	28	Female	United States of America	United States of America	5	Caucasian
4354_2880_1277_9532	short	matched 2D	muscle	19.72	28	Female	United States of America	United States of America	5	Caucasian
4354_2880_1277_9532	short	independent 2D	fat	22.57	28	Female	United States of America	United States of America	5	Caucasian
4354_2880_1277_9532	short	independent 2D	fat	23.14	28	Female	United States of America	United States of America	5	Caucasian
4354_2880_1277_9532	short	independent 2D	muscle	22.57	28	Female	United States of America	United States of America	5	Caucasian
4354_2880_1277_9532	short	independent 2D	fat	19.15	28	Female	United States of America	United States of America	5	Caucasian
4354_2880_1277_9532	short	matched 2D	fat	19.15	28	Female	United States of America	United States of America	5	Caucasian
4354_2880_1277_9532	short	independent 2D	fat	21.43	28	Female	United States of America	United States of America	5	Caucasian
4354_2880_1277_9532	short	matched 2D	muscle	21.43	28	Female	United States of America	United States of America	5	Caucasian
4354_2880_1277_9532	short	matched 2D	muscle	20.86	28	Female	United States of America	United States of America	5	Caucasian
4354_2880_1277_9532	short	matched 2D	fat	21.43	28	Female	United States of America	United States of America	5	Caucasian
4354_2880_1277_9532	short	matched 2D	muscle	20.86	28	Female	United States of America	United States of America	5	Caucasian
4354_2880_1277_9532	short	independent 2D	muscle	19.15	28	Female	United States of America	United States of America	5	Caucasian
4354_2880_1277_9532	short	independent 2D	muscle	22	28	Female	United States of America	United States of America	5	Caucasian
4354_2880_1277_9532	long	matched 2D	muscle	18.01	28	Female	United States of America	United States of America	5	Caucasian
4354_2880_1277_9532	long	independent 2D	fat	20.29	28	Female	United States of America	United States of America	5	Caucasian
4354_2880_1277_9532	long	independent 2D	fat	20.29	28	Female	United States of America	United States of America	5	Caucasian
4354_2880_1277_9532	long	independent 2D	fat	22	28	Female	United States of America	United States of America	5	Caucasian
4354_2880_1277_9532	long	independent 2D	fat	24.28	28	Female	United States of America	United States of America	5	Caucasian
4354_2880_1277_9532	long	independent 2D	muscle	24.28	28	Female	United States of America	United States of America	5	Caucasian
4354_2880_1277_9532	long	independent 2D	muscle	19.72	28	Female	United States of America	United States of America	5	Caucasian
4354_2880_1277_9532	long	matched 2D	muscle	21.43	28	Female	United States of America	United States of America	5	Caucasian
4354_2880_1277_9532	long	matched 2D	muscle	20.29	28	Female	United States of America	United States of America	5	Caucasian
4354_2880_1277_9532	long	independent 2D	muscle	20.29	28	Female	United States of America	United States of America	5	Caucasian
4354_2880_1277_9532	long	independent 2D	fat	19.72	28	Female	United States of America	United States of America	5	Caucasian
4354_2880_1277_9532	long	matched 2D	fat	20.86	28	Female	United States of America	United States of America	5	Caucasian
4354_2880_1277_9532	long	matched 2D	fat	23.14	28	Female	United States of America	United States of America	5	Caucasian
4354_2880_1277_9532	long	matched 2D	fat	23.14	28	Female	United States of America	United States of America	5	Caucasian
4354_2880_1277_9532	long	matched 2D	muscle	19.72	28	Female	United States of America	United States of America	5	Caucasian
4354_2880_1277_9532	long	independent 2D	muscle	19.72	28	Female	United States of America	United States of America	5	Caucasian
4354_2880_1277_9532	long	matched 2D	fat	19.72	28	Female	United States of America	United States of America	5	Caucasian
4354_2880_1277_9532	long	matched 2D	fat	23.14	28	Female	United States of America	United States of America	5	Caucasian
4354_2880_1277_9532	long	independent 2D	muscle	18.58	28	Female	United States of America	United States of America	5	Caucasian
4354_2880_1277_9532	long	independent 2D	fat	20.29	28	Female	United States of America	United States of America	5	Caucasian
4354_2880_1277_9532	short	3D	muscle	19.72	28	Female	United States of America	United States of America	5	Caucasian
4354_2880_1277_9532	short	3D	muscle	23.71	28	Female	United States of America	United States of America	5	Caucasian
4354_2880_1277_9532	short	3D	muscle	18.58	28	Female	United States of America	United States of America	5	Caucasian
4354_2880_1277_9532	short	3D	fat	19.72	28	Female	United States of America	United States of America	5	Caucasian
4354_2880_1277_9532	short	3D	fat	23.14	28	Female	United States of America	United States of America	5	Caucasian
4354_2880_1277_9532	short	3D	fat	23.71	28	Female	United States of America	United States of America	5	Caucasian
4354_2880_1277_9532	short	3D	fat	24.85	28	Female	United States of America	United States of America	5	Caucasian
4354_2880_1277_9532	short	3D	fat	22.57	28	Female	United States of America	United States of America	5	Caucasian
4354_2880_1277_9532	short	3D	muscle	22.57	28	Female	United States of America	United States of America	5	Caucasian
4354_2880_1277_9532	short	3D	muscle	22.57	28	Female	United States of America	United States of America	5	Caucasian
4354_2880_1277_9532	long	3D	fat	22.57	28	Female	United States of America	United States of America	5	Caucasian
4354_2880_1277_9532	long	3D	muscle	24.28	28	Female	United States of America	United States of America	5	Caucasian
4354_2880_1277_9532	long	3D	muscle	24.85	28	Female	United States of America	United States of America	5	Caucasian
4354_2880_1277_9532	long	3D	fat	19.72	28	Female	United States of America	United States of America	5	Caucasian
4354_2880_1277_9532	long	3D	fat	24.85	28	Female	United States of America	United States of America	5	Caucasian
4354_2880_1277_9532	long	3D	muscle	19.72	28	Female	United States of America	United States of America	5	Caucasian
4354_2880_1277_9532	long	3D	fat	23.71	28	Female	United States of America	United States of America	5	Caucasian
4354_2880_1277_9532	long	3D	muscle	22.57	28	Female	United States of America	United States of America	5	Caucasian
4354_2880_1277_9532	long	3D	fat	25.99	28	Female	United States of America	United States of America	5	Caucasian
4354_2880_1277_9532	long	3D	muscle	20.86	28	Female	United States of America	United States of America	5	Caucasian
4381_9797_7227_1373	long	independent 2D	muscle	18.01	25	Female	United States of America	United States of America	7	Caucasian
4381_9797_7227_1373	long	independent 2D	fat	20.86	25	Female	United States of America	United States of America	7	Caucasian
4381_9797_7227_1373	long	independent 2D	fat	24.85	25	Female	United States of America	United States of America	7	Caucasian
4381_9797_7227_1373	long	independent 2D	fat	19.72	25	Female	United States of America	United States of America	7	Caucasian
4381_9797_7227_1373	long	matched 2D	muscle	20.29	25	Female	United States of America	United States of America	7	Caucasian
4381_9797_7227_1373	long	independent 2D	muscle	18.01	25	Female	United States of America	United States of America	7	Caucasian
4381_9797_7227_1373	long	matched 2D	fat	18.01	25	Female	United States of America	United States of America	7	Caucasian
4381_9797_7227_1373	long	matched 2D	muscle	18.58	25	Female	United States of America	United States of America	7	Caucasian
4381_9797_7227_1373	long	independent 2D	fat	19.15	25	Female	United States of America	United States of America	7	Caucasian
4381_9797_7227_1373	long	matched 2D	fat	19.72	25	Female	United States of America	United States of America	7	Caucasian
4381_9797_7227_1373	long	matched 2D	fat	18.01	25	Female	United States of America	United States of America	7	Caucasian
4381_9797_7227_1373	long	matched 2D	muscle	18.01	25	Female	United States of America	United States of America	7	Caucasian
4381_9797_7227_1373	long	matched 2D	muscle	18.01	25	Female	United States of America	United States of America	7	Caucasian
4381_9797_7227_1373	long	independent 2D	muscle	18.01	25	Female	United States of America	United States of America	7	Caucasian
4381_9797_7227_1373	long	independent 2D	fat	18.01	25	Female	United States of America	United States of America	7	Caucasian
4381_9797_7227_1373	long	matched 2D	fat	19.15	25	Female	United States of America	United States of America	7	Caucasian
4381_9797_7227_1373	long	matched 2D	muscle	18.58	25	Female	United States of America	United States of America	7	Caucasian
4381_9797_7227_1373	long	independent 2D	muscle	18.58	25	Female	United States of America	United States of America	7	Caucasian
4381_9797_7227_1373	long	matched 2D	fat	18.01	25	Female	United States of America	United States of America	7	Caucasian
4381_9797_7227_1373	long	independent 2D	muscle	18.58	25	Female	United States of America	United States of America	7	Caucasian
4381_9797_7227_1373	short	matched 2D	fat	19.72	25	Female	United States of America	United States of America	7	Caucasian
4381_9797_7227_1373	short	independent 2D	fat	18.58	25	Female	United States of America	United States of America	7	Caucasian
4381_9797_7227_1373	short	matched 2D	muscle	19.15	25	Female	United States of America	United States of America	7	Caucasian
4381_9797_7227_1373	short	independent 2D	fat	23.71	25	Female	United States of America	United States of America	7	Caucasian
4381_9797_7227_1373	short	independent 2D	muscle	19.72	25	Female	United States of America	United States of America	7	Caucasian
4381_9797_7227_1373	short	matched 2D	muscle	19.72	25	Female	United States of America	United States of America	7	Caucasian
4381_9797_7227_1373	short	independent 2D	fat	19.72	25	Female	United States of America	United States of America	7	Caucasian
4381_9797_7227_1373	short	matched 2D	muscle	22	25	Female	United States of America	United States of America	7	Caucasian
4381_9797_7227_1373	short	independent 2D	fat	23.71	25	Female	United States of America	United States of America	7	Caucasian
4381_9797_7227_1373	short	matched 2D	fat	19.72	25	Female	United States of America	United States of America	7	Caucasian
4381_9797_7227_1373	short	independent 2D	muscle	19.72	25	Female	United States of America	United States of America	7	Caucasian
4381_9797_7227_1373	short	independent 2D	muscle	18.58	25	Female	United States of America	United States of America	7	Caucasian
4381_9797_7227_1373	short	matched 2D	fat	20.29	25	Female	United States of America	United States of America	7	Caucasian
4381_9797_7227_1373	short	matched 2D	muscle	18.01	25	Female	United States of America	United States of America	7	Caucasian
4381_9797_7227_1373	short	matched 2D	fat	22	25	Female	United States of America	United States of America	7	Caucasian
4381_9797_7227_1373	short	independent 2D	muscle	20.86	25	Female	United States of America	United States of America	7	Caucasian
4381_9797_7227_1373	short	matched 2D	muscle	19.15	25	Female	United States of America	United States of America	7	Caucasian
4381_9797_7227_1373	short	matched 2D	fat	19.15	25	Female	United States of America	United States of America	7	Caucasian
4381_9797_7227_1373	short	independent 2D	muscle	18.58	25	Female	United States of America	United States of America	7	Caucasian
4381_9797_7227_1373	short	independent 2D	fat	19.72	25	Female	United States of America	United States of America	7	Caucasian
4381_9797_7227_1373	long	3D	fat	25.42	25	Female	United States of America	United States of America	7	Caucasian
4381_9797_7227_1373	long	3D	fat	23.71	25	Female	United States of America	United States of America	7	Caucasian
4381_9797_7227_1373	long	3D	muscle	19.72	25	Female	United States of America	United States of America	7	Caucasian
4381_9797_7227_1373	long	3D	muscle	23.14	25	Female	United States of America	United States of America	7	Caucasian
4381_9797_7227_1373	long	3D	fat	25.42	25	Female	United States of America	United States of America	7	Caucasian
4381_9797_7227_1373	long	3D	fat	25.42	25	Female	United States of America	United States of America	7	Caucasian
4381_9797_7227_1373	long	3D	muscle	22.57	25	Female	United States of America	United States of America	7	Caucasian
4381_9797_7227_1373	long	3D	muscle	24.85	25	Female	United States of America	United States of America	7	Caucasian
4381_9797_7227_1373	long	3D	muscle	25.99	25	Female	United States of America	United States of America	7	Caucasian
4381_9797_7227_1373	long	3D	fat	24.28	25	Female	United States of America	United States of America	7	Caucasian
4381_9797_7227_1373	short	3D	fat	23.14	25	Female	United States of America	United States of America	7	Caucasian
4381_9797_7227_1373	short	3D	muscle	24.28	25	Female	United States of America	United States of America	7	Caucasian
4381_9797_7227_1373	short	3D	fat	23.71	25	Female	United States of America	United States of America	7	Caucasian
4381_9797_7227_1373	short	3D	muscle	18.01	25	Female	United States of America	United States of America	7	Caucasian
4381_9797_7227_1373	short	3D	fat	23.14	25	Female	United States of America	United States of America	7	Caucasian
4381_9797_7227_1373	short	3D	muscle	24.28	25	Female	United States of America	United States of America	7	Caucasian
4381_9797_7227_1373	short	3D	muscle	19.15	25	Female	United States of America	United States of America	7	Caucasian
4381_9797_7227_1373	short	3D	muscle	25.42	25	Female	United States of America	United States of America	7	Caucasian
4381_9797_7227_1373	short	3D	fat	24.85	25	Female	United States of America	United States of America	7	Caucasian
4381_9797_7227_1373	short	3D	fat	22.57	25	Female	United States of America	United States of America	7	Caucasian
4403_8971_3116_8608	long	independent 2D	muscle	19.72	33	Female	United States of America	United States of America	7	Caucasian
4403_8971_3116_8608	long	matched 2D	muscle	19.72	33	Female	United States of America	United States of America	7	Caucasian
4403_8971_3116_8608	long	independent 2D	fat	20.29	33	Female	United States of America	United States of America	7	Caucasian
4403_8971_3116_8608	long	independent 2D	fat	21.43	33	Female	United States of America	United States of America	7	Caucasian
4403_8971_3116_8608	long	matched 2D	muscle	19.15	33	Female	United States of America	United States of America	7	Caucasian
4403_8971_3116_8608	long	matched 2D	muscle	21.43	33	Female	United States of America	United States of America	7	Caucasian
4403_8971_3116_8608	long	matched 2D	fat	19.72	33	Female	United States of America	United States of America	7	Caucasian
4403_8971_3116_8608	long	independent 2D	muscle	23.14	33	Female	United States of America	United States of America	7	Caucasian
4403_8971_3116_8608	long	matched 2D	fat	21.43	33	Female	United States of America	United States of America	7	Caucasian
4403_8971_3116_8608	long	independent 2D	fat	20.86	33	Female	United States of America	United States of America	7	Caucasian
4403_8971_3116_8608	long	independent 2D	muscle	21.43	33	Female	United States of America	United States of America	7	Caucasian
4403_8971_3116_8608	long	independent 2D	fat	22.57	33	Female	United States of America	United States of America	7	Caucasian
4403_8971_3116_8608	long	matched 2D	muscle	20.29	33	Female	United States of America	United States of America	7	Caucasian
4403_8971_3116_8608	long	matched 2D	fat	21.43	33	Female	United States of America	United States of America	7	Caucasian
4403_8971_3116_8608	long	matched 2D	muscle	25.42	33	Female	United States of America	United States of America	7	Caucasian
4403_8971_3116_8608	long	independent 2D	fat	22.57	33	Female	United States of America	United States of America	7	Caucasian
4403_8971_3116_8608	long	independent 2D	muscle	22.57	33	Female	United States of America	United States of America	7	Caucasian
4403_8971_3116_8608	long	independent 2D	muscle	22.57	33	Female	United States of America	United States of America	7	Caucasian
4403_8971_3116_8608	long	matched 2D	fat	23.14	33	Female	United States of America	United States of America	7	Caucasian
4403_8971_3116_8608	long	matched 2D	fat	22.57	33	Female	United States of America	United States of America	7	Caucasian
4403_8971_3116_8608	short	matched 2D	muscle	23.71	33	Female	United States of America	United States of America	7	Caucasian
4403_8971_3116_8608	short	independent 2D	fat	23.71	33	Female	United States of America	United States of America	7	Caucasian
4403_8971_3116_8608	short	independent 2D	muscle	23.71	33	Female	United States of America	United States of America	7	Caucasian
4403_8971_3116_8608	short	independent 2D	fat	18.58	33	Female	United States of America	United States of America	7	Caucasian
4403_8971_3116_8608	short	independent 2D	muscle	20.86	33	Female	United States of America	United States of America	7	Caucasian
4403_8971_3116_8608	short	matched 2D	muscle	21.43	33	Female	United States of America	United States of America	7	Caucasian
4403_8971_3116_8608	short	matched 2D	fat	23.71	33	Female	United States of America	United States of America	7	Caucasian
4403_8971_3116_8608	short	independent 2D	fat	20.86	33	Female	United States of America	United States of America	7	Caucasian
4403_8971_3116_8608	short	independent 2D	fat	23.14	33	Female	United States of America	United States of America	7	Caucasian
4403_8971_3116_8608	short	matched 2D	fat	20.86	33	Female	United States of America	United States of America	7	Caucasian
4403_8971_3116_8608	short	independent 2D	fat	19.72	33	Female	United States of America	United States of America	7	Caucasian
4403_8971_3116_8608	short	independent 2D	muscle	23.71	33	Female	United States of America	United States of America	7	Caucasian
4403_8971_3116_8608	short	matched 2D	muscle	21.43	33	Female	United States of America	United States of America	7	Caucasian
4403_8971_3116_8608	short	matched 2D	fat	18.58	33	Female	United States of America	United States of America	7	Caucasian
4403_8971_3116_8608	short	matched 2D	fat	20.29	33	Female	United States of America	United States of America	7	Caucasian
4403_8971_3116_8608	short	matched 2D	muscle	20.29	33	Female	United States of America	United States of America	7	Caucasian
4403_8971_3116_8608	short	independent 2D	muscle	19.72	33	Female	United States of America	United States of America	7	Caucasian
4403_8971_3116_8608	short	matched 2D	muscle	24.28	33	Female	United States of America	United States of America	7	Caucasian
4403_8971_3116_8608	short	independent 2D	muscle	23.71	33	Female	United States of America	United States of America	7	Caucasian
4403_8971_3116_8608	short	matched 2D	fat	22.57	33	Female	United States of America	United States of America	7	Caucasian
4403_8971_3116_8608	long	3D	fat	22.57	33	Female	United States of America	United States of America	7	Caucasian
4403_8971_3116_8608	long	3D	fat	23.71	33	Female	United States of America	United States of America	7	Caucasian
4403_8971_3116_8608	long	3D	fat	23.71	33	Female	United States of America	United States of America	7	Caucasian
4403_8971_3116_8608	long	3D	muscle	24.85	33	Female	United States of America	United States of America	7	Caucasian
4403_8971_3116_8608	long	3D	muscle	19.72	33	Female	United States of America	United States of America	7	Caucasian
4403_8971_3116_8608	long	3D	muscle	20.86	33	Female	United States of America	United States of America	7	Caucasian
4403_8971_3116_8608	long	3D	muscle	19.72	33	Female	United States of America	United States of America	7	Caucasian
4403_8971_3116_8608	long	3D	muscle	20.29	33	Female	United States of America	United States of America	7	Caucasian
4403_8971_3116_8608	long	3D	fat	23.14	33	Female	United States of America	United States of America	7	Caucasian
4403_8971_3116_8608	long	3D	fat	24.28	33	Female	United States of America	United States of America	7	Caucasian
4403_8971_3116_8608	short	3D	fat	21.43	33	Female	United States of America	United States of America	7	Caucasian
4403_8971_3116_8608	short	3D	fat	25.42	33	Female	United States of America	United States of America	7	Caucasian
4403_8971_3116_8608	short	3D	muscle	24.28	33	Female	United States of America	United States of America	7	Caucasian
4403_8971_3116_8608	short	3D	muscle	20.29	33	Female	United States of America	United States of America	7	Caucasian
4403_8971_3116_8608	short	3D	fat	20.86	33	Female	United States of America	United States of America	7	Caucasian
4403_8971_3116_8608	short	3D	muscle	23.14	33	Female	United States of America	United States of America	7	Caucasian
4403_8971_3116_8608	short	3D	muscle	25.42	33	Female	United States of America	United States of America	7	Caucasian
4403_8971_3116_8608	short	3D	fat	19.15	33	Female	United States of America	United States of America	7	Caucasian
4403_8971_3116_8608	short	3D	fat	18.01	33	Female	United States of America	United States of America	7	Caucasian
4403_8971_3116_8608	short	3D	muscle	24.85	33	Female	United States of America	United States of America	7	Caucasian
4668_3950_4469_3895	long	matched 2D	muscle	20.29	28	Female	United States of America	United States of America	5	mixed
4668_3950_4469_3895	long	independent 2D	muscle	22	28	Female	United States of America	United States of America	5	mixed
4668_3950_4469_3895	long	matched 2D	muscle	22	28	Female	United States of America	United States of America	5	mixed
4668_3950_4469_3895	long	matched 2D	muscle	19.15	28	Female	United States of America	United States of America	5	mixed
4668_3950_4469_3895	long	matched 2D	fat	22.57	28	Female	United States of America	United States of America	5	mixed
4668_3950_4469_3895	long	independent 2D	fat	22.57	28	Female	United States of America	United States of America	5	mixed
4668_3950_4469_3895	long	independent 2D	fat	21.43	28	Female	United States of America	United States of America	5	mixed
4668_3950_4469_3895	long	independent 2D	muscle	18.58	28	Female	United States of America	United States of America	5	mixed
4668_3950_4469_3895	long	independent 2D	muscle	19.72	28	Female	United States of America	United States of America	5	mixed
4668_3950_4469_3895	long	matched 2D	fat	20.86	28	Female	United States of America	United States of America	5	mixed
4668_3950_4469_3895	long	independent 2D	fat	21.43	28	Female	United States of America	United States of America	5	mixed
4668_3950_4469_3895	long	matched 2D	muscle	19.15	28	Female	United States of America	United States of America	5	mixed
4668_3950_4469_3895	long	independent 2D	fat	22	28	Female	United States of America	United States of America	5	mixed
4668_3950_4469_3895	long	matched 2D	fat	22	28	Female	United States of America	United States of America	5	mixed
4668_3950_4469_3895	long	matched 2D	muscle	18.58	28	Female	United States of America	United States of America	5	mixed
4668_3950_4469_3895	long	independent 2D	muscle	20.29	28	Female	United States of America	United States of America	5	mixed
4668_3950_4469_3895	long	matched 2D	fat	21.43	28	Female	United States of America	United States of America	5	mixed
4668_3950_4469_3895	long	matched 2D	fat	20.86	28	Female	United States of America	United States of America	5	mixed
4668_3950_4469_3895	long	independent 2D	fat	18.58	28	Female	United States of America	United States of America	5	mixed
4668_3950_4469_3895	long	independent 2D	muscle	20.29	28	Female	United States of America	United States of America	5	mixed
4668_3950_4469_3895	short	matched 2D	muscle	18.58	28	Female	United States of America	United States of America	5	mixed
4668_3950_4469_3895	short	matched 2D	muscle	19.15	28	Female	United States of America	United States of America	5	mixed
4668_3950_4469_3895	short	independent 2D	fat	19.15	28	Female	United States of America	United States of America	5	mixed
4668_3950_4469_3895	short	matched 2D	muscle	18.01	28	Female	United States of America	United States of America	5	mixed
4668_3950_4469_3895	short	matched 2D	fat	22	28	Female	United States of America	United States of America	5	mixed
4668_3950_4469_3895	short	independent 2D	muscle	18.58	28	Female	United States of America	United States of America	5	mixed
4668_3950_4469_3895	short	matched 2D	muscle	18.01	28	Female	United States of America	United States of America	5	mixed
4668_3950_4469_3895	short	independent 2D	fat	18.58	28	Female	United States of America	United States of America	5	mixed
4668_3950_4469_3895	short	matched 2D	muscle	19.15	28	Female	United States of America	United States of America	5	mixed
4668_3950_4469_3895	short	independent 2D	fat	19.72	28	Female	United States of America	United States of America	5	mixed
4668_3950_4469_3895	short	matched 2D	fat	21.43	28	Female	United States of America	United States of America	5	mixed
4668_3950_4469_3895	short	independent 2D	fat	18.58	28	Female	United States of America	United States of America	5	mixed
4668_3950_4469_3895	short	independent 2D	muscle	23.71	28	Female	United States of America	United States of America	5	mixed
4668_3950_4469_3895	short	independent 2D	fat	20.86	28	Female	United States of America	United States of America	5	mixed
4668_3950_4469_3895	short	matched 2D	fat	22	28	Female	United States of America	United States of America	5	mixed
4668_3950_4469_3895	short	independent 2D	muscle	19.72	28	Female	United States of America	United States of America	5	mixed
4668_3950_4469_3895	short	independent 2D	muscle	18.58	28	Female	United States of America	United States of America	5	mixed
4668_3950_4469_3895	short	independent 2D	muscle	19.15	28	Female	United States of America	United States of America	5	mixed
4668_3950_4469_3895	short	matched 2D	fat	18.01	28	Female	United States of America	United States of America	5	mixed
4668_3950_4469_3895	short	matched 2D	fat	20.29	28	Female	United States of America	United States of America	5	mixed
4668_3950_4469_3895	long	3D	muscle	21.43	28	Female	United States of America	United States of America	5	mixed
4668_3950_4469_3895	long	3D	muscle	24.85	28	Female	United States of America	United States of America	5	mixed
4668_3950_4469_3895	long	3D	muscle	20.86	28	Female	United States of America	United States of America	5	mixed
4668_3950_4469_3895	long	3D	fat	19.15	28	Female	United States of America	United States of America	5	mixed
4668_3950_4469_3895	long	3D	fat	22.57	28	Female	United States of America	United States of America	5	mixed
4668_3950_4469_3895	long	3D	fat	19.15	28	Female	United States of America	United States of America	5	mixed
4668_3950_4469_3895	long	3D	muscle	20.29	28	Female	United States of America	United States of America	5	mixed
4668_3950_4469_3895	long	3D	fat	25.99	28	Female	United States of America	United States of America	5	mixed
4668_3950_4469_3895	long	3D	fat	22.57	28	Female	United States of America	United States of America	5	mixed
4668_3950_4469_3895	long	3D	muscle	18.01	28	Female	United States of America	United States of America	5	mixed
4668_3950_4469_3895	short	3D	muscle	25.99	28	Female	United States of America	United States of America	5	mixed
4668_3950_4469_3895	short	3D	fat	21.43	28	Female	United States of America	United States of America	5	mixed
4668_3950_4469_3895	short	3D	fat	25.99	28	Female	United States of America	United States of America	5	mixed
4668_3950_4469_3895	short	3D	fat	19.72	28	Female	United States of America	United States of America	5	mixed
4668_3950_4469_3895	short	3D	muscle	23.14	28	Female	United States of America	United States of America	5	mixed
4668_3950_4469_3895	short	3D	fat	21.43	28	Female	United States of America	United States of America	5	mixed
4668_3950_4469_3895	short	3D	muscle	19.15	28	Female	United States of America	United States of America	5	mixed
4668_3950_4469_3895	short	3D	fat	24.28	28	Female	United States of America	United States of America	5	mixed
4668_3950_4469_3895	short	3D	muscle	19.72	28	Female	United States of America	United States of America	5	mixed
4668_3950_4469_3895	short	3D	muscle	20.29	28	Female	United States of America	United States of America	5	mixed
4768_6954_4766_2663	long	matched 2D	fat	19.72	30	Female	United States of America	United States of America	7	Caucasian
4768_6954_4766_2663	long	matched 2D	fat	18.58	30	Female	United States of America	United States of America	7	Caucasian
4768_6954_4766_2663	long	independent 2D	muscle	22.57	30	Female	United States of America	United States of America	7	Caucasian
4768_6954_4766_2663	long	matched 2D	fat	19.72	30	Female	United States of America	United States of America	7	Caucasian
4768_6954_4766_2663	long	matched 2D	muscle	20.86	30	Female	United States of America	United States of America	7	Caucasian
4768_6954_4766_2663	long	independent 2D	fat	20.29	30	Female	United States of America	United States of America	7	Caucasian
4768_6954_4766_2663	long	matched 2D	fat	18.58	30	Female	United States of America	United States of America	7	Caucasian
4768_6954_4766_2663	long	independent 2D	muscle	20.29	30	Female	United States of America	United States of America	7	Caucasian
4768_6954_4766_2663	long	independent 2D	muscle	20.86	30	Female	United States of America	United States of America	7	Caucasian
4768_6954_4766_2663	long	independent 2D	fat	21.43	30	Female	United States of America	United States of America	7	Caucasian
4768_6954_4766_2663	long	matched 2D	fat	18.58	30	Female	United States of America	United States of America	7	Caucasian
4768_6954_4766_2663	long	independent 2D	muscle	20.86	30	Female	United States of America	United States of America	7	Caucasian
4768_6954_4766_2663	long	independent 2D	fat	19.72	30	Female	United States of America	United States of America	7	Caucasian
4768_6954_4766_2663	long	matched 2D	muscle	18.01	30	Female	United States of America	United States of America	7	Caucasian
4768_6954_4766_2663	long	matched 2D	muscle	19.15	30	Female	United States of America	United States of America	7	Caucasian
4768_6954_4766_2663	long	matched 2D	muscle	20.29	30	Female	United States of America	United States of America	7	Caucasian
4768_6954_4766_2663	long	matched 2D	muscle	18.58	30	Female	United States of America	United States of America	7	Caucasian
4768_6954_4766_2663	long	independent 2D	muscle	19.72	30	Female	United States of America	United States of America	7	Caucasian
4768_6954_4766_2663	long	independent 2D	fat	20.29	30	Female	United States of America	United States of America	7	Caucasian
4768_6954_4766_2663	long	independent 2D	fat	22	30	Female	United States of America	United States of America	7	Caucasian
4768_6954_4766_2663	short	matched 2D	muscle	24.28	30	Female	United States of America	United States of America	7	Caucasian
4768_6954_4766_2663	short	matched 2D	fat	21.43	30	Female	United States of America	United States of America	7	Caucasian
4768_6954_4766_2663	short	matched 2D	fat	18.58	30	Female	United States of America	United States of America	7	Caucasian
4768_6954_4766_2663	short	independent 2D	fat	21.43	30	Female	United States of America	United States of America	7	Caucasian
4768_6954_4766_2663	short	independent 2D	muscle	25.42	30	Female	United States of America	United States of America	7	Caucasian
4768_6954_4766_2663	short	independent 2D	fat	20.29	30	Female	United States of America	United States of America	7	Caucasian
4768_6954_4766_2663	short	independent 2D	muscle	23.14	30	Female	United States of America	United States of America	7	Caucasian
4768_6954_4766_2663	short	matched 2D	fat	19.15	30	Female	United States of America	United States of America	7	Caucasian
4768_6954_4766_2663	short	matched 2D	fat	21.43	30	Female	United States of America	United States of America	7	Caucasian
4768_6954_4766_2663	short	matched 2D	muscle	23.71	30	Female	United States of America	United States of America	7	Caucasian
4768_6954_4766_2663	short	independent 2D	fat	19.72	30	Female	United States of America	United States of America	7	Caucasian
4768_6954_4766_2663	short	matched 2D	muscle	22.57	30	Female	United States of America	United States of America	7	Caucasian
4768_6954_4766_2663	short	independent 2D	muscle	22.57	30	Female	United States of America	United States of America	7	Caucasian
4768_6954_4766_2663	short	independent 2D	muscle	25.42	30	Female	United States of America	United States of America	7	Caucasian
4768_6954_4766_2663	short	independent 2D	fat	18.58	30	Female	United States of America	United States of America	7	Caucasian
4768_6954_4766_2663	short	independent 2D	fat	21.43	30	Female	United States of America	United States of America	7	Caucasian
4768_6954_4766_2663	short	matched 2D	fat	23.71	30	Female	United States of America	United States of America	7	Caucasian
4768_6954_4766_2663	short	independent 2D	muscle	24.28	30	Female	United States of America	United States of America	7	Caucasian
4768_6954_4766_2663	short	matched 2D	muscle	25.99	30	Female	United States of America	United States of America	7	Caucasian
4768_6954_4766_2663	short	matched 2D	muscle	24.28	30	Female	United States of America	United States of America	7	Caucasian
4768_6954_4766_2663	long	3D	fat	23.71	30	Female	United States of America	United States of America	7	Caucasian
4768_6954_4766_2663	long	3D	fat	20.29	30	Female	United States of America	United States of America	7	Caucasian
4768_6954_4766_2663	long	3D	muscle	19.72	30	Female	United States of America	United States of America	7	Caucasian
4768_6954_4766_2663	long	3D	muscle	25.42	30	Female	United States of America	United States of America	7	Caucasian
4768_6954_4766_2663	long	3D	muscle	22.57	30	Female	United States of America	United States of America	7	Caucasian
4768_6954_4766_2663	long	3D	fat	20.29	30	Female	United States of America	United States of America	7	Caucasian
4768_6954_4766_2663	long	3D	fat	21.43	30	Female	United States of America	United States of America	7	Caucasian
4768_6954_4766_2663	long	3D	fat	19.72	30	Female	United States of America	United States of America	7	Caucasian
4768_6954_4766_2663	long	3D	muscle	22	30	Female	United States of America	United States of America	7	Caucasian
4768_6954_4766_2663	long	3D	muscle	18.01	30	Female	United States of America	United States of America	7	Caucasian
4768_6954_4766_2663	short	3D	muscle	25.99	30	Female	United States of America	United States of America	7	Caucasian
4768_6954_4766_2663	short	3D	fat	24.28	30	Female	United States of America	United States of America	7	Caucasian
4768_6954_4766_2663	short	3D	muscle	24.85	30	Female	United States of America	United States of America	7	Caucasian
4768_6954_4766_2663	short	3D	muscle	24.28	30	Female	United States of America	United States of America	7	Caucasian
4768_6954_4766_2663	short	3D	fat	24.28	30	Female	United States of America	United States of America	7	Caucasian
4768_6954_4766_2663	short	3D	fat	24.85	30	Female	United States of America	United States of America	7	Caucasian
4768_6954_4766_2663	short	3D	fat	25.99	30	Female	United States of America	United States of America	7	Caucasian
4768_6954_4766_2663	short	3D	muscle	21.43	30	Female	United States of America	United States of America	7	Caucasian
4768_6954_4766_2663	short	3D	fat	25.42	30	Female	United States of America	United States of America	7	Caucasian
4768_6954_4766_2663	short	3D	muscle	25.42	30	Female	United States of America	United States of America	7	Caucasian
4770_7948_8170_6394	long	independent 2D	muscle	18.58	39	Female	United States of America	United States of America	7	Caucasian
4770_7948_8170_6394	long	independent 2D	fat	20.86	39	Female	United States of America	United States of America	7	Caucasian
4770_7948_8170_6394	long	matched 2D	muscle	22.57	39	Female	United States of America	United States of America	7	Caucasian
4770_7948_8170_6394	long	matched 2D	muscle	22	39	Female	United States of America	United States of America	7	Caucasian
4770_7948_8170_6394	long	independent 2D	fat	20.29	39	Female	United States of America	United States of America	7	Caucasian
4770_7948_8170_6394	long	independent 2D	muscle	20.29	39	Female	United States of America	United States of America	7	Caucasian
4770_7948_8170_6394	long	matched 2D	fat	18.01	39	Female	United States of America	United States of America	7	Caucasian
4770_7948_8170_6394	long	matched 2D	fat	18.01	39	Female	United States of America	United States of America	7	Caucasian
4770_7948_8170_6394	long	independent 2D	muscle	20.86	39	Female	United States of America	United States of America	7	Caucasian
4770_7948_8170_6394	long	independent 2D	muscle	21.43	39	Female	United States of America	United States of America	7	Caucasian
4770_7948_8170_6394	long	independent 2D	fat	18.58	39	Female	United States of America	United States of America	7	Caucasian
4770_7948_8170_6394	long	matched 2D	fat	18.58	39	Female	United States of America	United States of America	7	Caucasian
4770_7948_8170_6394	long	matched 2D	fat	21.43	39	Female	United States of America	United States of America	7	Caucasian
4770_7948_8170_6394	long	independent 2D	fat	18.58	39	Female	United States of America	United States of America	7	Caucasian
4770_7948_8170_6394	long	matched 2D	muscle	18.58	39	Female	United States of America	United States of America	7	Caucasian
4770_7948_8170_6394	long	matched 2D	fat	18.58	39	Female	United States of America	United States of America	7	Caucasian
4770_7948_8170_6394	long	independent 2D	muscle	19.72	39	Female	United States of America	United States of America	7	Caucasian
4770_7948_8170_6394	long	matched 2D	muscle	18.01	39	Female	United States of America	United States of America	7	Caucasian
4770_7948_8170_6394	long	independent 2D	fat	20.29	39	Female	United States of America	United States of America	7	Caucasian
4770_7948_8170_6394	long	matched 2D	muscle	19.72	39	Female	United States of America	United States of America	7	Caucasian
4770_7948_8170_6394	short	matched 2D	fat	18.58	39	Female	United States of America	United States of America	7	Caucasian
4770_7948_8170_6394	short	independent 2D	fat	18.01	39	Female	United States of America	United States of America	7	Caucasian
4770_7948_8170_6394	short	independent 2D	muscle	18.58	39	Female	United States of America	United States of America	7	Caucasian
4770_7948_8170_6394	short	matched 2D	fat	20.86	39	Female	United States of America	United States of America	7	Caucasian
4770_7948_8170_6394	short	independent 2D	fat	19.15	39	Female	United States of America	United States of America	7	Caucasian
4770_7948_8170_6394	short	independent 2D	fat	19.72	39	Female	United States of America	United States of America	7	Caucasian
4770_7948_8170_6394	short	matched 2D	muscle	18.58	39	Female	United States of America	United States of America	7	Caucasian
4770_7948_8170_6394	short	matched 2D	fat	18.01	39	Female	United States of America	United States of America	7	Caucasian
4770_7948_8170_6394	short	matched 2D	muscle	19.72	39	Female	United States of America	United States of America	7	Caucasian
4770_7948_8170_6394	short	independent 2D	muscle	18.01	39	Female	United States of America	United States of America	7	Caucasian
4770_7948_8170_6394	short	independent 2D	fat	22.57	39	Female	United States of America	United States of America	7	Caucasian
4770_7948_8170_6394	short	independent 2D	muscle	18.58	39	Female	United States of America	United States of America	7	Caucasian
4770_7948_8170_6394	short	matched 2D	muscle	18.01	39	Female	United States of America	United States of America	7	Caucasian
4770_7948_8170_6394	short	matched 2D	muscle	18.01	39	Female	United States of America	United States of America	7	Caucasian
4770_7948_8170_6394	short	independent 2D	muscle	21.43	39	Female	United States of America	United States of America	7	Caucasian
4770_7948_8170_6394	short	matched 2D	fat	18.58	39	Female	United States of America	United States of America	7	Caucasian
4770_7948_8170_6394	short	matched 2D	fat	18.58	39	Female	United States of America	United States of America	7	Caucasian
4770_7948_8170_6394	short	matched 2D	muscle	19.15	39	Female	United States of America	United States of America	7	Caucasian
4770_7948_8170_6394	short	independent 2D	fat	20.86	39	Female	United States of America	United States of America	7	Caucasian
4770_7948_8170_6394	short	independent 2D	muscle	18.01	39	Female	United States of America	United States of America	7	Caucasian
4770_7948_8170_6394	long	3D	fat	19.72	39	Female	United States of America	United States of America	7	Caucasian
4770_7948_8170_6394	long	3D	fat	20.86	39	Female	United States of America	United States of America	7	Caucasian
4770_7948_8170_6394	long	3D	muscle	18.58	39	Female	United States of America	United States of America	7	Caucasian
4770_7948_8170_6394	long	3D	fat	22.57	39	Female	United States of America	United States of America	7	Caucasian
4770_7948_8170_6394	long	3D	muscle	23.14	39	Female	United States of America	United States of America	7	Caucasian
4770_7948_8170_6394	long	3D	muscle	23.14	39	Female	United States of America	United States of America	7	Caucasian
4770_7948_8170_6394	long	3D	fat	23.14	39	Female	United States of America	United States of America	7	Caucasian
4770_7948_8170_6394	long	3D	fat	22	39	Female	United States of America	United States of America	7	Caucasian
4770_7948_8170_6394	long	3D	muscle	21.43	39	Female	United States of America	United States of America	7	Caucasian
4770_7948_8170_6394	long	3D	muscle	19.72	39	Female	United States of America	United States of America	7	Caucasian
4770_7948_8170_6394	short	3D	muscle	22.57	39	Female	United States of America	United States of America	7	Caucasian
4770_7948_8170_6394	short	3D	fat	19.72	39	Female	United States of America	United States of America	7	Caucasian
4770_7948_8170_6394	short	3D	muscle	20.86	39	Female	United States of America	United States of America	7	Caucasian
4770_7948_8170_6394	short	3D	fat	20.29	39	Female	United States of America	United States of America	7	Caucasian
4770_7948_8170_6394	short	3D	muscle	18.58	39	Female	United States of America	United States of America	7	Caucasian
4770_7948_8170_6394	short	3D	fat	18.01	39	Female	United States of America	United States of America	7	Caucasian
4770_7948_8170_6394	short	3D	muscle	19.72	39	Female	United States of America	United States of America	7	Caucasian
4770_7948_8170_6394	short	3D	fat	19.72	39	Female	United States of America	United States of America	7	Caucasian
4770_7948_8170_6394	short	3D	muscle	19.72	39	Female	United States of America	United States of America	7	Caucasian
4770_7948_8170_6394	short	3D	fat	22	39	Female	United States of America	United States of America	7	Caucasian
4917_8359_9697_6437	short	independent 2D	fat	22	26	Female	United States of America	United States of America	7	Caucasian
4917_8359_9697_6437	short	matched 2D	fat	22	26	Female	United States of America	United States of America	7	Caucasian
4917_8359_9697_6437	short	independent 2D	fat	18.01	26	Female	United States of America	United States of America	7	Caucasian
4917_8359_9697_6437	short	independent 2D	fat	21.43	26	Female	United States of America	United States of America	7	Caucasian
4917_8359_9697_6437	short	independent 2D	muscle	22	26	Female	United States of America	United States of America	7	Caucasian
4917_8359_9697_6437	short	matched 2D	muscle	23.14	26	Female	United States of America	United States of America	7	Caucasian
4917_8359_9697_6437	short	matched 2D	fat	23.14	26	Female	United States of America	United States of America	7	Caucasian
4917_8359_9697_6437	short	matched 2D	muscle	20.29	26	Female	United States of America	United States of America	7	Caucasian
4917_8359_9697_6437	short	independent 2D	fat	24.85	26	Female	United States of America	United States of America	7	Caucasian
4917_8359_9697_6437	short	matched 2D	fat	22	26	Female	United States of America	United States of America	7	Caucasian
4917_8359_9697_6437	short	independent 2D	muscle	20.29	26	Female	United States of America	United States of America	7	Caucasian
4917_8359_9697_6437	short	matched 2D	fat	22.57	26	Female	United States of America	United States of America	7	Caucasian
4917_8359_9697_6437	short	independent 2D	muscle	22	26	Female	United States of America	United States of America	7	Caucasian
4917_8359_9697_6437	short	independent 2D	muscle	20.29	26	Female	United States of America	United States of America	7	Caucasian
4917_8359_9697_6437	short	matched 2D	muscle	19.15	26	Female	United States of America	United States of America	7	Caucasian
4917_8359_9697_6437	short	matched 2D	muscle	19.15	26	Female	United States of America	United States of America	7	Caucasian
4917_8359_9697_6437	short	independent 2D	fat	19.72	26	Female	United States of America	United States of America	7	Caucasian
4917_8359_9697_6437	short	matched 2D	fat	19.15	26	Female	United States of America	United States of America	7	Caucasian
4917_8359_9697_6437	short	matched 2D	muscle	18.58	26	Female	United States of America	United States of America	7	Caucasian
4917_8359_9697_6437	short	independent 2D	muscle	19.72	26	Female	United States of America	United States of America	7	Caucasian
4917_8359_9697_6437	long	independent 2D	muscle	19.15	26	Female	United States of America	United States of America	7	Caucasian
4917_8359_9697_6437	long	matched 2D	fat	22.57	26	Female	United States of America	United States of America	7	Caucasian
4917_8359_9697_6437	long	matched 2D	muscle	19.72	26	Female	United States of America	United States of America	7	Caucasian
4917_8359_9697_6437	long	independent 2D	muscle	19.72	26	Female	United States of America	United States of America	7	Caucasian
4917_8359_9697_6437	long	matched 2D	fat	19.72	26	Female	United States of America	United States of America	7	Caucasian
4917_8359_9697_6437	long	matched 2D	muscle	20.29	26	Female	United States of America	United States of America	7	Caucasian
4917_8359_9697_6437	long	matched 2D	fat	22	26	Female	United States of America	United States of America	7	Caucasian
4917_8359_9697_6437	long	independent 2D	muscle	18.58	26	Female	United States of America	United States of America	7	Caucasian
4917_8359_9697_6437	long	independent 2D	fat	21.43	26	Female	United States of America	United States of America	7	Caucasian
4917_8359_9697_6437	long	independent 2D	fat	21.43	26	Female	United States of America	United States of America	7	Caucasian
4917_8359_9697_6437	long	matched 2D	muscle	18.01	26	Female	United States of America	United States of America	7	Caucasian
4917_8359_9697_6437	long	independent 2D	muscle	18.58	26	Female	United States of America	United States of America	7	Caucasian
4917_8359_9697_6437	long	matched 2D	muscle	20.29	26	Female	United States of America	United States of America	7	Caucasian
4917_8359_9697_6437	long	matched 2D	fat	19.15	26	Female	United States of America	United States of America	7	Caucasian
4917_8359_9697_6437	long	matched 2D	muscle	19.15	26	Female	United States of America	United States of America	7	Caucasian
4917_8359_9697_6437	long	independent 2D	muscle	20.29	26	Female	United States of America	United States of America	7	Caucasian
4917_8359_9697_6437	long	independent 2D	fat	18.58	26	Female	United States of America	United States of America	7	Caucasian
4917_8359_9697_6437	long	independent 2D	fat	19.72	26	Female	United States of America	United States of America	7	Caucasian
4917_8359_9697_6437	long	independent 2D	fat	20.29	26	Female	United States of America	United States of America	7	Caucasian
4917_8359_9697_6437	long	matched 2D	fat	19.15	26	Female	United States of America	United States of America	7	Caucasian
4917_8359_9697_6437	short	3D	fat	22	26	Female	United States of America	United States of America	7	Caucasian
4917_8359_9697_6437	short	3D	muscle	19.72	26	Female	United States of America	United States of America	7	Caucasian
4917_8359_9697_6437	short	3D	muscle	23.14	26	Female	United States of America	United States of America	7	Caucasian
4917_8359_9697_6437	short	3D	muscle	19.72	26	Female	United States of America	United States of America	7	Caucasian
4917_8359_9697_6437	short	3D	fat	19.15	26	Female	United States of America	United States of America	7	Caucasian
4917_8359_9697_6437	short	3D	muscle	21.43	26	Female	United States of America	United States of America	7	Caucasian
4917_8359_9697_6437	short	3D	fat	21.43	26	Female	United States of America	United States of America	7	Caucasian
4917_8359_9697_6437	short	3D	fat	19.72	26	Female	United States of America	United States of America	7	Caucasian
4917_8359_9697_6437	short	3D	fat	21.43	26	Female	United States of America	United States of America	7	Caucasian
4917_8359_9697_6437	short	3D	muscle	21.43	26	Female	United States of America	United States of America	7	Caucasian
4917_8359_9697_6437	long	3D	fat	20.86	26	Female	United States of America	United States of America	7	Caucasian
4917_8359_9697_6437	long	3D	fat	21.43	26	Female	United States of America	United States of America	7	Caucasian
4917_8359_9697_6437	long	3D	fat	19.15	26	Female	United States of America	United States of America	7	Caucasian
4917_8359_9697_6437	long	3D	muscle	19.15	26	Female	United States of America	United States of America	7	Caucasian
4917_8359_9697_6437	long	3D	fat	20.86	26	Female	United States of America	United States of America	7	Caucasian
4917_8359_9697_6437	long	3D	muscle	22	26	Female	United States of America	United States of America	7	Caucasian
4917_8359_9697_6437	long	3D	muscle	19.72	26	Female	United States of America	United States of America	7	Caucasian
4917_8359_9697_6437	long	3D	muscle	22.57	26	Female	United States of America	United States of America	7	Caucasian
4917_8359_9697_6437	long	3D	fat	21.43	26	Female	United States of America	United States of America	7	Caucasian
4917_8359_9697_6437	long	3D	muscle	20.86	26	Female	United States of America	United States of America	7	Caucasian
5035_7032_8198_4513	short	matched 2D	fat	22.57	31	Female	United States of America	United States of America	7	Caucasian
5035_7032_8198_4513	short	independent 2D	fat	19.15	31	Female	United States of America	United States of America	7	Caucasian
5035_7032_8198_4513	short	independent 2D	muscle	22.57	31	Female	United States of America	United States of America	7	Caucasian
5035_7032_8198_4513	short	matched 2D	muscle	20.29	31	Female	United States of America	United States of America	7	Caucasian
5035_7032_8198_4513	short	matched 2D	fat	20.86	31	Female	United States of America	United States of America	7	Caucasian
5035_7032_8198_4513	short	independent 2D	fat	22.57	31	Female	United States of America	United States of America	7	Caucasian
5035_7032_8198_4513	short	matched 2D	muscle	21.43	31	Female	United States of America	United States of America	7	Caucasian
5035_7032_8198_4513	short	independent 2D	muscle	19.15	31	Female	United States of America	United States of America	7	Caucasian
5035_7032_8198_4513	short	independent 2D	muscle	18.58	31	Female	United States of America	United States of America	7	Caucasian
5035_7032_8198_4513	short	matched 2D	muscle	19.72	31	Female	United States of America	United States of America	7	Caucasian
5035_7032_8198_4513	short	independent 2D	muscle	20.86	31	Female	United States of America	United States of America	7	Caucasian
5035_7032_8198_4513	short	matched 2D	fat	20.86	31	Female	United States of America	United States of America	7	Caucasian
5035_7032_8198_4513	short	matched 2D	fat	18.58	31	Female	United States of America	United States of America	7	Caucasian
5035_7032_8198_4513	short	matched 2D	muscle	23.14	31	Female	United States of America	United States of America	7	Caucasian
5035_7032_8198_4513	short	independent 2D	fat	20.86	31	Female	United States of America	United States of America	7	Caucasian
5035_7032_8198_4513	short	independent 2D	fat	20.86	31	Female	United States of America	United States of America	7	Caucasian
5035_7032_8198_4513	short	matched 2D	fat	22	31	Female	United States of America	United States of America	7	Caucasian
5035_7032_8198_4513	short	matched 2D	muscle	22	31	Female	United States of America	United States of America	7	Caucasian
5035_7032_8198_4513	short	independent 2D	fat	21.43	31	Female	United States of America	United States of America	7	Caucasian
5035_7032_8198_4513	short	independent 2D	muscle	22	31	Female	United States of America	United States of America	7	Caucasian
5035_7032_8198_4513	long	independent 2D	muscle	24.28	31	Female	United States of America	United States of America	7	Caucasian
5035_7032_8198_4513	long	matched 2D	muscle	23.71	31	Female	United States of America	United States of America	7	Caucasian
5035_7032_8198_4513	long	matched 2D	muscle	22.57	31	Female	United States of America	United States of America	7	Caucasian
5035_7032_8198_4513	long	independent 2D	fat	25.42	31	Female	United States of America	United States of America	7	Caucasian
5035_7032_8198_4513	long	matched 2D	fat	23.71	31	Female	United States of America	United States of America	7	Caucasian
5035_7032_8198_4513	long	matched 2D	fat	20.29	31	Female	United States of America	United States of America	7	Caucasian
5035_7032_8198_4513	long	matched 2D	fat	20.86	31	Female	United States of America	United States of America	7	Caucasian
5035_7032_8198_4513	long	matched 2D	muscle	24.85	31	Female	United States of America	United States of America	7	Caucasian
5035_7032_8198_4513	long	matched 2D	fat	23.14	31	Female	United States of America	United States of America	7	Caucasian
5035_7032_8198_4513	long	independent 2D	muscle	23.14	31	Female	United States of America	United States of America	7	Caucasian
5035_7032_8198_4513	long	independent 2D	fat	19.72	31	Female	United States of America	United States of America	7	Caucasian
5035_7032_8198_4513	long	independent 2D	muscle	22	31	Female	United States of America	United States of America	7	Caucasian
5035_7032_8198_4513	long	matched 2D	fat	22.57	31	Female	United States of America	United States of America	7	Caucasian
5035_7032_8198_4513	long	independent 2D	muscle	18.58	31	Female	United States of America	United States of America	7	Caucasian
5035_7032_8198_4513	long	matched 2D	muscle	20.29	31	Female	United States of America	United States of America	7	Caucasian
5035_7032_8198_4513	long	independent 2D	fat	23.71	31	Female	United States of America	United States of America	7	Caucasian
5035_7032_8198_4513	long	independent 2D	fat	23.71	31	Female	United States of America	United States of America	7	Caucasian
5035_7032_8198_4513	long	matched 2D	muscle	23.71	31	Female	United States of America	United States of America	7	Caucasian
5035_7032_8198_4513	long	independent 2D	fat	22.57	31	Female	United States of America	United States of America	7	Caucasian
5035_7032_8198_4513	long	independent 2D	muscle	20.29	31	Female	United States of America	United States of America	7	Caucasian
5035_7032_8198_4513	short	3D	muscle	22.57	31	Female	United States of America	United States of America	7	Caucasian
5035_7032_8198_4513	short	3D	fat	25.42	31	Female	United States of America	United States of America	7	Caucasian
5035_7032_8198_4513	short	3D	fat	25.99	31	Female	United States of America	United States of America	7	Caucasian
5035_7032_8198_4513	short	3D	muscle	20.29	31	Female	United States of America	United States of America	7	Caucasian
5035_7032_8198_4513	short	3D	fat	25.99	31	Female	United States of America	United States of America	7	Caucasian
5035_7032_8198_4513	short	3D	fat	25.42	31	Female	United States of America	United States of America	7	Caucasian
5035_7032_8198_4513	short	3D	muscle	23.71	31	Female	United States of America	United States of America	7	Caucasian
5035_7032_8198_4513	short	3D	fat	25.42	31	Female	United States of America	United States of America	7	Caucasian
5035_7032_8198_4513	short	3D	muscle	23.71	31	Female	United States of America	United States of America	7	Caucasian
5035_7032_8198_4513	short	3D	muscle	25.42	31	Female	United States of America	United States of America	7	Caucasian
5035_7032_8198_4513	long	3D	muscle	22.57	31	Female	United States of America	United States of America	7	Caucasian
5035_7032_8198_4513	long	3D	muscle	23.71	31	Female	United States of America	United States of America	7	Caucasian
5035_7032_8198_4513	long	3D	fat	19.72	31	Female	United States of America	United States of America	7	Caucasian
5035_7032_8198_4513	long	3D	muscle	21.43	31	Female	United States of America	United States of America	7	Caucasian
5035_7032_8198_4513	long	3D	fat	23.71	31	Female	United States of America	United States of America	7	Caucasian
5035_7032_8198_4513	long	3D	fat	25.42	31	Female	United States of America	United States of America	7	Caucasian
5035_7032_8198_4513	long	3D	fat	24.28	31	Female	United States of America	United States of America	7	Caucasian
5035_7032_8198_4513	long	3D	muscle	23.14	31	Female	United States of America	United States of America	7	Caucasian
5035_7032_8198_4513	long	3D	fat	23.71	31	Female	United States of America	United States of America	7	Caucasian
5035_7032_8198_4513	long	3D	muscle	21.43	31	Female	United States of America	United States of America	7	Caucasian
5319_8429_8262_2222	long	matched 2D	fat	18.01	32	Female	United States of America	United States of America	7	Caucasian
5319_8429_8262_2222	long	independent 2D	fat	21.43	32	Female	United States of America	United States of America	7	Caucasian
5319_8429_8262_2222	long	matched 2D	fat	20.29	32	Female	United States of America	United States of America	7	Caucasian
5319_8429_8262_2222	long	matched 2D	muscle	25.42	32	Female	United States of America	United States of America	7	Caucasian
5319_8429_8262_2222	long	independent 2D	muscle	18.58	32	Female	United States of America	United States of America	7	Caucasian
5319_8429_8262_2222	long	independent 2D	muscle	20.86	32	Female	United States of America	United States of America	7	Caucasian
5319_8429_8262_2222	long	matched 2D	fat	25.42	32	Female	United States of America	United States of America	7	Caucasian
5319_8429_8262_2222	long	matched 2D	muscle	20.86	32	Female	United States of America	United States of America	7	Caucasian
5319_8429_8262_2222	long	independent 2D	muscle	24.28	32	Female	United States of America	United States of America	7	Caucasian
5319_8429_8262_2222	long	matched 2D	muscle	18.58	32	Female	United States of America	United States of America	7	Caucasian
5319_8429_8262_2222	long	independent 2D	fat	19.15	32	Female	United States of America	United States of America	7	Caucasian
5319_8429_8262_2222	long	independent 2D	fat	20.86	32	Female	United States of America	United States of America	7	Caucasian
5319_8429_8262_2222	long	matched 2D	muscle	20.29	32	Female	United States of America	United States of America	7	Caucasian
5319_8429_8262_2222	long	matched 2D	muscle	23.71	32	Female	United States of America	United States of America	7	Caucasian
5319_8429_8262_2222	long	matched 2D	fat	20.29	32	Female	United States of America	United States of America	7	Caucasian
5319_8429_8262_2222	long	independent 2D	fat	22	32	Female	United States of America	United States of America	7	Caucasian
5319_8429_8262_2222	long	independent 2D	muscle	20.86	32	Female	United States of America	United States of America	7	Caucasian
5319_8429_8262_2222	long	independent 2D	fat	24.28	32	Female	United States of America	United States of America	7	Caucasian
5319_8429_8262_2222	long	matched 2D	fat	19.72	32	Female	United States of America	United States of America	7	Caucasian
5319_8429_8262_2222	long	independent 2D	muscle	20.29	32	Female	United States of America	United States of America	7	Caucasian
5319_8429_8262_2222	short	independent 2D	muscle	25.42	32	Female	United States of America	United States of America	7	Caucasian
5319_8429_8262_2222	short	independent 2D	fat	19.15	32	Female	United States of America	United States of America	7	Caucasian
5319_8429_8262_2222	short	matched 2D	muscle	19.15	32	Female	United States of America	United States of America	7	Caucasian
5319_8429_8262_2222	short	matched 2D	muscle	19.72	32	Female	United States of America	United States of America	7	Caucasian
5319_8429_8262_2222	short	matched 2D	fat	19.15	32	Female	United States of America	United States of America	7	Caucasian
5319_8429_8262_2222	short	independent 2D	muscle	19.15	32	Female	United States of America	United States of America	7	Caucasian
5319_8429_8262_2222	short	matched 2D	fat	20.86	32	Female	United States of America	United States of America	7	Caucasian
5319_8429_8262_2222	short	independent 2D	muscle	18.58	32	Female	United States of America	United States of America	7	Caucasian
5319_8429_8262_2222	short	matched 2D	muscle	20.29	32	Female	United States of America	United States of America	7	Caucasian
5319_8429_8262_2222	short	independent 2D	muscle	20.86	32	Female	United States of America	United States of America	7	Caucasian
5319_8429_8262_2222	short	independent 2D	muscle	18.58	32	Female	United States of America	United States of America	7	Caucasian
5319_8429_8262_2222	short	matched 2D	fat	19.15	32	Female	United States of America	United States of America	7	Caucasian
5319_8429_8262_2222	short	matched 2D	muscle	19.15	32	Female	United States of America	United States of America	7	Caucasian
5319_8429_8262_2222	short	independent 2D	fat	19.72	32	Female	United States of America	United States of America	7	Caucasian
5319_8429_8262_2222	short	matched 2D	fat	18.58	32	Female	United States of America	United States of America	7	Caucasian
5319_8429_8262_2222	short	independent 2D	fat	19.15	32	Female	United States of America	United States of America	7	Caucasian
5319_8429_8262_2222	short	matched 2D	muscle	19.15	32	Female	United States of America	United States of America	7	Caucasian
5319_8429_8262_2222	short	independent 2D	fat	18.01	32	Female	United States of America	United States of America	7	Caucasian
5319_8429_8262_2222	short	independent 2D	fat	18.58	32	Female	United States of America	United States of America	7	Caucasian
5319_8429_8262_2222	short	matched 2D	fat	19.72	32	Female	United States of America	United States of America	7	Caucasian
5319_8429_8262_2222	long	3D	fat	24.85	32	Female	United States of America	United States of America	7	Caucasian
5319_8429_8262_2222	long	3D	fat	23.71	32	Female	United States of America	United States of America	7	Caucasian
5319_8429_8262_2222	long	3D	muscle	21.43	32	Female	United States of America	United States of America	7	Caucasian
5319_8429_8262_2222	long	3D	fat	20.86	32	Female	United States of America	United States of America	7	Caucasian
5319_8429_8262_2222	long	3D	fat	24.85	32	Female	United States of America	United States of America	7	Caucasian
5319_8429_8262_2222	long	3D	muscle	18.58	32	Female	United States of America	United States of America	7	Caucasian
5319_8429_8262_2222	long	3D	muscle	18.58	32	Female	United States of America	United States of America	7	Caucasian
5319_8429_8262_2222	long	3D	muscle	20.29	32	Female	United States of America	United States of America	7	Caucasian
5319_8429_8262_2222	long	3D	muscle	20.29	32	Female	United States of America	United States of America	7	Caucasian
5319_8429_8262_2222	long	3D	fat	22	32	Female	United States of America	United States of America	7	Caucasian
5319_8429_8262_2222	short	3D	fat	25.42	32	Female	United States of America	United States of America	7	Caucasian
5319_8429_8262_2222	short	3D	fat	24.85	32	Female	United States of America	United States of America	7	Caucasian
5319_8429_8262_2222	short	3D	muscle	18.58	32	Female	United States of America	United States of America	7	Caucasian
5319_8429_8262_2222	short	3D	muscle	18.01	32	Female	United States of America	United States of America	7	Caucasian
5319_8429_8262_2222	short	3D	muscle	19.72	32	Female	United States of America	United States of America	7	Caucasian
5319_8429_8262_2222	short	3D	fat	18.01	32	Female	United States of America	United States of America	7	Caucasian
5319_8429_8262_2222	short	3D	muscle	18.01	32	Female	United States of America	United States of America	7	Caucasian
5319_8429_8262_2222	short	3D	fat	25.42	32	Female	United States of America	United States of America	7	Caucasian
5319_8429_8262_2222	short	3D	muscle	18.58	32	Female	United States of America	United States of America	7	Caucasian
5319_8429_8262_2222	short	3D	fat	19.72	32	Female	United States of America	United States of America	7	Caucasian
5513_7062_9378_9444	short	independent 2D	fat	21.43	25	Female	United States of America	United States of America	6	Caucasian
5513_7062_9378_9444	short	independent 2D	fat	20.86	25	Female	United States of America	United States of America	6	Caucasian
5513_7062_9378_9444	short	independent 2D	fat	19.15	25	Female	United States of America	United States of America	6	Caucasian
5513_7062_9378_9444	short	matched 2D	fat	20.86	25	Female	United States of America	United States of America	6	Caucasian
5513_7062_9378_9444	short	independent 2D	muscle	20.86	25	Female	United States of America	United States of America	6	Caucasian
5513_7062_9378_9444	short	matched 2D	muscle	22	25	Female	United States of America	United States of America	6	Caucasian
5513_7062_9378_9444	short	matched 2D	muscle	19.72	25	Female	United States of America	United States of America	6	Caucasian
5513_7062_9378_9444	short	independent 2D	muscle	21.43	25	Female	United States of America	United States of America	6	Caucasian
5513_7062_9378_9444	short	independent 2D	muscle	23.71	25	Female	United States of America	United States of America	6	Caucasian
5513_7062_9378_9444	short	independent 2D	muscle	19.72	25	Female	United States of America	United States of America	6	Caucasian
5513_7062_9378_9444	short	independent 2D	fat	19.72	25	Female	United States of America	United States of America	6	Caucasian
5513_7062_9378_9444	short	matched 2D	fat	18.58	25	Female	United States of America	United States of America	6	Caucasian
5513_7062_9378_9444	short	matched 2D	muscle	22	25	Female	United States of America	United States of America	6	Caucasian
5513_7062_9378_9444	short	matched 2D	fat	22.57	25	Female	United States of America	United States of America	6	Caucasian
5513_7062_9378_9444	short	matched 2D	muscle	19.72	25	Female	United States of America	United States of America	6	Caucasian
5513_7062_9378_9444	short	matched 2D	muscle	22	25	Female	United States of America	United States of America	6	Caucasian
5513_7062_9378_9444	short	independent 2D	muscle	21.43	25	Female	United States of America	United States of America	6	Caucasian
5513_7062_9378_9444	short	matched 2D	fat	18.58	25	Female	United States of America	United States of America	6	Caucasian
5513_7062_9378_9444	short	independent 2D	fat	24.28	25	Female	United States of America	United States of America	6	Caucasian
5513_7062_9378_9444	short	matched 2D	fat	21.43	25	Female	United States of America	United States of America	6	Caucasian
5513_7062_9378_9444	long	matched 2D	muscle	19.15	25	Female	United States of America	United States of America	6	Caucasian
5513_7062_9378_9444	long	matched 2D	fat	20.29	25	Female	United States of America	United States of America	6	Caucasian
5513_7062_9378_9444	long	independent 2D	muscle	23.71	25	Female	United States of America	United States of America	6	Caucasian
5513_7062_9378_9444	long	independent 2D	muscle	22	25	Female	United States of America	United States of America	6	Caucasian
5513_7062_9378_9444	long	matched 2D	fat	23.71	25	Female	United States of America	United States of America	6	Caucasian
5513_7062_9378_9444	long	matched 2D	muscle	19.15	25	Female	United States of America	United States of America	6	Caucasian
5513_7062_9378_9444	long	independent 2D	fat	22	25	Female	United States of America	United States of America	6	Caucasian
5513_7062_9378_9444	long	matched 2D	muscle	20.29	25	Female	United States of America	United States of America	6	Caucasian
5513_7062_9378_9444	long	matched 2D	fat	22.57	25	Female	United States of America	United States of America	6	Caucasian
5513_7062_9378_9444	long	matched 2D	muscle	22.57	25	Female	United States of America	United States of America	6	Caucasian
5513_7062_9378_9444	long	independent 2D	muscle	22.57	25	Female	United States of America	United States of America	6	Caucasian
5513_7062_9378_9444	long	independent 2D	fat	22.57	25	Female	United States of America	United States of America	6	Caucasian
5513_7062_9378_9444	long	matched 2D	muscle	20.86	25	Female	United States of America	United States of America	6	Caucasian
5513_7062_9378_9444	long	independent 2D	fat	22	25	Female	United States of America	United States of America	6	Caucasian
5513_7062_9378_9444	long	independent 2D	muscle	21.43	25	Female	United States of America	United States of America	6	Caucasian
5513_7062_9378_9444	long	matched 2D	fat	19.72	25	Female	United States of America	United States of America	6	Caucasian
5513_7062_9378_9444	long	independent 2D	muscle	20.29	25	Female	United States of America	United States of America	6	Caucasian
5513_7062_9378_9444	long	matched 2D	fat	19.72	25	Female	United States of America	United States of America	6	Caucasian
5513_7062_9378_9444	long	independent 2D	fat	20.86	25	Female	United States of America	United States of America	6	Caucasian
5513_7062_9378_9444	long	independent 2D	fat	22	25	Female	United States of America	United States of America	6	Caucasian
5513_7062_9378_9444	short	3D	fat	23.71	25	Female	United States of America	United States of America	6	Caucasian
5513_7062_9378_9444	short	3D	fat	23.14	25	Female	United States of America	United States of America	6	Caucasian
5513_7062_9378_9444	short	3D	muscle	22.57	25	Female	United States of America	United States of America	6	Caucasian
5513_7062_9378_9444	short	3D	muscle	19.15	25	Female	United States of America	United States of America	6	Caucasian
5513_7062_9378_9444	short	3D	muscle	20.86	25	Female	United States of America	United States of America	6	Caucasian
5513_7062_9378_9444	short	3D	muscle	19.72	25	Female	United States of America	United States of America	6	Caucasian
5513_7062_9378_9444	short	3D	muscle	18.01	25	Female	United States of America	United States of America	6	Caucasian
5513_7062_9378_9444	short	3D	fat	22.57	25	Female	United States of America	United States of America	6	Caucasian
5513_7062_9378_9444	short	3D	fat	22.57	25	Female	United States of America	United States of America	6	Caucasian
5513_7062_9378_9444	short	3D	fat	20.86	25	Female	United States of America	United States of America	6	Caucasian
5513_7062_9378_9444	long	3D	muscle	22	25	Female	United States of America	United States of America	6	Caucasian
5513_7062_9378_9444	long	3D	muscle	22	25	Female	United States of America	United States of America	6	Caucasian
5513_7062_9378_9444	long	3D	fat	19.72	25	Female	United States of America	United States of America	6	Caucasian
5513_7062_9378_9444	long	3D	fat	22.57	25	Female	United States of America	United States of America	6	Caucasian
5513_7062_9378_9444	long	3D	muscle	19.72	25	Female	United States of America	United States of America	6	Caucasian
5513_7062_9378_9444	long	3D	fat	23.14	25	Female	United States of America	United States of America	6	Caucasian
5513_7062_9378_9444	long	3D	fat	19.15	25	Female	United States of America	United States of America	6	Caucasian
5513_7062_9378_9444	long	3D	fat	21.43	25	Female	United States of America	United States of America	6	Caucasian
5513_7062_9378_9444	long	3D	muscle	19.15	25	Female	United States of America	United States of America	6	Caucasian
5513_7062_9378_9444	long	3D	muscle	21.43	25	Female	United States of America	United States of America	6	Caucasian
5544_4516_2052_8237	long	matched 2D	fat	21.43	37	Female	United States of America	United States of America	4	mixed
5544_4516_2052_8237	long	matched 2D	fat	19.15	37	Female	United States of America	United States of America	4	mixed
5544_4516_2052_8237	long	independent 2D	muscle	20.86	37	Female	United States of America	United States of America	4	mixed
5544_4516_2052_8237	long	independent 2D	muscle	21.43	37	Female	United States of America	United States of America	4	mixed
5544_4516_2052_8237	long	independent 2D	fat	20.29	37	Female	United States of America	United States of America	4	mixed
5544_4516_2052_8237	long	independent 2D	muscle	20.86	37	Female	United States of America	United States of America	4	mixed
5544_4516_2052_8237	long	matched 2D	muscle	19.72	37	Female	United States of America	United States of America	4	mixed
5544_4516_2052_8237	long	independent 2D	fat	18.01	37	Female	United States of America	United States of America	4	mixed
5544_4516_2052_8237	long	independent 2D	muscle	23.71	37	Female	United States of America	United States of America	4	mixed
5544_4516_2052_8237	long	matched 2D	muscle	18.01	37	Female	United States of America	United States of America	4	mixed
5544_4516_2052_8237	long	matched 2D	muscle	21.43	37	Female	United States of America	United States of America	4	mixed
5544_4516_2052_8237	long	matched 2D	fat	19.72	37	Female	United States of America	United States of America	4	mixed
5544_4516_2052_8237	long	matched 2D	fat	20.29	37	Female	United States of America	United States of America	4	mixed
5544_4516_2052_8237	long	independent 2D	fat	20.86	37	Female	United States of America	United States of America	4	mixed
5544_4516_2052_8237	long	independent 2D	fat	20.86	37	Female	United States of America	United States of America	4	mixed
5544_4516_2052_8237	long	matched 2D	muscle	22.57	37	Female	United States of America	United States of America	4	mixed
5544_4516_2052_8237	long	matched 2D	fat	19.72	37	Female	United States of America	United States of America	4	mixed
5544_4516_2052_8237	long	matched 2D	muscle	20.86	37	Female	United States of America	United States of America	4	mixed
5544_4516_2052_8237	long	independent 2D	muscle	18.01	37	Female	United States of America	United States of America	4	mixed
5544_4516_2052_8237	long	independent 2D	fat	23.14	37	Female	United States of America	United States of America	4	mixed
5544_4516_2052_8237	short	matched 2D	muscle	21.43	37	Female	United States of America	United States of America	4	mixed
5544_4516_2052_8237	short	matched 2D	fat	20.86	37	Female	United States of America	United States of America	4	mixed
5544_4516_2052_8237	short	matched 2D	muscle	18.58	37	Female	United States of America	United States of America	4	mixed
5544_4516_2052_8237	short	independent 2D	muscle	18.58	37	Female	United States of America	United States of America	4	mixed
5544_4516_2052_8237	short	independent 2D	fat	19.15	37	Female	United States of America	United States of America	4	mixed
5544_4516_2052_8237	short	matched 2D	fat	19.15	37	Female	United States of America	United States of America	4	mixed
5544_4516_2052_8237	short	matched 2D	muscle	18.58	37	Female	United States of America	United States of America	4	mixed
5544_4516_2052_8237	short	independent 2D	fat	19.72	37	Female	United States of America	United States of America	4	mixed
5544_4516_2052_8237	short	independent 2D	muscle	23.71	37	Female	United States of America	United States of America	4	mixed
5544_4516_2052_8237	short	matched 2D	fat	18.01	37	Female	United States of America	United States of America	4	mixed
5544_4516_2052_8237	short	independent 2D	fat	20.29	37	Female	United States of America	United States of America	4	mixed
5544_4516_2052_8237	short	matched 2D	muscle	20.29	37	Female	United States of America	United States of America	4	mixed
5544_4516_2052_8237	short	matched 2D	fat	19.72	37	Female	United States of America	United States of America	4	mixed
5544_4516_2052_8237	short	independent 2D	fat	18.01	37	Female	United States of America	United States of America	4	mixed
5544_4516_2052_8237	short	matched 2D	fat	24.85	37	Female	United States of America	United States of America	4	mixed
5544_4516_2052_8237	short	independent 2D	muscle	21.43	37	Female	United States of America	United States of America	4	mixed
5544_4516_2052_8237	short	independent 2D	fat	19.72	37	Female	United States of America	United States of America	4	mixed
5544_4516_2052_8237	short	matched 2D	muscle	19.72	37	Female	United States of America	United States of America	4	mixed
5544_4516_2052_8237	short	independent 2D	muscle	20.86	37	Female	United States of America	United States of America	4	mixed
5544_4516_2052_8237	short	independent 2D	muscle	19.72	37	Female	United States of America	United States of America	4	mixed
5544_4516_2052_8237	long	3D	muscle	20.29	37	Female	United States of America	United States of America	4	mixed
5544_4516_2052_8237	long	3D	muscle	24.28	37	Female	United States of America	United States of America	4	mixed
5544_4516_2052_8237	long	3D	fat	24.85	37	Female	United States of America	United States of America	4	mixed
5544_4516_2052_8237	long	3D	muscle	21.43	37	Female	United States of America	United States of America	4	mixed
5544_4516_2052_8237	long	3D	fat	23.71	37	Female	United States of America	United States of America	4	mixed
5544_4516_2052_8237	long	3D	muscle	22.57	37	Female	United States of America	United States of America	4	mixed
5544_4516_2052_8237	long	3D	muscle	23.71	37	Female	United States of America	United States of America	4	mixed
5544_4516_2052_8237	long	3D	fat	19.72	37	Female	United States of America	United States of America	4	mixed
5544_4516_2052_8237	long	3D	fat	23.71	37	Female	United States of America	United States of America	4	mixed
5544_4516_2052_8237	long	3D	fat	20.86	37	Female	United States of America	United States of America	4	mixed
5544_4516_2052_8237	short	3D	muscle	22.57	37	Female	United States of America	United States of America	4	mixed
5544_4516_2052_8237	short	3D	muscle	23.14	37	Female	United States of America	United States of America	4	mixed
5544_4516_2052_8237	short	3D	fat	25.99	37	Female	United States of America	United States of America	4	mixed
5544_4516_2052_8237	short	3D	muscle	22	37	Female	United States of America	United States of America	4	mixed
5544_4516_2052_8237	short	3D	muscle	21.43	37	Female	United States of America	United States of America	4	mixed
5544_4516_2052_8237	short	3D	muscle	19.15	37	Female	United States of America	United States of America	4	mixed
5544_4516_2052_8237	short	3D	fat	22.57	37	Female	United States of America	United States of America	4	mixed
5544_4516_2052_8237	short	3D	fat	25.99	37	Female	United States of America	United States of America	4	mixed
5544_4516_2052_8237	short	3D	fat	23.14	37	Female	United States of America	United States of America	4	mixed
5544_4516_2052_8237	short	3D	fat	21.43	37	Female	United States of America	United States of America	4	mixed
5688_4710_4020_7864	long	independent 2D	fat	24.28	33	Female	United States of America	United States of America	7	none
5688_4710_4020_7864	long	matched 2D	muscle	21.43	33	Female	United States of America	United States of America	7	none
5688_4710_4020_7864	long	matched 2D	muscle	18.01	33	Female	United States of America	United States of America	7	none
5688_4710_4020_7864	long	independent 2D	muscle	18.58	33	Female	United States of America	United States of America	7	none
5688_4710_4020_7864	long	matched 2D	fat	23.14	33	Female	United States of America	United States of America	7	none
5688_4710_4020_7864	long	independent 2D	muscle	18.01	33	Female	United States of America	United States of America	7	none
5688_4710_4020_7864	long	matched 2D	muscle	18.58	33	Female	United States of America	United States of America	7	none
5688_4710_4020_7864	long	independent 2D	fat	21.43	33	Female	United States of America	United States of America	7	none
5688_4710_4020_7864	long	independent 2D	muscle	18.01	33	Female	United States of America	United States of America	7	none
5688_4710_4020_7864	long	matched 2D	muscle	18.01	33	Female	United States of America	United States of America	7	none
5688_4710_4020_7864	long	independent 2D	muscle	19.15	33	Female	United States of America	United States of America	7	none
5688_4710_4020_7864	long	independent 2D	fat	20.86	33	Female	United States of America	United States of America	7	none
5688_4710_4020_7864	long	independent 2D	fat	20.29	33	Female	United States of America	United States of America	7	none
5688_4710_4020_7864	long	independent 2D	fat	18.01	33	Female	United States of America	United States of America	7	none
5688_4710_4020_7864	long	matched 2D	fat	18.58	33	Female	United States of America	United States of America	7	none
5688_4710_4020_7864	long	matched 2D	fat	22	33	Female	United States of America	United States of America	7	none
5688_4710_4020_7864	long	matched 2D	muscle	22.57	33	Female	United States of America	United States of America	7	none
5688_4710_4020_7864	long	matched 2D	fat	18.58	33	Female	United States of America	United States of America	7	none
5688_4710_4020_7864	long	matched 2D	fat	20.86	33	Female	United States of America	United States of America	7	none
5688_4710_4020_7864	long	independent 2D	muscle	19.72	33	Female	United States of America	United States of America	7	none
5688_4710_4020_7864	short	matched 2D	muscle	18.58	33	Female	United States of America	United States of America	7	none
5688_4710_4020_7864	short	matched 2D	fat	20.86	33	Female	United States of America	United States of America	7	none
5688_4710_4020_7864	short	matched 2D	fat	20.86	33	Female	United States of America	United States of America	7	none
5688_4710_4020_7864	short	matched 2D	muscle	18.01	33	Female	United States of America	United States of America	7	none
5688_4710_4020_7864	short	independent 2D	fat	18.01	33	Female	United States of America	United States of America	7	none
5688_4710_4020_7864	short	matched 2D	fat	19.15	33	Female	United States of America	United States of America	7	none
5688_4710_4020_7864	short	independent 2D	fat	22.57	33	Female	United States of America	United States of America	7	none
5688_4710_4020_7864	short	matched 2D	muscle	18.58	33	Female	United States of America	United States of America	7	none
5688_4710_4020_7864	short	matched 2D	fat	19.15	33	Female	United States of America	United States of America	7	none
5688_4710_4020_7864	short	independent 2D	muscle	18.58	33	Female	United States of America	United States of America	7	none
5688_4710_4020_7864	short	independent 2D	muscle	19.15	33	Female	United States of America	United States of America	7	none
5688_4710_4020_7864	short	independent 2D	fat	21.43	33	Female	United States of America	United States of America	7	none
5688_4710_4020_7864	short	matched 2D	fat	20.29	33	Female	United States of America	United States of America	7	none
5688_4710_4020_7864	short	matched 2D	muscle	19.15	33	Female	United States of America	United States of America	7	none
5688_4710_4020_7864	short	matched 2D	muscle	22	33	Female	United States of America	United States of America	7	none
5688_4710_4020_7864	short	independent 2D	muscle	21.43	33	Female	United States of America	United States of America	7	none
5688_4710_4020_7864	short	independent 2D	muscle	19.15	33	Female	United States of America	United States of America	7	none
5688_4710_4020_7864	short	independent 2D	fat	20.29	33	Female	United States of America	United States of America	7	none
5688_4710_4020_7864	short	independent 2D	fat	20.29	33	Female	United States of America	United States of America	7	none
5688_4710_4020_7864	short	independent 2D	muscle	19.15	33	Female	United States of America	United States of America	7	none
5688_4710_4020_7864	long	3D	muscle	23.71	33	Female	United States of America	United States of America	7	none
5688_4710_4020_7864	long	3D	muscle	25.99	33	Female	United States of America	United States of America	7	none
5688_4710_4020_7864	long	3D	muscle	20.86	33	Female	United States of America	United States of America	7	none
5688_4710_4020_7864	long	3D	fat	18.58	33	Female	United States of America	United States of America	7	none
5688_4710_4020_7864	long	3D	muscle	20.86	33	Female	United States of America	United States of America	7	none
5688_4710_4020_7864	long	3D	muscle	20.86	33	Female	United States of America	United States of America	7	none
5688_4710_4020_7864	long	3D	fat	19.15	33	Female	United States of America	United States of America	7	none
5688_4710_4020_7864	long	3D	fat	25.42	33	Female	United States of America	United States of America	7	none
5688_4710_4020_7864	long	3D	fat	18.01	33	Female	United States of America	United States of America	7	none
5688_4710_4020_7864	long	3D	fat	22	33	Female	United States of America	United States of America	7	none
5688_4710_4020_7864	short	3D	muscle	24.85	33	Female	United States of America	United States of America	7	none
5688_4710_4020_7864	short	3D	fat	20.86	33	Female	United States of America	United States of America	7	none
5688_4710_4020_7864	short	3D	fat	25.99	33	Female	United States of America	United States of America	7	none
5688_4710_4020_7864	short	3D	muscle	23.14	33	Female	United States of America	United States of America	7	none
5688_4710_4020_7864	short	3D	fat	19.72	33	Female	United States of America	United States of America	7	none
5688_4710_4020_7864	short	3D	muscle	21.43	33	Female	United States of America	United States of America	7	none
5688_4710_4020_7864	short	3D	fat	24.85	33	Female	United States of America	United States of America	7	none
5688_4710_4020_7864	short	3D	muscle	23.14	33	Female	United States of America	United States of America	7	none
5688_4710_4020_7864	short	3D	muscle	20.86	33	Female	United States of America	United States of America	7	none
5688_4710_4020_7864	short	3D	fat	22	33	Female	United States of America	United States of America	7	none
5742_4757_9505_3062	short	independent 2D	fat	20.86	36	Female	United States of America	United States of America	7	Caucasian
5742_4757_9505_3062	short	independent 2D	muscle	20.86	36	Female	United States of America	United States of America	7	Caucasian
5742_4757_9505_3062	short	independent 2D	fat	19.15	36	Female	United States of America	United States of America	7	Caucasian
5742_4757_9505_3062	short	matched 2D	fat	20.86	36	Female	United States of America	United States of America	7	Caucasian
5742_4757_9505_3062	short	independent 2D	muscle	20.86	36	Female	United States of America	United States of America	7	Caucasian
5742_4757_9505_3062	short	independent 2D	muscle	22	36	Female	United States of America	United States of America	7	Caucasian
5742_4757_9505_3062	short	independent 2D	fat	20.29	36	Female	United States of America	United States of America	7	Caucasian
5742_4757_9505_3062	short	matched 2D	muscle	19.15	36	Female	United States of America	United States of America	7	Caucasian
5742_4757_9505_3062	short	matched 2D	fat	19.72	36	Female	United States of America	United States of America	7	Caucasian
5742_4757_9505_3062	short	independent 2D	muscle	22	36	Female	United States of America	United States of America	7	Caucasian
5742_4757_9505_3062	short	matched 2D	muscle	20.29	36	Female	United States of America	United States of America	7	Caucasian
5742_4757_9505_3062	short	independent 2D	fat	20.29	36	Female	United States of America	United States of America	7	Caucasian
5742_4757_9505_3062	short	independent 2D	muscle	21.43	36	Female	United States of America	United States of America	7	Caucasian
5742_4757_9505_3062	short	matched 2D	muscle	19.72	36	Female	United States of America	United States of America	7	Caucasian
5742_4757_9505_3062	short	matched 2D	fat	18.58	36	Female	United States of America	United States of America	7	Caucasian
5742_4757_9505_3062	short	matched 2D	fat	21.43	36	Female	United States of America	United States of America	7	Caucasian
5742_4757_9505_3062	short	matched 2D	muscle	20.29	36	Female	United States of America	United States of America	7	Caucasian
5742_4757_9505_3062	short	matched 2D	muscle	21.43	36	Female	United States of America	United States of America	7	Caucasian
5742_4757_9505_3062	short	independent 2D	fat	19.15	36	Female	United States of America	United States of America	7	Caucasian
5742_4757_9505_3062	short	matched 2D	fat	18.58	36	Female	United States of America	United States of America	7	Caucasian
5742_4757_9505_3062	long	matched 2D	muscle	21.43	36	Female	United States of America	United States of America	7	Caucasian
5742_4757_9505_3062	long	independent 2D	fat	18.01	36	Female	United States of America	United States of America	7	Caucasian
5742_4757_9505_3062	long	independent 2D	muscle	22.57	36	Female	United States of America	United States of America	7	Caucasian
5742_4757_9505_3062	long	matched 2D	fat	19.15	36	Female	United States of America	United States of America	7	Caucasian
5742_4757_9505_3062	long	independent 2D	fat	22	36	Female	United States of America	United States of America	7	Caucasian
5742_4757_9505_3062	long	independent 2D	fat	18.01	36	Female	United States of America	United States of America	7	Caucasian
5742_4757_9505_3062	long	matched 2D	fat	23.14	36	Female	United States of America	United States of America	7	Caucasian
5742_4757_9505_3062	long	independent 2D	muscle	22	36	Female	United States of America	United States of America	7	Caucasian
5742_4757_9505_3062	long	matched 2D	muscle	22	36	Female	United States of America	United States of America	7	Caucasian
5742_4757_9505_3062	long	matched 2D	muscle	20.86	36	Female	United States of America	United States of America	7	Caucasian
5742_4757_9505_3062	long	independent 2D	muscle	20.86	36	Female	United States of America	United States of America	7	Caucasian
5742_4757_9505_3062	long	matched 2D	fat	20.29	36	Female	United States of America	United States of America	7	Caucasian
5742_4757_9505_3062	long	matched 2D	fat	19.72	36	Female	United States of America	United States of America	7	Caucasian
5742_4757_9505_3062	long	independent 2D	fat	19.72	36	Female	United States of America	United States of America	7	Caucasian
5742_4757_9505_3062	long	independent 2D	muscle	22.57	36	Female	United States of America	United States of America	7	Caucasian
5742_4757_9505_3062	long	independent 2D	muscle	20.29	36	Female	United States of America	United States of America	7	Caucasian
5742_4757_9505_3062	long	matched 2D	muscle	20.29	36	Female	United States of America	United States of America	7	Caucasian
5742_4757_9505_3062	long	matched 2D	muscle	22.57	36	Female	United States of America	United States of America	7	Caucasian
5742_4757_9505_3062	long	independent 2D	fat	18.01	36	Female	United States of America	United States of America	7	Caucasian
5742_4757_9505_3062	long	matched 2D	fat	20.86	36	Female	United States of America	United States of America	7	Caucasian
5742_4757_9505_3062	short	3D	muscle	22	36	Female	United States of America	United States of America	7	Caucasian
5742_4757_9505_3062	short	3D	fat	21.43	36	Female	United States of America	United States of America	7	Caucasian
5742_4757_9505_3062	short	3D	fat	18.01	36	Female	United States of America	United States of America	7	Caucasian
5742_4757_9505_3062	short	3D	muscle	22.57	36	Female	United States of America	United States of America	7	Caucasian
5742_4757_9505_3062	short	3D	fat	23.71	36	Female	United States of America	United States of America	7	Caucasian
5742_4757_9505_3062	short	3D	muscle	23.14	36	Female	United States of America	United States of America	7	Caucasian
5742_4757_9505_3062	short	3D	fat	24.28	36	Female	United States of America	United States of America	7	Caucasian
5742_4757_9505_3062	short	3D	fat	25.42	36	Female	United States of America	United States of America	7	Caucasian
5742_4757_9505_3062	short	3D	muscle	19.15	36	Female	United States of America	United States of America	7	Caucasian
5742_4757_9505_3062	short	3D	muscle	22.57	36	Female	United States of America	United States of America	7	Caucasian
5742_4757_9505_3062	long	3D	fat	20.86	36	Female	United States of America	United States of America	7	Caucasian
5742_4757_9505_3062	long	3D	fat	18.58	36	Female	United States of America	United States of America	7	Caucasian
5742_4757_9505_3062	long	3D	muscle	18.58	36	Female	United States of America	United States of America	7	Caucasian
5742_4757_9505_3062	long	3D	muscle	23.14	36	Female	United States of America	United States of America	7	Caucasian
5742_4757_9505_3062	long	3D	fat	24.28	36	Female	United States of America	United States of America	7	Caucasian
5742_4757_9505_3062	long	3D	muscle	21.43	36	Female	United States of America	United States of America	7	Caucasian
5742_4757_9505_3062	long	3D	fat	22	36	Female	United States of America	United States of America	7	Caucasian
5742_4757_9505_3062	long	3D	fat	22.57	36	Female	United States of America	United States of America	7	Caucasian
5742_4757_9505_3062	long	3D	muscle	23.71	36	Female	United States of America	United States of America	7	Caucasian
5742_4757_9505_3062	long	3D	muscle	24.85	36	Female	United States of America	United States of America	7	Caucasian
5824_4472_6184_2629	short	matched 2D	fat	18.01	44	Female	United States of America	United States of America	7	Caucasian
5824_4472_6184_2629	short	independent 2D	muscle	24.28	44	Female	United States of America	United States of America	7	Caucasian
5824_4472_6184_2629	short	matched 2D	muscle	24.85	44	Female	United States of America	United States of America	7	Caucasian
5824_4472_6184_2629	short	matched 2D	fat	20.86	44	Female	United States of America	United States of America	7	Caucasian
5824_4472_6184_2629	short	independent 2D	fat	20.29	44	Female	United States of America	United States of America	7	Caucasian
5824_4472_6184_2629	short	matched 2D	muscle	22	44	Female	United States of America	United States of America	7	Caucasian
5824_4472_6184_2629	short	matched 2D	fat	20.86	44	Female	United States of America	United States of America	7	Caucasian
5824_4472_6184_2629	short	independent 2D	fat	24.28	44	Female	United States of America	United States of America	7	Caucasian
5824_4472_6184_2629	short	matched 2D	muscle	22.57	44	Female	United States of America	United States of America	7	Caucasian
5824_4472_6184_2629	short	matched 2D	fat	22.57	44	Female	United States of America	United States of America	7	Caucasian
5824_4472_6184_2629	short	independent 2D	muscle	20.86	44	Female	United States of America	United States of America	7	Caucasian
5824_4472_6184_2629	short	matched 2D	muscle	20.29	44	Female	United States of America	United States of America	7	Caucasian
5824_4472_6184_2629	short	matched 2D	fat	23.14	44	Female	United States of America	United States of America	7	Caucasian
5824_4472_6184_2629	short	independent 2D	fat	22	44	Female	United States of America	United States of America	7	Caucasian
5824_4472_6184_2629	short	matched 2D	muscle	20.29	44	Female	United States of America	United States of America	7	Caucasian
5824_4472_6184_2629	short	independent 2D	fat	20.29	44	Female	United States of America	United States of America	7	Caucasian
5824_4472_6184_2629	short	independent 2D	fat	19.72	44	Female	United States of America	United States of America	7	Caucasian
5824_4472_6184_2629	short	independent 2D	muscle	20.29	44	Female	United States of America	United States of America	7	Caucasian
5824_4472_6184_2629	short	independent 2D	muscle	23.14	44	Female	United States of America	United States of America	7	Caucasian
[truncated: 1,481 more rows]
