# Supplementary material for: The Influence of Body Composition Effects on Male Facial Masculinity and Attractiveness
Source: Front Psychol. 2019 Jan 4;9:2658. doi: 10.3389/fpsyg.2018.02658 (PMC6328455; doi:10.3389/fpsyg.2018.02658)
Supplement: Supplementary file 9 [file Data_Sheet_6.CSV]

subject	context	group	dimension	choice	Age	genders	Country	Residence	sexualorientation	ethnicity
1004_2840_2735_4988	long	matched 2D	fat	18.01	19	Female	United Kingdom	United Kingdom	4	African
1004_2840_2735_4988	short	matched 2D	fat	21.43	19	Female	United Kingdom	United Kingdom	4	African
1004_2840_2735_4988	long	matched 2D	muscle	18.58	19	Female	United Kingdom	United Kingdom	4	African
1004_2840_2735_4988	short	matched 2D	muscle	20.86	19	Female	United Kingdom	United Kingdom	4	African
1004_2840_2735_4988	short	independent 2D	fat	19.15	19	Female	United Kingdom	United Kingdom	4	African
1004_2840_2735_4988	long	independent 2D	fat	22	19	Female	United Kingdom	United Kingdom	4	African
1004_2840_2735_4988	long	independent 2D	muscle	24.28	19	Female	United Kingdom	United Kingdom	4	African
1004_2840_2735_4988	short	independent 2D	muscle	22.57	19	Female	United Kingdom	United Kingdom	4	African
1004_2840_2735_4988	long	matched 2D	fat	25.42	19	Female	United Kingdom	United Kingdom	4	African
1004_2840_2735_4988	short	matched 2D	fat	23.14	19	Female	United Kingdom	United Kingdom	4	African
1004_2840_2735_4988	long	matched 2D	muscle	23.71	19	Female	United Kingdom	United Kingdom	4	African
1004_2840_2735_4988	short	matched 2D	muscle	22.57	19	Female	United Kingdom	United Kingdom	4	African
1004_2840_2735_4988	short	independent 2D	fat	21.43	19	Female	United Kingdom	United Kingdom	4	African
1004_2840_2735_4988	long	independent 2D	fat	22	19	Female	United Kingdom	United Kingdom	4	African
1004_2840_2735_4988	long	independent 2D	muscle	23.71	19	Female	United Kingdom	United Kingdom	4	African
1004_2840_2735_4988	short	independent 2D	muscle	22.57	19	Female	United Kingdom	United Kingdom	4	African
1004_2840_2735_4988	long	matched 2D	fat	25.42	19	Female	United Kingdom	United Kingdom	4	African
1004_2840_2735_4988	short	matched 2D	fat	22.57	19	Female	United Kingdom	United Kingdom	4	African
1004_2840_2735_4988	short	matched 2D	muscle	21.43	19	Female	United Kingdom	United Kingdom	4	African
1004_2840_2735_4988	long	matched 2D	muscle	23.14	19	Female	United Kingdom	United Kingdom	4	African
1004_2840_2735_4988	long	independent 2D	fat	24.85	19	Female	United Kingdom	United Kingdom	4	African
1004_2840_2735_4988	short	independent 2D	fat	22	19	Female	United Kingdom	United Kingdom	4	African
1004_2840_2735_4988	short	independent 2D	muscle	21.43	19	Female	United Kingdom	United Kingdom	4	African
1004_2840_2735_4988	long	independent 2D	muscle	23.14	19	Female	United Kingdom	United Kingdom	4	African
1004_2840_2735_4988	long	3D	fat	24.28	19	Female	United Kingdom	United Kingdom	4	African
1004_2840_2735_4988	short	3D	fat	22.57	19	Female	United Kingdom	United Kingdom	4	African
1004_2840_2735_4988	long	3D	muscle	20.29	19	Female	United Kingdom	United Kingdom	4	African
1004_2840_2735_4988	short	3D	muscle	21.43	19	Female	United Kingdom	United Kingdom	4	African
1004_2840_2735_4988	long	3D	fat	24.28	19	Female	United Kingdom	United Kingdom	4	African
1004_2840_2735_4988	short	3D	fat	25.42	19	Female	United Kingdom	United Kingdom	4	African
1004_2840_2735_4988	long	3D	muscle	23.71	19	Female	United Kingdom	United Kingdom	4	African
1004_2840_2735_4988	short	3D	muscle	25.42	19	Female	United Kingdom	United Kingdom	4	African
1004_2840_2735_4988	short	3D	fat	19.72	19	Female	United Kingdom	United Kingdom	4	African
1004_2840_2735_4988	long	3D	fat	22.57	19	Female	United Kingdom	United Kingdom	4	African
1004_2840_2735_4988	short	3D	muscle	20.86	19	Female	United Kingdom	United Kingdom	4	African
1004_2840_2735_4988	long	3D	muscle	23.14	19	Female	United Kingdom	United Kingdom	4	African
1297_5241_7970_4675	short	matched 2D	fat	20.29	18	Female	Switzerland	Germany	7	Caucasian
1297_5241_7970_4675	long	matched 2D	fat	20.86	18	Female	Switzerland	Germany	7	Caucasian
1297_5241_7970_4675	short	matched 2D	muscle	19.72	18	Female	Switzerland	Germany	7	Caucasian
1297_5241_7970_4675	long	matched 2D	muscle	20.29	18	Female	Switzerland	Germany	7	Caucasian
1297_5241_7970_4675	short	independent 2D	fat	19.15	18	Female	Switzerland	Germany	7	Caucasian
1297_5241_7970_4675	long	independent 2D	fat	19.15	18	Female	Switzerland	Germany	7	Caucasian
1297_5241_7970_4675	short	independent 2D	muscle	18.58	18	Female	Switzerland	Germany	7	Caucasian
1297_5241_7970_4675	long	independent 2D	muscle	21.43	18	Female	Switzerland	Germany	7	Caucasian
1297_5241_7970_4675	short	matched 2D	fat	18.58	18	Female	Switzerland	Germany	7	Caucasian
1297_5241_7970_4675	long	matched 2D	fat	19.72	18	Female	Switzerland	Germany	7	Caucasian
1297_5241_7970_4675	long	matched 2D	muscle	19.15	18	Female	Switzerland	Germany	7	Caucasian
1297_5241_7970_4675	short	matched 2D	muscle	19.72	18	Female	Switzerland	Germany	7	Caucasian
1297_5241_7970_4675	long	independent 2D	fat	18.58	18	Female	Switzerland	Germany	7	Caucasian
1297_5241_7970_4675	short	independent 2D	fat	20.86	18	Female	Switzerland	Germany	7	Caucasian
1297_5241_7970_4675	short	independent 2D	muscle	18.01	18	Female	Switzerland	Germany	7	Caucasian
1297_5241_7970_4675	long	independent 2D	muscle	18.01	18	Female	Switzerland	Germany	7	Caucasian
1297_5241_7970_4675	short	matched 2D	fat	20.29	18	Female	Switzerland	Germany	7	Caucasian
1297_5241_7970_4675	long	matched 2D	fat	20.29	18	Female	Switzerland	Germany	7	Caucasian
1297_5241_7970_4675	long	matched 2D	muscle	20.86	18	Female	Switzerland	Germany	7	Caucasian
1297_5241_7970_4675	short	matched 2D	muscle	22	18	Female	Switzerland	Germany	7	Caucasian
1297_5241_7970_4675	short	independent 2D	fat	19.72	18	Female	Switzerland	Germany	7	Caucasian
1297_5241_7970_4675	long	independent 2D	fat	19.72	18	Female	Switzerland	Germany	7	Caucasian
1297_5241_7970_4675	short	independent 2D	muscle	20.29	18	Female	Switzerland	Germany	7	Caucasian
1297_5241_7970_4675	long	independent 2D	muscle	20.86	18	Female	Switzerland	Germany	7	Caucasian
1297_5241_7970_4675	short	3D	fat	20.29	18	Female	Switzerland	Germany	7	Caucasian
1297_5241_7970_4675	long	3D	fat	22	18	Female	Switzerland	Germany	7	Caucasian
1297_5241_7970_4675	long	3D	muscle	23.71	18	Female	Switzerland	Germany	7	Caucasian
1297_5241_7970_4675	short	3D	muscle	23.14	18	Female	Switzerland	Germany	7	Caucasian
1297_5241_7970_4675	short	3D	fat	25.42	18	Female	Switzerland	Germany	7	Caucasian
1297_5241_7970_4675	long	3D	fat	21.43	18	Female	Switzerland	Germany	7	Caucasian
1297_5241_7970_4675	short	3D	muscle	23.71	18	Female	Switzerland	Germany	7	Caucasian
1297_5241_7970_4675	long	3D	muscle	23.71	18	Female	Switzerland	Germany	7	Caucasian
1297_5241_7970_4675	short	3D	fat	20.29	18	Female	Switzerland	Germany	7	Caucasian
1297_5241_7970_4675	long	3D	fat	20.86	18	Female	Switzerland	Germany	7	Caucasian
1297_5241_7970_4675	long	3D	muscle	20.86	18	Female	Switzerland	Germany	7	Caucasian
1297_5241_7970_4675	short	3D	muscle	22.57	18	Female	Switzerland	Germany	7	Caucasian
1862_3920_4489_6453	long	matched 2D	fat	19.15	19	Female	United Kingdom	United Kingdom	7	Caucasian
1862_3920_4489_6453	short	matched 2D	fat	22	19	Female	United Kingdom	United Kingdom	7	Caucasian
1862_3920_4489_6453	long	matched 2D	muscle	20.86	19	Female	United Kingdom	United Kingdom	7	Caucasian
1862_3920_4489_6453	short	matched 2D	muscle	21.43	19	Female	United Kingdom	United Kingdom	7	Caucasian
1862_3920_4489_6453	long	independent 2D	fat	18.58	19	Female	United Kingdom	United Kingdom	7	Caucasian
1862_3920_4489_6453	short	independent 2D	fat	22	19	Female	United Kingdom	United Kingdom	7	Caucasian
1862_3920_4489_6453	long	independent 2D	muscle	22	19	Female	United Kingdom	United Kingdom	7	Caucasian
1862_3920_4489_6453	short	independent 2D	muscle	22.57	19	Female	United Kingdom	United Kingdom	7	Caucasian
1862_3920_4489_6453	short	matched 2D	fat	22	19	Female	United Kingdom	United Kingdom	7	Caucasian
1862_3920_4489_6453	long	matched 2D	fat	22	19	Female	United Kingdom	United Kingdom	7	Caucasian
1862_3920_4489_6453	long	matched 2D	muscle	19.15	19	Female	United Kingdom	United Kingdom	7	Caucasian
1862_3920_4489_6453	short	matched 2D	muscle	20.86	19	Female	United Kingdom	United Kingdom	7	Caucasian
1862_3920_4489_6453	short	independent 2D	fat	18.58	19	Female	United Kingdom	United Kingdom	7	Caucasian
1862_3920_4489_6453	long	independent 2D	fat	24.28	19	Female	United Kingdom	United Kingdom	7	Caucasian
1862_3920_4489_6453	long	independent 2D	muscle	19.15	19	Female	United Kingdom	United Kingdom	7	Caucasian
1862_3920_4489_6453	short	independent 2D	muscle	19.72	19	Female	United Kingdom	United Kingdom	7	Caucasian
1862_3920_4489_6453	long	matched 2D	fat	23.71	19	Female	United Kingdom	United Kingdom	7	Caucasian
1862_3920_4489_6453	short	matched 2D	fat	24.85	19	Female	United Kingdom	United Kingdom	7	Caucasian
1862_3920_4489_6453	short	matched 2D	muscle	24.85	19	Female	United Kingdom	United Kingdom	7	Caucasian
1862_3920_4489_6453	long	matched 2D	muscle	20.86	19	Female	United Kingdom	United Kingdom	7	Caucasian
1862_3920_4489_6453	long	independent 2D	fat	24.28	19	Female	United Kingdom	United Kingdom	7	Caucasian
1862_3920_4489_6453	short	independent 2D	fat	25.42	19	Female	United Kingdom	United Kingdom	7	Caucasian
1862_3920_4489_6453	long	independent 2D	muscle	20.29	19	Female	United Kingdom	United Kingdom	7	Caucasian
1862_3920_4489_6453	short	independent 2D	muscle	20.86	19	Female	United Kingdom	United Kingdom	7	Caucasian
1862_3920_4489_6453	short	3D	fat	23.71	19	Female	United Kingdom	United Kingdom	7	Caucasian
1862_3920_4489_6453	long	3D	fat	22.57	19	Female	United Kingdom	United Kingdom	7	Caucasian
1862_3920_4489_6453	short	3D	muscle	19.72	19	Female	United Kingdom	United Kingdom	7	Caucasian
1862_3920_4489_6453	long	3D	muscle	22	19	Female	United Kingdom	United Kingdom	7	Caucasian
1862_3920_4489_6453	short	3D	fat	25.42	19	Female	United Kingdom	United Kingdom	7	Caucasian
1862_3920_4489_6453	long	3D	fat	25.42	19	Female	United Kingdom	United Kingdom	7	Caucasian
1862_3920_4489_6453	short	3D	muscle	25.42	19	Female	United Kingdom	United Kingdom	7	Caucasian
1862_3920_4489_6453	long	3D	muscle	25.99	19	Female	United Kingdom	United Kingdom	7	Caucasian
1862_3920_4489_6453	short	3D	fat	20.29	19	Female	United Kingdom	United Kingdom	7	Caucasian
1862_3920_4489_6453	long	3D	fat	22	19	Female	United Kingdom	United Kingdom	7	Caucasian
1862_3920_4489_6453	long	3D	muscle	20.86	19	Female	United Kingdom	United Kingdom	7	Caucasian
1862_3920_4489_6453	short	3D	muscle	21.43	19	Female	United Kingdom	United Kingdom	7	Caucasian
1899_7092_4135_8097	short	matched 2D	fat	18.58	18	Female	United Kingdom	United Kingdom	7	Caucasian
1899_7092_4135_8097	long	matched 2D	fat	20.86	18	Female	United Kingdom	United Kingdom	7	Caucasian
1899_7092_4135_8097	short	matched 2D	muscle	23.71	18	Female	United Kingdom	United Kingdom	7	Caucasian
1899_7092_4135_8097	long	matched 2D	muscle	19.15	18	Female	United Kingdom	United Kingdom	7	Caucasian
1899_7092_4135_8097	long	independent 2D	fat	18.01	18	Female	United Kingdom	United Kingdom	7	Caucasian
1899_7092_4135_8097	short	independent 2D	fat	19.15	18	Female	United Kingdom	United Kingdom	7	Caucasian
1899_7092_4135_8097	long	independent 2D	muscle	24.28	18	Female	United Kingdom	United Kingdom	7	Caucasian
1899_7092_4135_8097	short	independent 2D	muscle	20.86	18	Female	United Kingdom	United Kingdom	7	Caucasian
1899_7092_4135_8097	long	matched 2D	fat	19.15	18	Female	United Kingdom	United Kingdom	7	Caucasian
1899_7092_4135_8097	short	matched 2D	fat	21.43	18	Female	United Kingdom	United Kingdom	7	Caucasian
1899_7092_4135_8097	short	matched 2D	muscle	18.58	18	Female	United Kingdom	United Kingdom	7	Caucasian
1899_7092_4135_8097	long	matched 2D	muscle	20.86	18	Female	United Kingdom	United Kingdom	7	Caucasian
1899_7092_4135_8097	short	independent 2D	fat	23.71	18	Female	United Kingdom	United Kingdom	7	Caucasian
1899_7092_4135_8097	long	independent 2D	fat	22	18	Female	United Kingdom	United Kingdom	7	Caucasian
1899_7092_4135_8097	long	independent 2D	muscle	19.72	18	Female	United Kingdom	United Kingdom	7	Caucasian
1899_7092_4135_8097	short	independent 2D	muscle	19.72	18	Female	United Kingdom	United Kingdom	7	Caucasian
1899_7092_4135_8097	long	matched 2D	fat	20.86	18	Female	United Kingdom	United Kingdom	7	Caucasian
1899_7092_4135_8097	short	matched 2D	fat	22.57	18	Female	United Kingdom	United Kingdom	7	Caucasian
1899_7092_4135_8097	short	matched 2D	muscle	24.28	18	Female	United Kingdom	United Kingdom	7	Caucasian
1899_7092_4135_8097	long	matched 2D	muscle	20.29	18	Female	United Kingdom	United Kingdom	7	Caucasian
1899_7092_4135_8097	long	independent 2D	fat	21.43	18	Female	United Kingdom	United Kingdom	7	Caucasian
1899_7092_4135_8097	short	independent 2D	fat	22	18	Female	United Kingdom	United Kingdom	7	Caucasian
1899_7092_4135_8097	short	independent 2D	muscle	19.15	18	Female	United Kingdom	United Kingdom	7	Caucasian
1899_7092_4135_8097	long	independent 2D	muscle	20.29	18	Female	United Kingdom	United Kingdom	7	Caucasian
1899_7092_4135_8097	short	3D	fat	24.85	18	Female	United Kingdom	United Kingdom	7	Caucasian
1899_7092_4135_8097	long	3D	fat	21.43	18	Female	United Kingdom	United Kingdom	7	Caucasian
1899_7092_4135_8097	short	3D	muscle	24.85	18	Female	United Kingdom	United Kingdom	7	Caucasian
1899_7092_4135_8097	long	3D	muscle	19.72	18	Female	United Kingdom	United Kingdom	7	Caucasian
1899_7092_4135_8097	short	3D	fat	24.28	18	Female	United Kingdom	United Kingdom	7	Caucasian
1899_7092_4135_8097	long	3D	fat	22	18	Female	United Kingdom	United Kingdom	7	Caucasian
1899_7092_4135_8097	short	3D	muscle	23.71	18	Female	United Kingdom	United Kingdom	7	Caucasian
1899_7092_4135_8097	long	3D	muscle	24.85	18	Female	United Kingdom	United Kingdom	7	Caucasian
1899_7092_4135_8097	short	3D	fat	24.85	18	Female	United Kingdom	United Kingdom	7	Caucasian
1899_7092_4135_8097	long	3D	fat	23.14	18	Female	United Kingdom	United Kingdom	7	Caucasian
1899_7092_4135_8097	long	3D	muscle	24.85	18	Female	United Kingdom	United Kingdom	7	Caucasian
1899_7092_4135_8097	short	3D	muscle	23.14	18	Female	United Kingdom	United Kingdom	7	Caucasian
2044_6741_1856_5562	short	matched 2D	fat	19.15	19	Female	Phillipines	Phillipines	7	Asian
2044_6741_1856_5562	long	matched 2D	fat	19.72	19	Female	Phillipines	Phillipines	7	Asian
2044_6741_1856_5562	long	matched 2D	muscle	21.43	19	Female	Phillipines	Phillipines	7	Asian
2044_6741_1856_5562	short	matched 2D	muscle	22.57	19	Female	Phillipines	Phillipines	7	Asian
2044_6741_1856_5562	short	independent 2D	fat	19.72	19	Female	Phillipines	Phillipines	7	Asian
2044_6741_1856_5562	long	independent 2D	fat	21.43	19	Female	Phillipines	Phillipines	7	Asian
2044_6741_1856_5562	short	independent 2D	muscle	22.57	19	Female	Phillipines	Phillipines	7	Asian
2044_6741_1856_5562	long	independent 2D	muscle	22.57	19	Female	Phillipines	Phillipines	7	Asian
2044_6741_1856_5562	short	matched 2D	fat	22	19	Female	Phillipines	Phillipines	7	Asian
2044_6741_1856_5562	long	matched 2D	fat	22	19	Female	Phillipines	Phillipines	7	Asian
2044_6741_1856_5562	long	matched 2D	muscle	20.86	19	Female	Phillipines	Phillipines	7	Asian
2044_6741_1856_5562	short	matched 2D	muscle	22	19	Female	Phillipines	Phillipines	7	Asian
2044_6741_1856_5562	long	independent 2D	fat	20.86	19	Female	Phillipines	Phillipines	7	Asian
2044_6741_1856_5562	short	independent 2D	fat	22	19	Female	Phillipines	Phillipines	7	Asian
2044_6741_1856_5562	short	independent 2D	muscle	22.57	19	Female	Phillipines	Phillipines	7	Asian
2044_6741_1856_5562	long	independent 2D	muscle	23.14	19	Female	Phillipines	Phillipines	7	Asian
2044_6741_1856_5562	long	matched 2D	fat	20.86	19	Female	Phillipines	Phillipines	7	Asian
2044_6741_1856_5562	short	matched 2D	fat	22	19	Female	Phillipines	Phillipines	7	Asian
2044_6741_1856_5562	long	matched 2D	muscle	20.86	19	Female	Phillipines	Phillipines	7	Asian
2044_6741_1856_5562	short	matched 2D	muscle	21.43	19	Female	Phillipines	Phillipines	7	Asian
2044_6741_1856_5562	long	independent 2D	fat	22	19	Female	Phillipines	Phillipines	7	Asian
2044_6741_1856_5562	short	independent 2D	fat	23.14	19	Female	Phillipines	Phillipines	7	Asian
2044_6741_1856_5562	short	independent 2D	muscle	21.43	19	Female	Phillipines	Phillipines	7	Asian
2044_6741_1856_5562	long	independent 2D	muscle	22	19	Female	Phillipines	Phillipines	7	Asian
2044_6741_1856_5562	short	3D	fat	23.14	19	Female	Phillipines	Phillipines	7	Asian
2044_6741_1856_5562	long	3D	fat	23.14	19	Female	Phillipines	Phillipines	7	Asian
2044_6741_1856_5562	short	3D	muscle	24.28	19	Female	Phillipines	Phillipines	7	Asian
2044_6741_1856_5562	long	3D	muscle	22.57	19	Female	Phillipines	Phillipines	7	Asian
2044_6741_1856_5562	short	3D	fat	23.71	19	Female	Phillipines	Phillipines	7	Asian
2044_6741_1856_5562	long	3D	fat	24.85	19	Female	Phillipines	Phillipines	7	Asian
2044_6741_1856_5562	short	3D	muscle	24.85	19	Female	Phillipines	Phillipines	7	Asian
2044_6741_1856_5562	long	3D	muscle	25.42	19	Female	Phillipines	Phillipines	7	Asian
2044_6741_1856_5562	short	3D	fat	24.28	19	Female	Phillipines	Phillipines	7	Asian
2044_6741_1856_5562	long	3D	fat	22	19	Female	Phillipines	Phillipines	7	Asian
2044_6741_1856_5562	long	3D	muscle	19.72	19	Female	Phillipines	Phillipines	7	Asian
2044_6741_1856_5562	short	3D	muscle	21.43	19	Female	Phillipines	Phillipines	7	Asian
2236_4259_6134_1822	long	matched 2D	fat	19.15	18	Female	United States of America	United States of America	7	Caucasian
2236_4259_6134_1822	short	matched 2D	fat	19.72	18	Female	United States of America	United States of America	7	Caucasian
2236_4259_6134_1822	short	matched 2D	muscle	18.58	18	Female	United States of America	United States of America	7	Caucasian
2236_4259_6134_1822	long	matched 2D	muscle	18.58	18	Female	United States of America	United States of America	7	Caucasian
2236_4259_6134_1822	short	independent 2D	fat	19.15	18	Female	United States of America	United States of America	7	Caucasian
2236_4259_6134_1822	long	independent 2D	fat	19.72	18	Female	United States of America	United States of America	7	Caucasian
2236_4259_6134_1822	short	independent 2D	muscle	18.58	18	Female	United States of America	United States of America	7	Caucasian
2236_4259_6134_1822	long	independent 2D	muscle	18.58	18	Female	United States of America	United States of America	7	Caucasian
2236_4259_6134_1822	long	matched 2D	fat	18.58	18	Female	United States of America	United States of America	7	Caucasian
2236_4259_6134_1822	short	matched 2D	fat	19.15	18	Female	United States of America	United States of America	7	Caucasian
2236_4259_6134_1822	short	matched 2D	muscle	18.58	18	Female	United States of America	United States of America	7	Caucasian
2236_4259_6134_1822	long	matched 2D	muscle	19.72	18	Female	United States of America	United States of America	7	Caucasian
2236_4259_6134_1822	short	independent 2D	fat	18.58	18	Female	United States of America	United States of America	7	Caucasian
2236_4259_6134_1822	long	independent 2D	fat	19.15	18	Female	United States of America	United States of America	7	Caucasian
2236_4259_6134_1822	long	independent 2D	muscle	19.15	18	Female	United States of America	United States of America	7	Caucasian
2236_4259_6134_1822	short	independent 2D	muscle	19.72	18	Female	United States of America	United States of America	7	Caucasian
2236_4259_6134_1822	short	matched 2D	fat	18.58	18	Female	United States of America	United States of America	7	Caucasian
2236_4259_6134_1822	long	matched 2D	fat	20.29	18	Female	United States of America	United States of America	7	Caucasian
2236_4259_6134_1822	long	matched 2D	muscle	18.58	18	Female	United States of America	United States of America	7	Caucasian
2236_4259_6134_1822	short	matched 2D	muscle	19.15	18	Female	United States of America	United States of America	7	Caucasian
2236_4259_6134_1822	long	independent 2D	fat	18.58	18	Female	United States of America	United States of America	7	Caucasian
2236_4259_6134_1822	short	independent 2D	fat	24.28	18	Female	United States of America	United States of America	7	Caucasian
2236_4259_6134_1822	long	independent 2D	muscle	19.72	18	Female	United States of America	United States of America	7	Caucasian
2236_4259_6134_1822	short	independent 2D	muscle	21.43	18	Female	United States of America	United States of America	7	Caucasian
2236_4259_6134_1822	short	3D	fat	18.01	18	Female	United States of America	United States of America	7	Caucasian
2236_4259_6134_1822	long	3D	fat	18.58	18	Female	United States of America	United States of America	7	Caucasian
2236_4259_6134_1822	short	3D	muscle	18.58	18	Female	United States of America	United States of America	7	Caucasian
2236_4259_6134_1822	long	3D	muscle	20.86	18	Female	United States of America	United States of America	7	Caucasian
2236_4259_6134_1822	short	3D	fat	18.58	18	Female	United States of America	United States of America	7	Caucasian
2236_4259_6134_1822	long	3D	fat	18.58	18	Female	United States of America	United States of America	7	Caucasian
2236_4259_6134_1822	long	3D	muscle	18.58	18	Female	United States of America	United States of America	7	Caucasian
2236_4259_6134_1822	short	3D	muscle	21.43	18	Female	United States of America	United States of America	7	Caucasian
2236_4259_6134_1822	short	3D	fat	18.01	18	Female	United States of America	United States of America	7	Caucasian
2236_4259_6134_1822	long	3D	fat	18.58	18	Female	United States of America	United States of America	7	Caucasian
2236_4259_6134_1822	long	3D	muscle	18.01	18	Female	United States of America	United States of America	7	Caucasian
2236_4259_6134_1822	short	3D	muscle	20.86	18	Female	United States of America	United States of America	7	Caucasian
2412_4556_5276_7592	short	matched 2D	fat	20.29	18	Female	United Kingdom	United Kingdom	7	Caucasian
2412_4556_5276_7592	long	matched 2D	fat	23.14	18	Female	United Kingdom	United Kingdom	7	Caucasian
2412_4556_5276_7592	long	matched 2D	muscle	21.43	18	Female	United Kingdom	United Kingdom	7	Caucasian
2412_4556_5276_7592	short	matched 2D	muscle	23.14	18	Female	United Kingdom	United Kingdom	7	Caucasian
2412_4556_5276_7592	short	independent 2D	fat	22	18	Female	United Kingdom	United Kingdom	7	Caucasian
2412_4556_5276_7592	long	independent 2D	fat	22.57	18	Female	United Kingdom	United Kingdom	7	Caucasian
2412_4556_5276_7592	short	independent 2D	muscle	20.86	18	Female	United Kingdom	United Kingdom	7	Caucasian
2412_4556_5276_7592	long	independent 2D	muscle	21.43	18	Female	United Kingdom	United Kingdom	7	Caucasian
2412_4556_5276_7592	long	matched 2D	fat	24.28	18	Female	United Kingdom	United Kingdom	7	Caucasian
2412_4556_5276_7592	short	matched 2D	fat	19.15	18	Female	United Kingdom	United Kingdom	7	Caucasian
2412_4556_5276_7592	long	matched 2D	muscle	21.43	18	Female	United Kingdom	United Kingdom	7	Caucasian
2412_4556_5276_7592	short	matched 2D	muscle	22.57	18	Female	United Kingdom	United Kingdom	7	Caucasian
2412_4556_5276_7592	long	independent 2D	fat	24.28	18	Female	United Kingdom	United Kingdom	7	Caucasian
2412_4556_5276_7592	short	independent 2D	fat	22	18	Female	United Kingdom	United Kingdom	7	Caucasian
2412_4556_5276_7592	short	independent 2D	muscle	18.58	18	Female	United Kingdom	United Kingdom	7	Caucasian
2412_4556_5276_7592	long	independent 2D	muscle	23.14	18	Female	United Kingdom	United Kingdom	7	Caucasian
2412_4556_5276_7592	short	matched 2D	fat	20.86	18	Female	United Kingdom	United Kingdom	7	Caucasian
2412_4556_5276_7592	long	matched 2D	fat	22	18	Female	United Kingdom	United Kingdom	7	Caucasian
2412_4556_5276_7592	short	matched 2D	muscle	22	18	Female	United Kingdom	United Kingdom	7	Caucasian
2412_4556_5276_7592	long	matched 2D	muscle	22	18	Female	United Kingdom	United Kingdom	7	Caucasian
2412_4556_5276_7592	long	independent 2D	fat	23.71	18	Female	United Kingdom	United Kingdom	7	Caucasian
2412_4556_5276_7592	short	independent 2D	fat	23.14	18	Female	United Kingdom	United Kingdom	7	Caucasian
2412_4556_5276_7592	short	independent 2D	muscle	18.01	18	Female	United Kingdom	United Kingdom	7	Caucasian
2412_4556_5276_7592	long	independent 2D	muscle	19.72	18	Female	United Kingdom	United Kingdom	7	Caucasian
2412_4556_5276_7592	short	3D	fat	24.28	18	Female	United Kingdom	United Kingdom	7	Caucasian
2412_4556_5276_7592	long	3D	fat	19.15	18	Female	United Kingdom	United Kingdom	7	Caucasian
2412_4556_5276_7592	long	3D	muscle	21.43	18	Female	United Kingdom	United Kingdom	7	Caucasian
2412_4556_5276_7592	short	3D	muscle	23.14	18	Female	United Kingdom	United Kingdom	7	Caucasian
2412_4556_5276_7592	short	3D	fat	23.71	18	Female	United Kingdom	United Kingdom	7	Caucasian
2412_4556_5276_7592	long	3D	fat	23.14	18	Female	United Kingdom	United Kingdom	7	Caucasian
2412_4556_5276_7592	long	3D	muscle	25.42	18	Female	United Kingdom	United Kingdom	7	Caucasian
2412_4556_5276_7592	short	3D	muscle	19.15	18	Female	United Kingdom	United Kingdom	7	Caucasian
2412_4556_5276_7592	short	3D	fat	20.86	18	Female	United Kingdom	United Kingdom	7	Caucasian
2412_4556_5276_7592	long	3D	fat	23.14	18	Female	United Kingdom	United Kingdom	7	Caucasian
2412_4556_5276_7592	short	3D	muscle	23.71	18	Female	United Kingdom	United Kingdom	7	Caucasian
2412_4556_5276_7592	long	3D	muscle	19.72	18	Female	United Kingdom	United Kingdom	7	Caucasian
2485_2803_8257_9027	short	matched 2D	fat	21.43	18	Female	United States of America	United States of America	5	Caucasian
2485_2803_8257_9027	long	matched 2D	fat	22.57	18	Female	United States of America	United States of America	5	Caucasian
2485_2803_8257_9027	long	matched 2D	muscle	18.01	18	Female	United States of America	United States of America	5	Caucasian
2485_2803_8257_9027	short	matched 2D	muscle	19.72	18	Female	United States of America	United States of America	5	Caucasian
2485_2803_8257_9027	short	independent 2D	fat	18.01	18	Female	United States of America	United States of America	5	Caucasian
2485_2803_8257_9027	long	independent 2D	fat	19.72	18	Female	United States of America	United States of America	5	Caucasian
2485_2803_8257_9027	long	independent 2D	muscle	20.86	18	Female	United States of America	United States of America	5	Caucasian
2485_2803_8257_9027	short	independent 2D	muscle	23.14	18	Female	United States of America	United States of America	5	Caucasian
2485_2803_8257_9027	short	matched 2D	fat	25.42	18	Female	United States of America	United States of America	5	Caucasian
2485_2803_8257_9027	long	matched 2D	fat	22	18	Female	United States of America	United States of America	5	Caucasian
2485_2803_8257_9027	long	matched 2D	muscle	20.29	18	Female	United States of America	United States of America	5	Caucasian
2485_2803_8257_9027	short	matched 2D	muscle	22.57	18	Female	United States of America	United States of America	5	Caucasian
2485_2803_8257_9027	short	independent 2D	fat	20.86	18	Female	United States of America	United States of America	5	Caucasian
2485_2803_8257_9027	long	independent 2D	fat	22.57	18	Female	United States of America	United States of America	5	Caucasian
2485_2803_8257_9027	long	independent 2D	muscle	24.28	18	Female	United States of America	United States of America	5	Caucasian
2485_2803_8257_9027	short	independent 2D	muscle	20.29	18	Female	United States of America	United States of America	5	Caucasian
2485_2803_8257_9027	short	matched 2D	fat	25.42	18	Female	United States of America	United States of America	5	Caucasian
2485_2803_8257_9027	long	matched 2D	fat	21.43	18	Female	United States of America	United States of America	5	Caucasian
2485_2803_8257_9027	long	matched 2D	muscle	23.71	18	Female	United States of America	United States of America	5	Caucasian
2485_2803_8257_9027	short	matched 2D	muscle	22	18	Female	United States of America	United States of America	5	Caucasian
2485_2803_8257_9027	short	independent 2D	fat	18.58	18	Female	United States of America	United States of America	5	Caucasian
2485_2803_8257_9027	long	independent 2D	fat	25.42	18	Female	United States of America	United States of America	5	Caucasian
2485_2803_8257_9027	short	independent 2D	muscle	24.85	18	Female	United States of America	United States of America	5	Caucasian
2485_2803_8257_9027	long	independent 2D	muscle	20.86	18	Female	United States of America	United States of America	5	Caucasian
2485_2803_8257_9027	long	3D	fat	20.29	18	Female	United States of America	United States of America	5	Caucasian
2485_2803_8257_9027	short	3D	fat	21.43	18	Female	United States of America	United States of America	5	Caucasian
2485_2803_8257_9027	short	3D	muscle	22	18	Female	United States of America	United States of America	5	Caucasian
2485_2803_8257_9027	long	3D	muscle	22.57	18	Female	United States of America	United States of America	5	Caucasian
2485_2803_8257_9027	long	3D	fat	23.71	18	Female	United States of America	United States of America	5	Caucasian
2485_2803_8257_9027	short	3D	fat	25.42	18	Female	United States of America	United States of America	5	Caucasian
2485_2803_8257_9027	short	3D	muscle	25.42	18	Female	United States of America	United States of America	5	Caucasian
2485_2803_8257_9027	long	3D	muscle	23.14	18	Female	United States of America	United States of America	5	Caucasian
2485_2803_8257_9027	long	3D	fat	24.28	18	Female	United States of America	United States of America	5	Caucasian
2485_2803_8257_9027	short	3D	fat	22.57	18	Female	United States of America	United States of America	5	Caucasian
2485_2803_8257_9027	short	3D	muscle	21.43	18	Female	United States of America	United States of America	5	Caucasian
2485_2803_8257_9027	long	3D	muscle	23.14	18	Female	United States of America	United States of America	5	Caucasian
2580_6864_1360_3598	short	matched 2D	fat	18.58	19	Female	United States of America	United Kingdom	7	Caucasian
2580_6864_1360_3598	long	matched 2D	fat	19.72	19	Female	United States of America	United Kingdom	7	Caucasian
2580_6864_1360_3598	long	matched 2D	muscle	18.58	19	Female	United States of America	United Kingdom	7	Caucasian
2580_6864_1360_3598	short	matched 2D	muscle	21.43	19	Female	United States of America	United Kingdom	7	Caucasian
2580_6864_1360_3598	short	independent 2D	fat	18.58	19	Female	United States of America	United Kingdom	7	Caucasian
2580_6864_1360_3598	long	independent 2D	fat	22.57	19	Female	United States of America	United Kingdom	7	Caucasian
2580_6864_1360_3598	long	independent 2D	muscle	22	19	Female	United States of America	United Kingdom	7	Caucasian
2580_6864_1360_3598	short	independent 2D	muscle	23.14	19	Female	United States of America	United Kingdom	7	Caucasian
2580_6864_1360_3598	short	matched 2D	fat	18.01	19	Female	United States of America	United Kingdom	7	Caucasian
2580_6864_1360_3598	long	matched 2D	fat	19.15	19	Female	United States of America	United Kingdom	7	Caucasian
2580_6864_1360_3598	long	matched 2D	muscle	18.01	19	Female	United States of America	United Kingdom	7	Caucasian
2580_6864_1360_3598	short	matched 2D	muscle	22.57	19	Female	United States of America	United Kingdom	7	Caucasian
2580_6864_1360_3598	long	independent 2D	fat	18.01	19	Female	United States of America	United Kingdom	7	Caucasian
2580_6864_1360_3598	short	independent 2D	fat	18.58	19	Female	United States of America	United Kingdom	7	Caucasian
2580_6864_1360_3598	short	independent 2D	muscle	18.01	19	Female	United States of America	United Kingdom	7	Caucasian
2580_6864_1360_3598	long	independent 2D	muscle	18.01	19	Female	United States of America	United Kingdom	7	Caucasian
2580_6864_1360_3598	long	matched 2D	fat	18.58	19	Female	United States of America	United Kingdom	7	Caucasian
2580_6864_1360_3598	short	matched 2D	fat	20.29	19	Female	United States of America	United Kingdom	7	Caucasian
2580_6864_1360_3598	long	matched 2D	muscle	19.15	19	Female	United States of America	United Kingdom	7	Caucasian
2580_6864_1360_3598	short	matched 2D	muscle	23.14	19	Female	United States of America	United Kingdom	7	Caucasian
2580_6864_1360_3598	short	independent 2D	fat	25.42	19	Female	United States of America	United Kingdom	7	Caucasian
2580_6864_1360_3598	long	independent 2D	fat	20.86	19	Female	United States of America	United Kingdom	7	Caucasian
2580_6864_1360_3598	long	independent 2D	muscle	18.01	19	Female	United States of America	United Kingdom	7	Caucasian
2580_6864_1360_3598	short	independent 2D	muscle	18.58	19	Female	United States of America	United Kingdom	7	Caucasian
2580_6864_1360_3598	short	3D	fat	18.58	19	Female	United States of America	United Kingdom	7	Caucasian
2580_6864_1360_3598	long	3D	fat	19.15	19	Female	United States of America	United Kingdom	7	Caucasian
2580_6864_1360_3598	short	3D	muscle	24.28	19	Female	United States of America	United Kingdom	7	Caucasian
2580_6864_1360_3598	long	3D	muscle	20.86	19	Female	United States of America	United Kingdom	7	Caucasian
2580_6864_1360_3598	short	3D	fat	22	19	Female	United States of America	United Kingdom	7	Caucasian
2580_6864_1360_3598	long	3D	fat	22.57	19	Female	United States of America	United Kingdom	7	Caucasian
2580_6864_1360_3598	long	3D	muscle	23.71	19	Female	United States of America	United Kingdom	7	Caucasian
2580_6864_1360_3598	short	3D	muscle	25.42	19	Female	United States of America	United Kingdom	7	Caucasian
2580_6864_1360_3598	short	3D	fat	18.58	19	Female	United States of America	United Kingdom	7	Caucasian
2580_6864_1360_3598	long	3D	fat	19.72	19	Female	United States of America	United Kingdom	7	Caucasian
2580_6864_1360_3598	short	3D	muscle	25.42	19	Female	United States of America	United Kingdom	7	Caucasian
2580_6864_1360_3598	long	3D	muscle	19.72	19	Female	United States of America	United Kingdom	7	Caucasian
3489_4541_2969_3630	long	matched 2D	fat	18.01	18	Female	Great Britain	Great Britain	4	Caucasian
3489_4541_2969_3630	short	matched 2D	fat	18.01	18	Female	Great Britain	Great Britain	4	Caucasian
3489_4541_2969_3630	long	matched 2D	muscle	18.58	18	Female	Great Britain	Great Britain	4	Caucasian
3489_4541_2969_3630	short	matched 2D	muscle	22	18	Female	Great Britain	Great Britain	4	Caucasian
3489_4541_2969_3630	long	independent 2D	fat	22.57	18	Female	Great Britain	Great Britain	4	Caucasian
3489_4541_2969_3630	short	independent 2D	fat	22.57	18	Female	Great Britain	Great Britain	4	Caucasian
3489_4541_2969_3630	long	independent 2D	muscle	20.29	18	Female	Great Britain	Great Britain	4	Caucasian
3489_4541_2969_3630	short	independent 2D	muscle	21.43	18	Female	Great Britain	Great Britain	4	Caucasian
3489_4541_2969_3630	long	matched 2D	fat	20.29	18	Female	Great Britain	Great Britain	4	Caucasian
3489_4541_2969_3630	short	matched 2D	fat	21.43	18	Female	Great Britain	Great Britain	4	Caucasian
3489_4541_2969_3630	short	matched 2D	muscle	19.72	18	Female	Great Britain	Great Britain	4	Caucasian
3489_4541_2969_3630	long	matched 2D	muscle	20.29	18	Female	Great Britain	Great Britain	4	Caucasian
3489_4541_2969_3630	long	independent 2D	fat	20.29	18	Female	Great Britain	Great Britain	4	Caucasian
3489_4541_2969_3630	short	independent 2D	fat	22.57	18	Female	Great Britain	Great Britain	4	Caucasian
3489_4541_2969_3630	short	independent 2D	muscle	23.71	18	Female	Great Britain	Great Britain	4	Caucasian
3489_4541_2969_3630	long	independent 2D	muscle	21.43	18	Female	Great Britain	Great Britain	4	Caucasian
3489_4541_2969_3630	long	matched 2D	fat	22.57	18	Female	Great Britain	Great Britain	4	Caucasian
3489_4541_2969_3630	short	matched 2D	fat	23.14	18	Female	Great Britain	Great Britain	4	Caucasian
3489_4541_2969_3630	long	matched 2D	muscle	18.58	18	Female	Great Britain	Great Britain	4	Caucasian
3489_4541_2969_3630	short	matched 2D	muscle	22	18	Female	Great Britain	Great Britain	4	Caucasian
3489_4541_2969_3630	short	independent 2D	fat	24.28	18	Female	Great Britain	Great Britain	4	Caucasian
3489_4541_2969_3630	long	independent 2D	fat	22	18	Female	Great Britain	Great Britain	4	Caucasian
3489_4541_2969_3630	long	independent 2D	muscle	18.58	18	Female	Great Britain	Great Britain	4	Caucasian
3489_4541_2969_3630	short	independent 2D	muscle	20.29	18	Female	Great Britain	Great Britain	4	Caucasian
3489_4541_2969_3630	long	3D	fat	20.86	18	Female	Great Britain	Great Britain	4	Caucasian
3489_4541_2969_3630	short	3D	fat	22.57	18	Female	Great Britain	Great Britain	4	Caucasian
3489_4541_2969_3630	long	3D	muscle	20.86	18	Female	Great Britain	Great Britain	4	Caucasian
3489_4541_2969_3630	short	3D	muscle	20.86	18	Female	Great Britain	Great Britain	4	Caucasian
3489_4541_2969_3630	long	3D	fat	25.42	18	Female	Great Britain	Great Britain	4	Caucasian
3489_4541_2969_3630	short	3D	fat	21.43	18	Female	Great Britain	Great Britain	4	Caucasian
3489_4541_2969_3630	long	3D	muscle	19.15	18	Female	Great Britain	Great Britain	4	Caucasian
3489_4541_2969_3630	short	3D	muscle	22	18	Female	Great Britain	Great Britain	4	Caucasian
3489_4541_2969_3630	long	3D	fat	18.58	18	Female	Great Britain	Great Britain	4	Caucasian
3489_4541_2969_3630	short	3D	fat	21.43	18	Female	Great Britain	Great Britain	4	Caucasian
3489_4541_2969_3630	short	3D	muscle	18.58	18	Female	Great Britain	Great Britain	4	Caucasian
3489_4541_2969_3630	long	3D	muscle	19.72	18	Female	Great Britain	Great Britain	4	Caucasian
3507_6645_3423_2156	long	matched 2D	fat	18.58	18	Female	Hong Kong	United Kingdom	7	mixed
3507_6645_3423_2156	short	matched 2D	fat	19.72	18	Female	Hong Kong	United Kingdom	7	mixed
3507_6645_3423_2156	long	matched 2D	muscle	18.01	18	Female	Hong Kong	United Kingdom	7	mixed
3507_6645_3423_2156	short	matched 2D	muscle	18.01	18	Female	Hong Kong	United Kingdom	7	mixed
3507_6645_3423_2156	short	independent 2D	fat	18.58	18	Female	Hong Kong	United Kingdom	7	mixed
3507_6645_3423_2156	long	independent 2D	fat	21.43	18	Female	Hong Kong	United Kingdom	7	mixed
3507_6645_3423_2156	long	independent 2D	muscle	20.29	18	Female	Hong Kong	United Kingdom	7	mixed
3507_6645_3423_2156	short	independent 2D	muscle	21.43	18	Female	Hong Kong	United Kingdom	7	mixed
3507_6645_3423_2156	short	matched 2D	fat	19.72	18	Female	Hong Kong	United Kingdom	7	mixed
3507_6645_3423_2156	long	matched 2D	fat	22	18	Female	Hong Kong	United Kingdom	7	mixed
3507_6645_3423_2156	short	matched 2D	muscle	22	18	Female	Hong Kong	United Kingdom	7	mixed
3507_6645_3423_2156	long	matched 2D	muscle	22.57	18	Female	Hong Kong	United Kingdom	7	mixed
3507_6645_3423_2156	long	independent 2D	fat	18.01	18	Female	Hong Kong	United Kingdom	7	mixed
3507_6645_3423_2156	short	independent 2D	fat	18.58	18	Female	Hong Kong	United Kingdom	7	mixed
3507_6645_3423_2156	long	independent 2D	muscle	20.29	18	Female	Hong Kong	United Kingdom	7	mixed
3507_6645_3423_2156	short	independent 2D	muscle	22	18	Female	Hong Kong	United Kingdom	7	mixed
3507_6645_3423_2156	short	matched 2D	fat	19.72	18	Female	Hong Kong	United Kingdom	7	mixed
3507_6645_3423_2156	long	matched 2D	fat	21.43	18	Female	Hong Kong	United Kingdom	7	mixed
3507_6645_3423_2156	long	matched 2D	muscle	19.72	18	Female	Hong Kong	United Kingdom	7	mixed
3507_6645_3423_2156	short	matched 2D	muscle	19.72	18	Female	Hong Kong	United Kingdom	7	mixed
3507_6645_3423_2156	long	independent 2D	fat	20.86	18	Female	Hong Kong	United Kingdom	7	mixed
3507_6645_3423_2156	short	independent 2D	fat	22	18	Female	Hong Kong	United Kingdom	7	mixed
3507_6645_3423_2156	long	independent 2D	muscle	19.72	18	Female	Hong Kong	United Kingdom	7	mixed
3507_6645_3423_2156	short	independent 2D	muscle	20.29	18	Female	Hong Kong	United Kingdom	7	mixed
3507_6645_3423_2156	short	3D	fat	19.72	18	Female	Hong Kong	United Kingdom	7	mixed
3507_6645_3423_2156	long	3D	fat	20.29	18	Female	Hong Kong	United Kingdom	7	mixed
3507_6645_3423_2156	short	3D	muscle	23.71	18	Female	Hong Kong	United Kingdom	7	mixed
3507_6645_3423_2156	long	3D	muscle	19.72	18	Female	Hong Kong	United Kingdom	7	mixed
3507_6645_3423_2156	long	3D	fat	24.28	18	Female	Hong Kong	United Kingdom	7	mixed
3507_6645_3423_2156	short	3D	fat	25.42	18	Female	Hong Kong	United Kingdom	7	mixed
3507_6645_3423_2156	long	3D	muscle	20.29	18	Female	Hong Kong	United Kingdom	7	mixed
3507_6645_3423_2156	short	3D	muscle	21.43	18	Female	Hong Kong	United Kingdom	7	mixed
3507_6645_3423_2156	short	3D	fat	22.57	18	Female	Hong Kong	United Kingdom	7	mixed
3507_6645_3423_2156	long	3D	fat	23.14	18	Female	Hong Kong	United Kingdom	7	mixed
3507_6645_3423_2156	long	3D	muscle	19.72	18	Female	Hong Kong	United Kingdom	7	mixed
3507_6645_3423_2156	short	3D	muscle	20.29	18	Female	Hong Kong	United Kingdom	7	mixed
3665_1938_3008_7567	short	matched 2D	fat	20.86	20	Female	Japan	United Kingdom	6	mixed
3665_1938_3008_7567	long	matched 2D	fat	22	20	Female	Japan	United Kingdom	6	mixed
3665_1938_3008_7567	short	matched 2D	muscle	19.72	20	Female	Japan	United Kingdom	6	mixed
3665_1938_3008_7567	long	matched 2D	muscle	20.86	20	Female	Japan	United Kingdom	6	mixed
3665_1938_3008_7567	short	independent 2D	fat	19.15	20	Female	Japan	United Kingdom	6	mixed
3665_1938_3008_7567	long	independent 2D	fat	20.86	20	Female	Japan	United Kingdom	6	mixed
3665_1938_3008_7567	long	independent 2D	muscle	19.72	20	Female	Japan	United Kingdom	6	mixed
3665_1938_3008_7567	short	independent 2D	muscle	21.43	20	Female	Japan	United Kingdom	6	mixed
3665_1938_3008_7567	short	matched 2D	fat	20.86	20	Female	Japan	United Kingdom	6	mixed
3665_1938_3008_7567	long	matched 2D	fat	22	20	Female	Japan	United Kingdom	6	mixed
3665_1938_3008_7567	long	matched 2D	muscle	20.29	20	Female	Japan	United Kingdom	6	mixed
3665_1938_3008_7567	short	matched 2D	muscle	20.86	20	Female	Japan	United Kingdom	6	mixed
3665_1938_3008_7567	long	independent 2D	fat	21.43	20	Female	Japan	United Kingdom	6	mixed
3665_1938_3008_7567	short	independent 2D	fat	22	20	Female	Japan	United Kingdom	6	mixed
3665_1938_3008_7567	short	independent 2D	muscle	20.29	20	Female	Japan	United Kingdom	6	mixed
3665_1938_3008_7567	long	independent 2D	muscle	20.29	20	Female	Japan	United Kingdom	6	mixed
3665_1938_3008_7567	long	matched 2D	fat	20.29	20	Female	Japan	United Kingdom	6	mixed
3665_1938_3008_7567	short	matched 2D	fat	22	20	Female	Japan	United Kingdom	6	mixed
3665_1938_3008_7567	long	matched 2D	muscle	20.86	20	Female	Japan	United Kingdom	6	mixed
3665_1938_3008_7567	short	matched 2D	muscle	21.43	20	Female	Japan	United Kingdom	6	mixed
3665_1938_3008_7567	long	independent 2D	fat	20.86	20	Female	Japan	United Kingdom	6	mixed
3665_1938_3008_7567	short	independent 2D	fat	21.43	20	Female	Japan	United Kingdom	6	mixed
3665_1938_3008_7567	short	independent 2D	muscle	18.58	20	Female	Japan	United Kingdom	6	mixed
3665_1938_3008_7567	long	independent 2D	muscle	20.86	20	Female	Japan	United Kingdom	6	mixed
3665_1938_3008_7567	short	3D	fat	19.15	20	Female	Japan	United Kingdom	6	mixed
3665_1938_3008_7567	long	3D	fat	19.72	20	Female	Japan	United Kingdom	6	mixed
3665_1938_3008_7567	long	3D	muscle	21.43	20	Female	Japan	United Kingdom	6	mixed
3665_1938_3008_7567	short	3D	muscle	22	20	Female	Japan	United Kingdom	6	mixed
3665_1938_3008_7567	short	3D	fat	20.86	20	Female	Japan	United Kingdom	6	mixed
3665_1938_3008_7567	long	3D	fat	21.43	20	Female	Japan	United Kingdom	6	mixed
3665_1938_3008_7567	short	3D	muscle	25.42	20	Female	Japan	United Kingdom	6	mixed
3665_1938_3008_7567	long	3D	muscle	22.57	20	Female	Japan	United Kingdom	6	mixed
3665_1938_3008_7567	short	3D	fat	18.58	20	Female	Japan	United Kingdom	6	mixed
3665_1938_3008_7567	long	3D	fat	23.14	20	Female	Japan	United Kingdom	6	mixed
3665_1938_3008_7567	short	3D	muscle	19.15	20	Female	Japan	United Kingdom	6	mixed
3665_1938_3008_7567	long	3D	muscle	19.72	20	Female	Japan	United Kingdom	6	mixed
3695_7253_7027_8642	long	matched 2D	fat	20.86	18	Female	United Kingdom	United Kingdom	7	Caucasian
3695_7253_7027_8642	short	matched 2D	fat	23.14	18	Female	United Kingdom	United Kingdom	7	Caucasian
3695_7253_7027_8642	long	matched 2D	muscle	20.29	18	Female	United Kingdom	United Kingdom	7	Caucasian
3695_7253_7027_8642	short	matched 2D	muscle	22	18	Female	United Kingdom	United Kingdom	7	Caucasian
3695_7253_7027_8642	long	independent 2D	fat	21.43	18	Female	United Kingdom	United Kingdom	7	Caucasian
3695_7253_7027_8642	short	independent 2D	fat	23.14	18	Female	United Kingdom	United Kingdom	7	Caucasian
3695_7253_7027_8642	short	independent 2D	muscle	23.71	18	Female	United Kingdom	United Kingdom	7	Caucasian
3695_7253_7027_8642	long	independent 2D	muscle	22	18	Female	United Kingdom	United Kingdom	7	Caucasian
3695_7253_7027_8642	short	matched 2D	fat	20.86	18	Female	United Kingdom	United Kingdom	7	Caucasian
3695_7253_7027_8642	long	matched 2D	fat	21.43	18	Female	United Kingdom	United Kingdom	7	Caucasian
3695_7253_7027_8642	long	matched 2D	muscle	19.72	18	Female	United Kingdom	United Kingdom	7	Caucasian
3695_7253_7027_8642	short	matched 2D	muscle	23.14	18	Female	United Kingdom	United Kingdom	7	Caucasian
3695_7253_7027_8642	long	independent 2D	fat	21.43	18	Female	United Kingdom	United Kingdom	7	Caucasian
3695_7253_7027_8642	short	independent 2D	fat	22	18	Female	United Kingdom	United Kingdom	7	Caucasian
3695_7253_7027_8642	short	independent 2D	muscle	21.43	18	Female	United Kingdom	United Kingdom	7	Caucasian
3695_7253_7027_8642	long	independent 2D	muscle	22.57	18	Female	United Kingdom	United Kingdom	7	Caucasian
3695_7253_7027_8642	long	matched 2D	fat	19.15	18	Female	United Kingdom	United Kingdom	7	Caucasian
3695_7253_7027_8642	short	matched 2D	fat	23.14	18	Female	United Kingdom	United Kingdom	7	Caucasian
3695_7253_7027_8642	long	matched 2D	muscle	19.72	18	Female	United Kingdom	United Kingdom	7	Caucasian
3695_7253_7027_8642	short	matched 2D	muscle	20.86	18	Female	United Kingdom	United Kingdom	7	Caucasian
3695_7253_7027_8642	short	independent 2D	fat	21.43	18	Female	United Kingdom	United Kingdom	7	Caucasian
3695_7253_7027_8642	long	independent 2D	fat	22.57	18	Female	United Kingdom	United Kingdom	7	Caucasian
3695_7253_7027_8642	long	independent 2D	muscle	19.72	18	Female	United Kingdom	United Kingdom	7	Caucasian
3695_7253_7027_8642	short	independent 2D	muscle	22.57	18	Female	United Kingdom	United Kingdom	7	Caucasian
3695_7253_7027_8642	short	3D	fat	23.71	18	Female	United Kingdom	United Kingdom	7	Caucasian
3695_7253_7027_8642	long	3D	fat	20.29	18	Female	United Kingdom	United Kingdom	7	Caucasian
3695_7253_7027_8642	long	3D	muscle	19.72	18	Female	United Kingdom	United Kingdom	7	Caucasian
3695_7253_7027_8642	short	3D	muscle	22	18	Female	United Kingdom	United Kingdom	7	Caucasian
3695_7253_7027_8642	long	3D	fat	25.42	18	Female	United Kingdom	United Kingdom	7	Caucasian
3695_7253_7027_8642	short	3D	fat	25.99	18	Female	United Kingdom	United Kingdom	7	Caucasian
3695_7253_7027_8642	long	3D	muscle	25.42	18	Female	United Kingdom	United Kingdom	7	Caucasian
3695_7253_7027_8642	short	3D	muscle	25.99	18	Female	United Kingdom	United Kingdom	7	Caucasian
3695_7253_7027_8642	short	3D	fat	24.85	18	Female	United Kingdom	United Kingdom	7	Caucasian
3695_7253_7027_8642	long	3D	fat	22	18	Female	United Kingdom	United Kingdom	7	Caucasian
3695_7253_7027_8642	long	3D	muscle	21.43	18	Female	United Kingdom	United Kingdom	7	Caucasian
3695_7253_7027_8642	short	3D	muscle	22	18	Female	United Kingdom	United Kingdom	7	Caucasian
3834_5793_9085_2953	long	matched 2D	fat	18.01	19	Female	China	China	7	Asian
3834_5793_9085_2953	short	matched 2D	fat	18.01	19	Female	China	China	7	Asian
3834_5793_9085_2953	long	matched 2D	muscle	18.01	19	Female	China	China	7	Asian
3834_5793_9085_2953	short	matched 2D	muscle	19.15	19	Female	China	China	7	Asian
3834_5793_9085_2953	long	independent 2D	fat	18.01	19	Female	China	China	7	Asian
3834_5793_9085_2953	short	independent 2D	fat	18.01	19	Female	China	China	7	Asian
3834_5793_9085_2953	short	independent 2D	muscle	18.01	19	Female	China	China	7	Asian
3834_5793_9085_2953	long	independent 2D	muscle	20.29	19	Female	China	China	7	Asian
3834_5793_9085_2953	long	matched 2D	fat	18.01	19	Female	China	China	7	Asian
3834_5793_9085_2953	short	matched 2D	fat	18.58	19	Female	China	China	7	Asian
3834_5793_9085_2953	long	matched 2D	muscle	18.01	19	Female	China	China	7	Asian
3834_5793_9085_2953	short	matched 2D	muscle	18.58	19	Female	China	China	7	Asian
3834_5793_9085_2953	long	independent 2D	fat	18.01	19	Female	China	China	7	Asian
3834_5793_9085_2953	short	independent 2D	fat	19.15	19	Female	China	China	7	Asian
3834_5793_9085_2953	short	independent 2D	muscle	18.58	19	Female	China	China	7	Asian
3834_5793_9085_2953	long	independent 2D	muscle	19.15	19	Female	China	China	7	Asian
3834_5793_9085_2953	long	matched 2D	fat	18.01	19	Female	China	China	7	Asian
3834_5793_9085_2953	short	matched 2D	fat	18.58	19	Female	China	China	7	Asian
3834_5793_9085_2953	short	matched 2D	muscle	18.01	19	Female	China	China	7	Asian
3834_5793_9085_2953	long	matched 2D	muscle	18.58	19	Female	China	China	7	Asian
3834_5793_9085_2953	long	matched 2D	muscle	18.58	19	Female	China	China	7	Asian
3834_5793_9085_2953	short	independent 2D	fat	23.71	19	Female	China	China	7	Asian
3834_5793_9085_2953	long	independent 2D	muscle	18.58	19	Female	China	China	7	Asian
3834_5793_9085_2953	short	independent 2D	muscle	18.58	19	Female	China	China	7	Asian
3834_5793_9085_2953	short	3D	fat	18.58	19	Female	China	China	7	Asian
3834_5793_9085_2953	long	3D	fat	19.15	19	Female	China	China	7	Asian
3834_5793_9085_2953	short	3D	muscle	21.43	19	Female	China	China	7	Asian
3834_5793_9085_2953	long	3D	muscle	22	19	Female	China	China	7	Asian
3834_5793_9085_2953	short	3D	fat	24.85	19	Female	China	China	7	Asian
3834_5793_9085_2953	long	3D	fat	21.43	19	Female	China	China	7	Asian
3834_5793_9085_2953	long	3D	muscle	24.85	19	Female	China	China	7	Asian
3834_5793_9085_2953	short	3D	muscle	25.42	19	Female	China	China	7	Asian
3834_5793_9085_2953	long	3D	fat	18.58	19	Female	China	China	7	Asian
3834_5793_9085_2953	short	3D	fat	18.58	19	Female	China	China	7	Asian
3834_5793_9085_2953	short	3D	muscle	23.71	19	Female	China	China	7	Asian
3834_5793_9085_2953	long	3D	muscle	22.57	19	Female	China	China	7	Asian
3851_7923_9043_7496	long	matched 2D	fat	18.58	19	Female	United Kingdom	United Kingdom	7	Caucasian
3851_7923_9043_7496	short	matched 2D	fat	22.57	19	Female	United Kingdom	United Kingdom	7	Caucasian
3851_7923_9043_7496	long	matched 2D	muscle	24.85	19	Female	United Kingdom	United Kingdom	7	Caucasian
3851_7923_9043_7496	short	matched 2D	muscle	19.15	19	Female	United Kingdom	United Kingdom	7	Caucasian
3851_7923_9043_7496	long	independent 2D	fat	18.58	19	Female	United Kingdom	United Kingdom	7	Caucasian
3851_7923_9043_7496	short	independent 2D	fat	19.15	19	Female	United Kingdom	United Kingdom	7	Caucasian
3851_7923_9043_7496	short	independent 2D	muscle	22	19	Female	United Kingdom	United Kingdom	7	Caucasian
3851_7923_9043_7496	long	independent 2D	muscle	22.57	19	Female	United Kingdom	United Kingdom	7	Caucasian
3851_7923_9043_7496	short	matched 2D	fat	23.14	19	Female	United Kingdom	United Kingdom	7	Caucasian
3851_7923_9043_7496	long	matched 2D	fat	23.14	19	Female	United Kingdom	United Kingdom	7	Caucasian
3851_7923_9043_7496	long	matched 2D	muscle	20.86	19	Female	United Kingdom	United Kingdom	7	Caucasian
3851_7923_9043_7496	short	matched 2D	muscle	22.57	19	Female	United Kingdom	United Kingdom	7	Caucasian
3851_7923_9043_7496	short	independent 2D	fat	21.43	19	Female	United Kingdom	United Kingdom	7	Caucasian
3851_7923_9043_7496	long	independent 2D	fat	22	19	Female	United Kingdom	United Kingdom	7	Caucasian
3851_7923_9043_7496	long	independent 2D	muscle	23.71	19	Female	United Kingdom	United Kingdom	7	Caucasian
3851_7923_9043_7496	short	independent 2D	muscle	25.42	19	Female	United Kingdom	United Kingdom	7	Caucasian
3851_7923_9043_7496	long	matched 2D	fat	23.71	19	Female	United Kingdom	United Kingdom	7	Caucasian
3851_7923_9043_7496	short	matched 2D	fat	23.14	19	Female	United Kingdom	United Kingdom	7	Caucasian
3851_7923_9043_7496	short	matched 2D	muscle	18.58	19	Female	United Kingdom	United Kingdom	7	Caucasian
3851_7923_9043_7496	long	matched 2D	muscle	22	19	Female	United Kingdom	United Kingdom	7	Caucasian
3851_7923_9043_7496	long	independent 2D	fat	22	19	Female	United Kingdom	United Kingdom	7	Caucasian
3851_7923_9043_7496	short	independent 2D	fat	22.57	19	Female	United Kingdom	United Kingdom	7	Caucasian
3851_7923_9043_7496	long	independent 2D	muscle	20.86	19	Female	United Kingdom	United Kingdom	7	Caucasian
3851_7923_9043_7496	short	independent 2D	muscle	22.57	19	Female	United Kingdom	United Kingdom	7	Caucasian
3851_7923_9043_7496	short	3D	fat	25.42	19	Female	United Kingdom	United Kingdom	7	Caucasian
3851_7923_9043_7496	long	3D	fat	19.15	19	Female	United Kingdom	United Kingdom	7	Caucasian
3851_7923_9043_7496	short	3D	muscle	18.58	19	Female	United Kingdom	United Kingdom	7	Caucasian
3851_7923_9043_7496	long	3D	muscle	18.58	19	Female	United Kingdom	United Kingdom	7	Caucasian
3851_7923_9043_7496	short	3D	fat	24.85	19	Female	United Kingdom	United Kingdom	7	Caucasian
3851_7923_9043_7496	long	3D	fat	25.42	19	Female	United Kingdom	United Kingdom	7	Caucasian
3851_7923_9043_7496	long	3D	muscle	19.15	19	Female	United Kingdom	United Kingdom	7	Caucasian
3851_7923_9043_7496	short	3D	muscle	19.72	19	Female	United Kingdom	United Kingdom	7	Caucasian
3851_7923_9043_7496	short	3D	fat	24.85	19	Female	United Kingdom	United Kingdom	7	Caucasian
3851_7923_9043_7496	long	3D	fat	19.72	19	Female	United Kingdom	United Kingdom	7	Caucasian
3851_7923_9043_7496	short	3D	muscle	18.58	19	Female	United Kingdom	United Kingdom	7	Caucasian
3851_7923_9043_7496	long	3D	muscle	19.15	19	Female	United Kingdom	United Kingdom	7	Caucasian
4095_7120_8793_7553	long	matched 2D	fat	18.58	19	Female	United Kingdom	United Kingdom	7	Caucasian
4095_7120_8793_7553	short	matched 2D	fat	19.15	19	Female	United Kingdom	United Kingdom	7	Caucasian
4095_7120_8793_7553	long	matched 2D	muscle	18.58	19	Female	United Kingdom	United Kingdom	7	Caucasian
4095_7120_8793_7553	short	matched 2D	muscle	20.29	19	Female	United Kingdom	United Kingdom	7	Caucasian
4095_7120_8793_7553	long	independent 2D	fat	19.15	19	Female	United Kingdom	United Kingdom	7	Caucasian
4095_7120_8793_7553	short	independent 2D	fat	19.15	19	Female	United Kingdom	United Kingdom	7	Caucasian
4095_7120_8793_7553	short	independent 2D	muscle	20.86	19	Female	United Kingdom	United Kingdom	7	Caucasian
4095_7120_8793_7553	long	independent 2D	muscle	21.43	19	Female	United Kingdom	United Kingdom	7	Caucasian
4095_7120_8793_7553	short	matched 2D	fat	19.72	19	Female	United Kingdom	United Kingdom	7	Caucasian
4095_7120_8793_7553	long	matched 2D	fat	20.29	19	Female	United Kingdom	United Kingdom	7	Caucasian
4095_7120_8793_7553	long	matched 2D	muscle	19.15	19	Female	United Kingdom	United Kingdom	7	Caucasian
4095_7120_8793_7553	short	matched 2D	muscle	19.15	19	Female	United Kingdom	United Kingdom	7	Caucasian
4095_7120_8793_7553	short	independent 2D	fat	18.58	19	Female	United Kingdom	United Kingdom	7	Caucasian
4095_7120_8793_7553	long	independent 2D	fat	19.15	19	Female	United Kingdom	United Kingdom	7	Caucasian
4095_7120_8793_7553	long	independent 2D	muscle	18.01	19	Female	United Kingdom	United Kingdom	7	Caucasian
4095_7120_8793_7553	short	independent 2D	muscle	19.72	19	Female	United Kingdom	United Kingdom	7	Caucasian
4095_7120_8793_7553	long	matched 2D	fat	19.72	19	Female	United Kingdom	United Kingdom	7	Caucasian
4095_7120_8793_7553	short	matched 2D	fat	20.86	19	Female	United Kingdom	United Kingdom	7	Caucasian
4095_7120_8793_7553	long	matched 2D	muscle	18.58	19	Female	United Kingdom	United Kingdom	7	Caucasian
4095_7120_8793_7553	short	matched 2D	muscle	20.86	19	Female	United Kingdom	United Kingdom	7	Caucasian
4095_7120_8793_7553	long	independent 2D	fat	18.01	19	Female	United Kingdom	United Kingdom	7	Caucasian
4095_7120_8793_7553	short	independent 2D	fat	24.85	19	Female	United Kingdom	United Kingdom	7	Caucasian
4095_7120_8793_7553	long	independent 2D	muscle	20.86	19	Female	United Kingdom	United Kingdom	7	Caucasian
4095_7120_8793_7553	short	independent 2D	muscle	22	19	Female	United Kingdom	United Kingdom	7	Caucasian
4095_7120_8793_7553	short	3D	fat	19.72	19	Female	United Kingdom	United Kingdom	7	Caucasian
4095_7120_8793_7553	long	3D	fat	22	19	Female	United Kingdom	United Kingdom	7	Caucasian
4095_7120_8793_7553	short	3D	muscle	19.72	19	Female	United Kingdom	United Kingdom	7	Caucasian
4095_7120_8793_7553	long	3D	muscle	21.43	19	Female	United Kingdom	United Kingdom	7	Caucasian
4095_7120_8793_7553	short	3D	fat	24.28	19	Female	United Kingdom	United Kingdom	7	Caucasian
4095_7120_8793_7553	long	3D	fat	25.42	19	Female	United Kingdom	United Kingdom	7	Caucasian
4095_7120_8793_7553	long	3D	muscle	23.71	19	Female	United Kingdom	United Kingdom	7	Caucasian
4095_7120_8793_7553	short	3D	muscle	25.42	19	Female	United Kingdom	United Kingdom	7	Caucasian
4095_7120_8793_7553	short	3D	fat	20.29	19	Female	United Kingdom	United Kingdom	7	Caucasian
4095_7120_8793_7553	long	3D	fat	22	19	Female	United Kingdom	United Kingdom	7	Caucasian
4095_7120_8793_7553	long	3D	muscle	19.15	19	Female	United Kingdom	United Kingdom	7	Caucasian
4095_7120_8793_7553	short	3D	muscle	19.72	19	Female	United Kingdom	United Kingdom	7	Caucasian
4209_6386_2263_1596	long	matched 2D	fat	18.58	19	Female	United Kingdom	United Kingdom	5	Caucasian
4209_6386_2263_1596	short	matched 2D	fat	21.43	19	Female	United Kingdom	United Kingdom	5	Caucasian
4209_6386_2263_1596	short	matched 2D	muscle	19.15	19	Female	United Kingdom	United Kingdom	5	Caucasian
4209_6386_2263_1596	long	matched 2D	muscle	20.86	19	Female	United Kingdom	United Kingdom	5	Caucasian
4209_6386_2263_1596	long	independent 2D	fat	18.01	19	Female	United Kingdom	United Kingdom	5	Caucasian
4209_6386_2263_1596	short	independent 2D	fat	18.58	19	Female	United Kingdom	United Kingdom	5	Caucasian
4209_6386_2263_1596	long	independent 2D	muscle	20.86	19	Female	United Kingdom	United Kingdom	5	Caucasian
4209_6386_2263_1596	short	independent 2D	muscle	20.86	19	Female	United Kingdom	United Kingdom	5	Caucasian
4209_6386_2263_1596	long	matched 2D	fat	19.72	19	Female	United Kingdom	United Kingdom	5	Caucasian
4209_6386_2263_1596	short	matched 2D	fat	20.86	19	Female	United Kingdom	United Kingdom	5	Caucasian
4209_6386_2263_1596	short	matched 2D	muscle	18.01	19	Female	United Kingdom	United Kingdom	5	Caucasian
4209_6386_2263_1596	long	matched 2D	muscle	19.72	19	Female	United Kingdom	United Kingdom	5	Caucasian
4209_6386_2263_1596	short	independent 2D	fat	18.01	19	Female	United Kingdom	United Kingdom	5	Caucasian
4209_6386_2263_1596	long	independent 2D	fat	19.72	19	Female	United Kingdom	United Kingdom	5	Caucasian
4209_6386_2263_1596	short	independent 2D	muscle	18.58	19	Female	United Kingdom	United Kingdom	5	Caucasian
4209_6386_2263_1596	long	independent 2D	muscle	20.29	19	Female	United Kingdom	United Kingdom	5	Caucasian
4209_6386_2263_1596	short	matched 2D	fat	18.58	19	Female	United Kingdom	United Kingdom	5	Caucasian
4209_6386_2263_1596	long	matched 2D	fat	22	19	Female	United Kingdom	United Kingdom	5	Caucasian
4209_6386_2263_1596	short	matched 2D	muscle	18.01	19	Female	United Kingdom	United Kingdom	5	Caucasian
4209_6386_2263_1596	long	matched 2D	muscle	19.15	19	Female	United Kingdom	United Kingdom	5	Caucasian
4209_6386_2263_1596	short	independent 2D	fat	18.01	19	Female	United Kingdom	United Kingdom	5	Caucasian
4209_6386_2263_1596	long	independent 2D	fat	18.58	19	Female	United Kingdom	United Kingdom	5	Caucasian
4209_6386_2263_1596	short	independent 2D	muscle	18.58	19	Female	United Kingdom	United Kingdom	5	Caucasian
4209_6386_2263_1596	long	independent 2D	muscle	20.86	19	Female	United Kingdom	United Kingdom	5	Caucasian
4209_6386_2263_1596	short	3D	fat	18.58	19	Female	United Kingdom	United Kingdom	5	Caucasian
4209_6386_2263_1596	long	3D	fat	21.43	19	Female	United Kingdom	United Kingdom	5	Caucasian
4209_6386_2263_1596	short	3D	muscle	19.72	19	Female	United Kingdom	United Kingdom	5	Caucasian
4209_6386_2263_1596	long	3D	muscle	20.29	19	Female	United Kingdom	United Kingdom	5	Caucasian
4209_6386_2263_1596	short	3D	fat	22	19	Female	United Kingdom	United Kingdom	5	Caucasian
4209_6386_2263_1596	long	3D	fat	22.57	19	Female	United Kingdom	United Kingdom	5	Caucasian
4209_6386_2263_1596	short	3D	muscle	24.28	19	Female	United Kingdom	United Kingdom	5	Caucasian
4209_6386_2263_1596	long	3D	muscle	20.86	19	Female	United Kingdom	United Kingdom	5	Caucasian
4209_6386_2263_1596	short	3D	fat	20.29	19	Female	United Kingdom	United Kingdom	5	Caucasian
4209_6386_2263_1596	long	3D	fat	22	19	Female	United Kingdom	United Kingdom	5	Caucasian
4209_6386_2263_1596	long	3D	muscle	20.29	19	Female	United Kingdom	United Kingdom	5	Caucasian
4209_6386_2263_1596	short	3D	muscle	23.14	19	Female	United Kingdom	United Kingdom	5	Caucasian
4452_6215_1749_2726	short	matched 2D	fat	18.58	18	Female	United Kingdom	United Kingdom	7	Caucasian
4452_6215_1749_2726	long	matched 2D	fat	20.29	18	Female	United Kingdom	United Kingdom	7	Caucasian
4452_6215_1749_2726	long	matched 2D	muscle	18.58	18	Female	United Kingdom	United Kingdom	7	Caucasian
4452_6215_1749_2726	short	matched 2D	muscle	18.58	18	Female	United Kingdom	United Kingdom	7	Caucasian
4452_6215_1749_2726	short	independent 2D	fat	18.01	18	Female	United Kingdom	United Kingdom	7	Caucasian
4452_6215_1749_2726	long	independent 2D	fat	18.58	18	Female	United Kingdom	United Kingdom	7	Caucasian
4452_6215_1749_2726	long	independent 2D	muscle	18.58	18	Female	United Kingdom	United Kingdom	7	Caucasian
4452_6215_1749_2726	short	independent 2D	muscle	21.43	18	Female	United Kingdom	United Kingdom	7	Caucasian
4452_6215_1749_2726	long	matched 2D	fat	18.01	18	Female	United Kingdom	United Kingdom	7	Caucasian
4452_6215_1749_2726	short	matched 2D	fat	20.86	18	Female	United Kingdom	United Kingdom	7	Caucasian
4452_6215_1749_2726	long	matched 2D	muscle	18.01	18	Female	United Kingdom	United Kingdom	7	Caucasian
4452_6215_1749_2726	short	matched 2D	muscle	18.01	18	Female	United Kingdom	United Kingdom	7	Caucasian
4452_6215_1749_2726	long	independent 2D	fat	18.01	18	Female	United Kingdom	United Kingdom	7	Caucasian
4452_6215_1749_2726	short	independent 2D	fat	18.58	18	Female	United Kingdom	United Kingdom	7	Caucasian
4452_6215_1749_2726	long	independent 2D	muscle	18.58	18	Female	United Kingdom	United Kingdom	7	Caucasian
4452_6215_1749_2726	short	independent 2D	muscle	19.72	18	Female	United Kingdom	United Kingdom	7	Caucasian
4452_6215_1749_2726	long	matched 2D	fat	18.01	18	Female	United Kingdom	United Kingdom	7	Caucasian
4452_6215_1749_2726	short	matched 2D	fat	21.43	18	Female	United Kingdom	United Kingdom	7	Caucasian
4452_6215_1749_2726	long	matched 2D	muscle	18.58	18	Female	United Kingdom	United Kingdom	7	Caucasian
4452_6215_1749_2726	short	matched 2D	muscle	19.15	18	Female	United Kingdom	United Kingdom	7	Caucasian
4452_6215_1749_2726	long	independent 2D	fat	18.58	18	Female	United Kingdom	United Kingdom	7	Caucasian
4452_6215_1749_2726	short	independent 2D	fat	19.72	18	Female	United Kingdom	United Kingdom	7	Caucasian
4452_6215_1749_2726	long	independent 2D	muscle	18.58	18	Female	United Kingdom	United Kingdom	7	Caucasian
4452_6215_1749_2726	short	independent 2D	muscle	18.58	18	Female	United Kingdom	United Kingdom	7	Caucasian
4452_6215_1749_2726	short	3D	fat	18.58	18	Female	United Kingdom	United Kingdom	7	Caucasian
4452_6215_1749_2726	long	3D	fat	20.86	18	Female	United Kingdom	United Kingdom	7	Caucasian
4452_6215_1749_2726	short	3D	muscle	18.01	18	Female	United Kingdom	United Kingdom	7	Caucasian
4452_6215_1749_2726	long	3D	muscle	21.43	18	Female	United Kingdom	United Kingdom	7	Caucasian
4452_6215_1749_2726	long	3D	fat	24.28	18	Female	United Kingdom	United Kingdom	7	Caucasian
4452_6215_1749_2726	short	3D	fat	20.29	18	Female	United Kingdom	United Kingdom	7	Caucasian
4452_6215_1749_2726	short	3D	muscle	20.29	18	Female	United Kingdom	United Kingdom	7	Caucasian
4452_6215_1749_2726	long	3D	muscle	21.43	18	Female	United Kingdom	United Kingdom	7	Caucasian
4452_6215_1749_2726	long	3D	fat	19.15	18	Female	United Kingdom	United Kingdom	7	Caucasian
4452_6215_1749_2726	short	3D	fat	22	18	Female	United Kingdom	United Kingdom	7	Caucasian
4452_6215_1749_2726	long	3D	muscle	23.71	18	Female	United Kingdom	United Kingdom	7	Caucasian
4452_6215_1749_2726	short	3D	muscle	19.15	18	Female	United Kingdom	United Kingdom	7	Caucasian
4468_2716_6576_8195	long	matched 2D	fat	18.01	18	Female	United States of America	United States of America	6	Caucasian
4468_2716_6576_8195	short	matched 2D	fat	25.99	18	Female	United States of America	United States of America	6	Caucasian
4468_2716_6576_8195	short	matched 2D	muscle	18.58	18	Female	United States of America	United States of America	6	Caucasian
4468_2716_6576_8195	long	matched 2D	muscle	20.29	18	Female	United States of America	United States of America	6	Caucasian
4468_2716_6576_8195	long	independent 2D	fat	18.01	18	Female	United States of America	United States of America	6	Caucasian
4468_2716_6576_8195	short	independent 2D	fat	24.85	18	Female	United States of America	United States of America	6	Caucasian
4468_2716_6576_8195	short	independent 2D	muscle	18.01	18	Female	United States of America	United States of America	6	Caucasian
4468_2716_6576_8195	long	independent 2D	muscle	18.01	18	Female	United States of America	United States of America	6	Caucasian
4468_2716_6576_8195	short	matched 2D	fat	18.01	18	Female	United States of America	United States of America	6	Caucasian
4468_2716_6576_8195	long	matched 2D	fat	18.58	18	Female	United States of America	United States of America	6	Caucasian
4468_2716_6576_8195	short	matched 2D	muscle	18.58	18	Female	United States of America	United States of America	6	Caucasian
4468_2716_6576_8195	long	matched 2D	muscle	18.58	18	Female	United States of America	United States of America	6	Caucasian
4468_2716_6576_8195	short	independent 2D	fat	18.58	18	Female	United States of America	United States of America	6	Caucasian
4468_2716_6576_8195	long	independent 2D	fat	22	18	Female	United States of America	United States of America	6	Caucasian
4468_2716_6576_8195	short	independent 2D	muscle	18.01	18	Female	United States of America	United States of America	6	Caucasian
4468_2716_6576_8195	long	independent 2D	muscle	18.58	18	Female	United States of America	United States of America	6	Caucasian
4468_2716_6576_8195	long	matched 2D	fat	24.28	18	Female	United States of America	United States of America	6	Caucasian
4468_2716_6576_8195	short	matched 2D	fat	19.72	18	Female	United States of America	United States of America	6	Caucasian
4468_2716_6576_8195	short	matched 2D	muscle	18.58	18	Female	United States of America	United States of America	6	Caucasian
4468_2716_6576_8195	long	matched 2D	muscle	19.15	18	Female	United States of America	United States of America	6	Caucasian
4468_2716_6576_8195	long	independent 2D	fat	18.01	18	Female	United States of America	United States of America	6	Caucasian
4468_2716_6576_8195	short	independent 2D	fat	19.72	18	Female	United States of America	United States of America	6	Caucasian
4468_2716_6576_8195	short	independent 2D	muscle	18.58	18	Female	United States of America	United States of America	6	Caucasian
4468_2716_6576_8195	long	independent 2D	muscle	18.58	18	Female	United States of America	United States of America	6	Caucasian
4468_2716_6576_8195	short	3D	fat	18.01	18	Female	United States of America	United States of America	6	Caucasian
4468_2716_6576_8195	long	3D	fat	20.86	18	Female	United States of America	United States of America	6	Caucasian
4468_2716_6576_8195	short	3D	muscle	19.72	18	Female	United States of America	United States of America	6	Caucasian
4468_2716_6576_8195	long	3D	muscle	19.72	18	Female	United States of America	United States of America	6	Caucasian
4468_2716_6576_8195	short	3D	fat	18.01	18	Female	United States of America	United States of America	6	Caucasian
4468_2716_6576_8195	long	3D	fat	20.86	18	Female	United States of America	United States of America	6	Caucasian
4468_2716_6576_8195	short	3D	muscle	23.71	18	Female	United States of America	United States of America	6	Caucasian
4468_2716_6576_8195	long	3D	muscle	23.14	18	Female	United States of America	United States of America	6	Caucasian
4468_2716_6576_8195	short	3D	fat	19.15	18	Female	United States of America	United States of America	6	Caucasian
4468_2716_6576_8195	long	3D	fat	19.72	18	Female	United States of America	United States of America	6	Caucasian
4468_2716_6576_8195	short	3D	muscle	18.01	18	Female	United States of America	United States of America	6	Caucasian
4468_2716_6576_8195	long	3D	muscle	18.58	18	Female	United States of America	United States of America	6	Caucasian
4489_2388_6918_2460	short	matched 2D	fat	19.15	19	Female	Poland	Thailand	7	Caucasian
4489_2388_6918_2460	long	matched 2D	fat	22.57	19	Female	Poland	Thailand	7	Caucasian
4489_2388_6918_2460	long	matched 2D	muscle	19.15	19	Female	Poland	Thailand	7	Caucasian
4489_2388_6918_2460	short	matched 2D	muscle	21.43	19	Female	Poland	Thailand	7	Caucasian
4489_2388_6918_2460	short	independent 2D	fat	18.01	19	Female	Poland	Thailand	7	Caucasian
4489_2388_6918_2460	long	independent 2D	fat	22.57	19	Female	Poland	Thailand	7	Caucasian
4489_2388_6918_2460	short	independent 2D	muscle	21.43	19	Female	Poland	Thailand	7	Caucasian
4489_2388_6918_2460	long	independent 2D	muscle	22	19	Female	Poland	Thailand	7	Caucasian
4489_2388_6918_2460	long	matched 2D	fat	20.86	19	Female	Poland	Thailand	7	Caucasian
4489_2388_6918_2460	short	matched 2D	fat	21.43	19	Female	Poland	Thailand	7	Caucasian
4489_2388_6918_2460	short	matched 2D	muscle	20.29	19	Female	Poland	Thailand	7	Caucasian
4489_2388_6918_2460	long	matched 2D	muscle	22	19	Female	Poland	Thailand	7	Caucasian
4489_2388_6918_2460	long	independent 2D	fat	20.86	19	Female	Poland	Thailand	7	Caucasian
4489_2388_6918_2460	short	independent 2D	fat	21.43	19	Female	Poland	Thailand	7	Caucasian
4489_2388_6918_2460	long	independent 2D	muscle	18.58	19	Female	Poland	Thailand	7	Caucasian
4489_2388_6918_2460	short	independent 2D	muscle	22.57	19	Female	Poland	Thailand	7	Caucasian
4489_2388_6918_2460	long	matched 2D	fat	21.43	19	Female	Poland	Thailand	7	Caucasian
4489_2388_6918_2460	short	matched 2D	fat	22.57	19	Female	Poland	Thailand	7	Caucasian
4489_2388_6918_2460	long	matched 2D	muscle	19.15	19	Female	Poland	Thailand	7	Caucasian
4489_2388_6918_2460	short	matched 2D	muscle	20.86	19	Female	Poland	Thailand	7	Caucasian
4489_2388_6918_2460	long	independent 2D	fat	24.28	19	Female	Poland	Thailand	7	Caucasian
4489_2388_6918_2460	short	independent 2D	fat	22	19	Female	Poland	Thailand	7	Caucasian
4489_2388_6918_2460	short	independent 2D	muscle	20.86	19	Female	Poland	Thailand	7	Caucasian
4489_2388_6918_2460	long	independent 2D	muscle	21.43	19	Female	Poland	Thailand	7	Caucasian
4489_2388_6918_2460	short	3D	fat	18.58	19	Female	Poland	Thailand	7	Caucasian
4489_2388_6918_2460	long	3D	fat	20.86	19	Female	Poland	Thailand	7	Caucasian
4489_2388_6918_2460	long	3D	muscle	21.43	19	Female	Poland	Thailand	7	Caucasian
4489_2388_6918_2460	short	3D	muscle	22.57	19	Female	Poland	Thailand	7	Caucasian
4489_2388_6918_2460	long	3D	fat	24.85	19	Female	Poland	Thailand	7	Caucasian
4489_2388_6918_2460	short	3D	fat	20.86	19	Female	Poland	Thailand	7	Caucasian
4489_2388_6918_2460	long	3D	muscle	23.71	19	Female	Poland	Thailand	7	Caucasian
4489_2388_6918_2460	short	3D	muscle	21.43	19	Female	Poland	Thailand	7	Caucasian
4489_2388_6918_2460	short	3D	fat	20.86	19	Female	Poland	Thailand	7	Caucasian
4489_2388_6918_2460	long	3D	fat	21.43	19	Female	Poland	Thailand	7	Caucasian
4489_2388_6918_2460	long	3D	muscle	20.29	19	Female	Poland	Thailand	7	Caucasian
4489_2388_6918_2460	short	3D	muscle	23.14	19	Female	Poland	Thailand	7	Caucasian
4563_9489_3219_8673	short	matched 2D	fat	19.15	19	Female	United States of America	United States of America	7	Caucasian
4563_9489_3219_8673	long	matched 2D	fat	21.43	19	Female	United States of America	United States of America	7	Caucasian
4563_9489_3219_8673	long	matched 2D	muscle	19.15	19	Female	United States of America	United States of America	7	Caucasian
4563_9489_3219_8673	short	matched 2D	muscle	19.72	19	Female	United States of America	United States of America	7	Caucasian
4563_9489_3219_8673	short	independent 2D	fat	18.58	19	Female	United States of America	United States of America	7	Caucasian
4563_9489_3219_8673	long	independent 2D	fat	20.86	19	Female	United States of America	United States of America	7	Caucasian
4563_9489_3219_8673	short	independent 2D	muscle	20.86	19	Female	United States of America	United States of America	7	Caucasian
4563_9489_3219_8673	long	independent 2D	muscle	22	19	Female	United States of America	United States of America	7	Caucasian
4563_9489_3219_8673	long	matched 2D	fat	19.15	19	Female	United States of America	United States of America	7	Caucasian
4563_9489_3219_8673	short	matched 2D	fat	22.57	19	Female	United States of America	United States of America	7	Caucasian
4563_9489_3219_8673	long	matched 2D	muscle	20.86	19	Female	United States of America	United States of America	7	Caucasian
4563_9489_3219_8673	short	matched 2D	muscle	21.43	19	Female	United States of America	United States of America	7	Caucasian
4563_9489_3219_8673	long	independent 2D	fat	18.01	19	Female	United States of America	United States of America	7	Caucasian
4563_9489_3219_8673	short	independent 2D	fat	20.29	19	Female	United States of America	United States of America	7	Caucasian
4563_9489_3219_8673	short	independent 2D	muscle	20.86	19	Female	United States of America	United States of America	7	Caucasian
4563_9489_3219_8673	long	independent 2D	muscle	21.43	19	Female	United States of America	United States of America	7	Caucasian
4563_9489_3219_8673	short	matched 2D	fat	18.58	19	Female	United States of America	United States of America	7	Caucasian
4563_9489_3219_8673	long	matched 2D	fat	19.15	19	Female	United States of America	United States of America	7	Caucasian
4563_9489_3219_8673	short	matched 2D	muscle	19.15	19	Female	United States of America	United States of America	7	Caucasian
4563_9489_3219_8673	long	matched 2D	muscle	22.57	19	Female	United States of America	United States of America	7	Caucasian
4563_9489_3219_8673	long	independent 2D	fat	23.14	19	Female	United States of America	United States of America	7	Caucasian
4563_9489_3219_8673	short	independent 2D	fat	23.14	19	Female	United States of America	United States of America	7	Caucasian
4563_9489_3219_8673	long	independent 2D	muscle	24.28	19	Female	United States of America	United States of America	7	Caucasian
4563_9489_3219_8673	short	independent 2D	muscle	22	19	Female	United States of America	United States of America	7	Caucasian
4563_9489_3219_8673	short	3D	fat	23.71	19	Female	United States of America	United States of America	7	Caucasian
4563_9489_3219_8673	long	3D	fat	21.43	19	Female	United States of America	United States of America	7	Caucasian
4563_9489_3219_8673	long	3D	muscle	18.58	19	Female	United States of America	United States of America	7	Caucasian
4563_9489_3219_8673	short	3D	muscle	24.85	19	Female	United States of America	United States of America	7	Caucasian
4563_9489_3219_8673	short	3D	fat	22.57	19	Female	United States of America	United States of America	7	Caucasian
4563_9489_3219_8673	long	3D	fat	23.14	19	Female	United States of America	United States of America	7	Caucasian
4563_9489_3219_8673	short	3D	muscle	24.85	19	Female	United States of America	United States of America	7	Caucasian
4563_9489_3219_8673	long	3D	muscle	25.42	19	Female	United States of America	United States of America	7	Caucasian
4563_9489_3219_8673	long	3D	fat	19.15	19	Female	United States of America	United States of America	7	Caucasian
4563_9489_3219_8673	short	3D	fat	20.86	19	Female	United States of America	United States of America	7	Caucasian
4563_9489_3219_8673	long	3D	muscle	21.43	19	Female	United States of America	United States of America	7	Caucasian
4563_9489_3219_8673	short	3D	muscle	22.57	19	Female	United States of America	United States of America	7	Caucasian
4780_3559_1572_1881	long	matched 2D	fat	22	19	Female	United Kingdom	United Kingdom	7	Caucasian
4780_3559_1572_1881	short	matched 2D	fat	23.14	19	Female	United Kingdom	United Kingdom	7	Caucasian
4780_3559_1572_1881	long	matched 2D	muscle	24.28	19	Female	United Kingdom	United Kingdom	7	Caucasian
4780_3559_1572_1881	short	matched 2D	muscle	25.99	19	Female	United Kingdom	United Kingdom	7	Caucasian
4780_3559_1572_1881	short	independent 2D	fat	19.72	19	Female	United Kingdom	United Kingdom	7	Caucasian
4780_3559_1572_1881	long	independent 2D	fat	23.14	19	Female	United Kingdom	United Kingdom	7	Caucasian
4780_3559_1572_1881	long	independent 2D	muscle	24.85	19	Female	United Kingdom	United Kingdom	7	Caucasian
4780_3559_1572_1881	short	independent 2D	muscle	21.43	19	Female	United Kingdom	United Kingdom	7	Caucasian
4780_3559_1572_1881	long	matched 2D	fat	19.72	19	Female	United Kingdom	United Kingdom	7	Caucasian
4780_3559_1572_1881	short	matched 2D	fat	23.14	19	Female	United Kingdom	United Kingdom	7	Caucasian
4780_3559_1572_1881	long	matched 2D	muscle	25.99	19	Female	United Kingdom	United Kingdom	7	Caucasian
4780_3559_1572_1881	short	matched 2D	muscle	22.57	19	Female	United Kingdom	United Kingdom	7	Caucasian
4780_3559_1572_1881	short	independent 2D	fat	22	19	Female	United Kingdom	United Kingdom	7	Caucasian
4780_3559_1572_1881	long	independent 2D	fat	22	19	Female	United Kingdom	United Kingdom	7	Caucasian
4780_3559_1572_1881	long	independent 2D	muscle	22	19	Female	United Kingdom	United Kingdom	7	Caucasian
4780_3559_1572_1881	short	independent 2D	muscle	22.57	19	Female	United Kingdom	United Kingdom	7	Caucasian
4780_3559_1572_1881	long	matched 2D	fat	19.15	19	Female	United Kingdom	United Kingdom	7	Caucasian
4780_3559_1572_1881	short	matched 2D	fat	22.57	19	Female	United Kingdom	United Kingdom	7	Caucasian
4780_3559_1572_1881	long	matched 2D	muscle	24.28	19	Female	United Kingdom	United Kingdom	7	Caucasian
4780_3559_1572_1881	short	matched 2D	muscle	22.57	19	Female	United Kingdom	United Kingdom	7	Caucasian
4780_3559_1572_1881	short	independent 2D	fat	24.85	19	Female	United Kingdom	United Kingdom	7	Caucasian
4780_3559_1572_1881	long	independent 2D	fat	22	19	Female	United Kingdom	United Kingdom	7	Caucasian
4780_3559_1572_1881	long	independent 2D	muscle	25.99	19	Female	United Kingdom	United Kingdom	7	Caucasian
4780_3559_1572_1881	short	independent 2D	muscle	20.86	19	Female	United Kingdom	United Kingdom	7	Caucasian
4780_3559_1572_1881	short	3D	fat	24.85	19	Female	United Kingdom	United Kingdom	7	Caucasian
4780_3559_1572_1881	long	3D	fat	25.99	19	Female	United Kingdom	United Kingdom	7	Caucasian
4780_3559_1572_1881	short	3D	muscle	24.28	19	Female	United Kingdom	United Kingdom	7	Caucasian
4780_3559_1572_1881	long	3D	muscle	25.42	19	Female	United Kingdom	United Kingdom	7	Caucasian
4780_3559_1572_1881	long	3D	fat	24.28	19	Female	United Kingdom	United Kingdom	7	Caucasian
4780_3559_1572_1881	short	3D	fat	25.99	19	Female	United Kingdom	United Kingdom	7	Caucasian
4780_3559_1572_1881	long	3D	muscle	24.28	19	Female	United Kingdom	United Kingdom	7	Caucasian
4780_3559_1572_1881	short	3D	muscle	23.14	19	Female	United Kingdom	United Kingdom	7	Caucasian
4780_3559_1572_1881	short	3D	fat	24.28	19	Female	United Kingdom	United Kingdom	7	Caucasian
4780_3559_1572_1881	long	3D	fat	25.42	19	Female	United Kingdom	United Kingdom	7	Caucasian
4780_3559_1572_1881	short	3D	muscle	24.85	19	Female	United Kingdom	United Kingdom	7	Caucasian
4780_3559_1572_1881	long	3D	muscle	22.57	19	Female	United Kingdom	United Kingdom	7	Caucasian
4817_4820_1023_7791	short	matched 2D	fat	23.71	18	Female	United Kingdom	United Kingdom	7	Caucasian
4817_4820_1023_7791	long	matched 2D	fat	21.43	18	Female	United Kingdom	United Kingdom	7	Caucasian
4817_4820_1023_7791	long	matched 2D	muscle	19.72	18	Female	United Kingdom	United Kingdom	7	Caucasian
4817_4820_1023_7791	short	matched 2D	muscle	23.14	18	Female	United Kingdom	United Kingdom	7	Caucasian
4817_4820_1023_7791	long	independent 2D	fat	20.29	18	Female	United Kingdom	United Kingdom	7	Caucasian
4817_4820_1023_7791	short	independent 2D	fat	23.14	18	Female	United Kingdom	United Kingdom	7	Caucasian
4817_4820_1023_7791	short	independent 2D	muscle	24.85	18	Female	United Kingdom	United Kingdom	7	Caucasian
4817_4820_1023_7791	long	independent 2D	muscle	19.72	18	Female	United Kingdom	United Kingdom	7	Caucasian
4817_4820_1023_7791	long	matched 2D	fat	19.15	18	Female	United Kingdom	United Kingdom	7	Caucasian
4817_4820_1023_7791	short	matched 2D	fat	21.43	18	Female	United Kingdom	United Kingdom	7	Caucasian
4817_4820_1023_7791	short	matched 2D	muscle	25.42	18	Female	United Kingdom	United Kingdom	7	Caucasian
4817_4820_1023_7791	long	matched 2D	muscle	19.72	18	Female	United Kingdom	United Kingdom	7	Caucasian
4817_4820_1023_7791	long	independent 2D	fat	19.72	18	Female	United Kingdom	United Kingdom	7	Caucasian
4817_4820_1023_7791	short	independent 2D	fat	23.14	18	Female	United Kingdom	United Kingdom	7	Caucasian
4817_4820_1023_7791	short	independent 2D	muscle	23.71	18	Female	United Kingdom	United Kingdom	7	Caucasian
4817_4820_1023_7791	long	independent 2D	muscle	19.72	18	Female	United Kingdom	United Kingdom	7	Caucasian
4817_4820_1023_7791	short	matched 2D	fat	24.28	18	Female	United Kingdom	United Kingdom	7	Caucasian
4817_4820_1023_7791	long	matched 2D	fat	22.57	18	Female	United Kingdom	United Kingdom	7	Caucasian
4817_4820_1023_7791	short	matched 2D	muscle	25.99	18	Female	United Kingdom	United Kingdom	7	Caucasian
4817_4820_1023_7791	long	matched 2D	muscle	19.15	18	Female	United Kingdom	United Kingdom	7	Caucasian
4817_4820_1023_7791	long	independent 2D	fat	20.29	18	Female	United Kingdom	United Kingdom	7	Caucasian
4817_4820_1023_7791	short	independent 2D	fat	23.14	18	Female	United Kingdom	United Kingdom	7	Caucasian
4817_4820_1023_7791	long	independent 2D	muscle	18.58	18	Female	United Kingdom	United Kingdom	7	Caucasian
4817_4820_1023_7791	short	independent 2D	muscle	25.42	18	Female	United Kingdom	United Kingdom	7	Caucasian
4817_4820_1023_7791	short	3D	fat	24.85	18	Female	United Kingdom	United Kingdom	7	Caucasian
4817_4820_1023_7791	long	3D	fat	19.15	18	Female	United Kingdom	United Kingdom	7	Caucasian
4817_4820_1023_7791	long	3D	muscle	18.58	18	Female	United Kingdom	United Kingdom	7	Caucasian
4817_4820_1023_7791	short	3D	muscle	24.28	18	Female	United Kingdom	United Kingdom	7	Caucasian
4817_4820_1023_7791	short	3D	fat	25.42	18	Female	United Kingdom	United Kingdom	7	Caucasian
4817_4820_1023_7791	long	3D	fat	22.57	18	Female	United Kingdom	United Kingdom	7	Caucasian
4817_4820_1023_7791	short	3D	muscle	25.42	18	Female	United Kingdom	United Kingdom	7	Caucasian
4817_4820_1023_7791	long	3D	muscle	20.29	18	Female	United Kingdom	United Kingdom	7	Caucasian
4817_4820_1023_7791	short	3D	fat	20.86	18	Female	United Kingdom	United Kingdom	7	Caucasian
4817_4820_1023_7791	long	3D	fat	20.86	18	Female	United Kingdom	United Kingdom	7	Caucasian
4817_4820_1023_7791	long	3D	muscle	18.01	18	Female	United Kingdom	United Kingdom	7	Caucasian
4817_4820_1023_7791	short	3D	muscle	25.42	18	Female	United Kingdom	United Kingdom	7	Caucasian
5070_6458_4312_7624	long	matched 2D	fat	23.71	19	Female	India	United Kingdom	7	Indian
5070_6458_4312_7624	short	matched 2D	fat	21.43	19	Female	India	United Kingdom	7	Indian
5070_6458_4312_7624	long	matched 2D	muscle	18.01	19	Female	India	United Kingdom	7	Indian
5070_6458_4312_7624	short	matched 2D	muscle	22	19	Female	India	United Kingdom	7	Indian
5070_6458_4312_7624	long	independent 2D	fat	19.72	19	Female	India	United Kingdom	7	Indian
5070_6458_4312_7624	short	independent 2D	fat	21.43	19	Female	India	United Kingdom	7	Indian
5070_6458_4312_7624	short	independent 2D	muscle	24.28	19	Female	India	United Kingdom	7	Indian
5070_6458_4312_7624	long	independent 2D	muscle	20.29	19	Female	India	United Kingdom	7	Indian
5070_6458_4312_7624	short	matched 2D	fat	23.71	19	Female	India	United Kingdom	7	Indian
5070_6458_4312_7624	long	matched 2D	fat	22	19	Female	India	United Kingdom	7	Indian
5070_6458_4312_7624	short	matched 2D	muscle	18.58	19	Female	India	United Kingdom	7	Indian
5070_6458_4312_7624	long	matched 2D	muscle	20.86	19	Female	India	United Kingdom	7	Indian
5070_6458_4312_7624	long	independent 2D	fat	18.58	19	Female	India	United Kingdom	7	Indian
5070_6458_4312_7624	short	independent 2D	fat	23.14	19	Female	India	United Kingdom	7	Indian
5070_6458_4312_7624	short	independent 2D	muscle	18.01	19	Female	India	United Kingdom	7	Indian
5070_6458_4312_7624	long	independent 2D	muscle	22.57	19	Female	India	United Kingdom	7	Indian
5070_6458_4312_7624	long	matched 2D	fat	18.01	19	Female	India	United Kingdom	7	Indian
5070_6458_4312_7624	short	matched 2D	fat	23.71	19	Female	India	United Kingdom	7	Indian
5070_6458_4312_7624	short	matched 2D	muscle	18.58	19	Female	India	United Kingdom	7	Indian
5070_6458_4312_7624	long	matched 2D	muscle	21.43	19	Female	India	United Kingdom	7	Indian
5070_6458_4312_7624	short	independent 2D	fat	24.28	19	Female	India	United Kingdom	7	Indian
5070_6458_4312_7624	long	independent 2D	fat	21.43	19	Female	India	United Kingdom	7	Indian
5070_6458_4312_7624	long	independent 2D	muscle	25.99	19	Female	India	United Kingdom	7	Indian
5070_6458_4312_7624	short	independent 2D	muscle	19.72	19	Female	India	United Kingdom	7	Indian
5070_6458_4312_7624	long	3D	fat	18.01	19	Female	India	United Kingdom	7	Indian
5070_6458_4312_7624	short	3D	fat	23.71	19	Female	India	United Kingdom	7	Indian
5070_6458_4312_7624	short	3D	muscle	18.58	19	Female	India	United Kingdom	7	Indian
5070_6458_4312_7624	long	3D	muscle	22	19	Female	India	United Kingdom	7	Indian
5070_6458_4312_7624	short	3D	fat	19.72	19	Female	India	United Kingdom	7	Indian
5070_6458_4312_7624	long	3D	fat	23.14	19	Female	India	United Kingdom	7	Indian
5070_6458_4312_7624	long	3D	muscle	24.85	19	Female	India	United Kingdom	7	Indian
5070_6458_4312_7624	short	3D	muscle	24.85	19	Female	India	United Kingdom	7	Indian
5070_6458_4312_7624	short	3D	fat	19.15	19	Female	India	United Kingdom	7	Indian
5070_6458_4312_7624	long	3D	fat	20.29	19	Female	India	United Kingdom	7	Indian
5070_6458_4312_7624	long	3D	muscle	20.29	19	Female	India	United Kingdom	7	Indian
5070_6458_4312_7624	short	3D	muscle	22.57	19	Female	India	United Kingdom	7	Indian
5188_9510_2217_3711	short	matched 2D	fat	20.29	18	Female	United Kingdom	United Kingdom	7	Caucasian
5188_9510_2217_3711	long	matched 2D	fat	21.43	18	Female	United Kingdom	United Kingdom	7	Caucasian
5188_9510_2217_3711	long	matched 2D	muscle	20.86	18	Female	United Kingdom	United Kingdom	7	Caucasian
5188_9510_2217_3711	short	matched 2D	muscle	21.43	18	Female	United Kingdom	United Kingdom	7	Caucasian
5188_9510_2217_3711	long	independent 2D	fat	20.86	18	Female	United Kingdom	United Kingdom	7	Caucasian
5188_9510_2217_3711	short	independent 2D	fat	22.57	18	Female	United Kingdom	United Kingdom	7	Caucasian
5188_9510_2217_3711	long	independent 2D	muscle	20.86	18	Female	United Kingdom	United Kingdom	7	Caucasian
5188_9510_2217_3711	short	independent 2D	muscle	22	18	Female	United Kingdom	United Kingdom	7	Caucasian
5188_9510_2217_3711	short	matched 2D	fat	20.29	18	Female	United Kingdom	United Kingdom	7	Caucasian
5188_9510_2217_3711	long	matched 2D	fat	20.86	18	Female	United Kingdom	United Kingdom	7	Caucasian
5188_9510_2217_3711	long	matched 2D	muscle	20.86	18	Female	United Kingdom	United Kingdom	7	Caucasian
5188_9510_2217_3711	short	matched 2D	muscle	20.86	18	Female	United Kingdom	United Kingdom	7	Caucasian
5188_9510_2217_3711	short	independent 2D	fat	20.86	18	Female	United Kingdom	United Kingdom	7	Caucasian
5188_9510_2217_3711	long	independent 2D	fat	22	18	Female	United Kingdom	United Kingdom	7	Caucasian
5188_9510_2217_3711	short	independent 2D	muscle	22	18	Female	United Kingdom	United Kingdom	7	Caucasian
5188_9510_2217_3711	long	independent 2D	muscle	23.14	18	Female	United Kingdom	United Kingdom	7	Caucasian
5188_9510_2217_3711	short	matched 2D	fat	20.86	18	Female	United Kingdom	United Kingdom	7	Caucasian
5188_9510_2217_3711	long	matched 2D	fat	22	18	Female	United Kingdom	United Kingdom	7	Caucasian
5188_9510_2217_3711	long	matched 2D	muscle	21.43	18	Female	United Kingdom	United Kingdom	7	Caucasian
5188_9510_2217_3711	short	matched 2D	muscle	21.43	18	Female	United Kingdom	United Kingdom	7	Caucasian
5188_9510_2217_3711	long	independent 2D	fat	19.72	18	Female	United Kingdom	United Kingdom	7	Caucasian
5188_9510_2217_3711	short	independent 2D	fat	21.43	18	Female	United Kingdom	United Kingdom	7	Caucasian
5188_9510_2217_3711	long	independent 2D	muscle	20.29	18	Female	United Kingdom	United Kingdom	7	Caucasian
5188_9510_2217_3711	short	independent 2D	muscle	23.14	18	Female	United Kingdom	United Kingdom	7	Caucasian
5188_9510_2217_3711	short	3D	fat	23.71	18	Female	United Kingdom	United Kingdom	7	Caucasian
5188_9510_2217_3711	long	3D	fat	22.57	18	Female	United Kingdom	United Kingdom	7	Caucasian
5188_9510_2217_3711	short	3D	muscle	20.29	18	Female	United Kingdom	United Kingdom	7	Caucasian
5188_9510_2217_3711	long	3D	muscle	23.14	18	Female	United Kingdom	United Kingdom	7	Caucasian
5188_9510_2217_3711	long	3D	fat	25.42	18	Female	United Kingdom	United Kingdom	7	Caucasian
5188_9510_2217_3711	short	3D	fat	25.42	18	Female	United Kingdom	United Kingdom	7	Caucasian
5188_9510_2217_3711	short	3D	muscle	23.71	18	Female	United Kingdom	United Kingdom	7	Caucasian
5188_9510_2217_3711	long	3D	muscle	24.85	18	Female	United Kingdom	United Kingdom	7	Caucasian
5188_9510_2217_3711	short	3D	fat	25.42	18	Female	United Kingdom	United Kingdom	7	Caucasian
5188_9510_2217_3711	long	3D	fat	23.14	18	Female	United Kingdom	United Kingdom	7	Caucasian
5188_9510_2217_3711	short	3D	muscle	19.72	18	Female	United Kingdom	United Kingdom	7	Caucasian
5188_9510_2217_3711	long	3D	muscle	22	18	Female	United Kingdom	United Kingdom	7	Caucasian
5253_9959_3804_3418	short	matched 2D	fat	22	20	Female	Russia	United Kingdom	4	Caucasian
5253_9959_3804_3418	long	matched 2D	fat	23.14	20	Female	Russia	United Kingdom	4	Caucasian
5253_9959_3804_3418	short	matched 2D	muscle	23.71	20	Female	Russia	United Kingdom	4	Caucasian
5253_9959_3804_3418	long	matched 2D	muscle	19.72	20	Female	Russia	United Kingdom	4	Caucasian
5253_9959_3804_3418	long	independent 2D	fat	19.15	20	Female	Russia	United Kingdom	4	Caucasian
5253_9959_3804_3418	short	independent 2D	fat	20.29	20	Female	Russia	United Kingdom	4	Caucasian
5253_9959_3804_3418	long	independent 2D	muscle	19.15	20	Female	Russia	United Kingdom	4	Caucasian
5253_9959_3804_3418	short	independent 2D	muscle	20.86	20	Female	Russia	United Kingdom	4	Caucasian
5253_9959_3804_3418	short	matched 2D	fat	24.28	20	Female	Russia	United Kingdom	4	Caucasian
5253_9959_3804_3418	long	matched 2D	fat	20.29	20	Female	Russia	United Kingdom	4	Caucasian
5253_9959_3804_3418	long	matched 2D	muscle	21.43	20	Female	Russia	United Kingdom	4	Caucasian
5253_9959_3804_3418	short	matched 2D	muscle	22	20	Female	Russia	United Kingdom	4	Caucasian
5253_9959_3804_3418	short	independent 2D	fat	20.86	20	Female	Russia	United Kingdom	4	Caucasian
5253_9959_3804_3418	long	independent 2D	fat	22	20	Female	Russia	United Kingdom	4	Caucasian
5253_9959_3804_3418	long	independent 2D	muscle	19.72	20	Female	Russia	United Kingdom	4	Caucasian
5253_9959_3804_3418	short	independent 2D	muscle	20.29	20	Female	Russia	United Kingdom	4	Caucasian
5253_9959_3804_3418	short	matched 2D	fat	21.43	20	Female	Russia	United Kingdom	4	Caucasian
5253_9959_3804_3418	long	matched 2D	fat	23.14	20	Female	Russia	United Kingdom	4	Caucasian
5253_9959_3804_3418	short	matched 2D	muscle	24.85	20	Female	Russia	United Kingdom	4	Caucasian
5253_9959_3804_3418	long	matched 2D	muscle	22	20	Female	Russia	United Kingdom	4	Caucasian
5253_9959_3804_3418	long	independent 2D	fat	18.58	20	Female	Russia	United Kingdom	4	Caucasian
5253_9959_3804_3418	short	independent 2D	fat	18.58	20	Female	Russia	United Kingdom	4	Caucasian
5253_9959_3804_3418	long	independent 2D	muscle	22	20	Female	Russia	United Kingdom	4	Caucasian
5253_9959_3804_3418	short	independent 2D	muscle	23.14	20	Female	Russia	United Kingdom	4	Caucasian
5253_9959_3804_3418	long	3D	fat	18.01	20	Female	Russia	United Kingdom	4	Caucasian
5253_9959_3804_3418	short	3D	fat	21.43	20	Female	Russia	United Kingdom	4	Caucasian
5253_9959_3804_3418	short	3D	muscle	23.71	20	Female	Russia	United Kingdom	4	Caucasian
5253_9959_3804_3418	long	3D	muscle	21.43	20	Female	Russia	United Kingdom	4	Caucasian
5253_9959_3804_3418	short	3D	fat	25.99	20	Female	Russia	United Kingdom	4	Caucasian
5253_9959_3804_3418	long	3D	fat	19.72	20	Female	Russia	United Kingdom	4	Caucasian
5253_9959_3804_3418	short	3D	muscle	24.85	20	Female	Russia	United Kingdom	4	Caucasian
5253_9959_3804_3418	long	3D	muscle	21.43	20	Female	Russia	United Kingdom	4	Caucasian
5253_9959_3804_3418	short	3D	fat	23.71	20	Female	Russia	United Kingdom	4	Caucasian
5253_9959_3804_3418	long	3D	fat	19.15	20	Female	Russia	United Kingdom	4	Caucasian
5253_9959_3804_3418	long	3D	muscle	18.58	20	Female	Russia	United Kingdom	4	Caucasian
5253_9959_3804_3418	short	3D	muscle	23.14	20	Female	Russia	United Kingdom	4	Caucasian
5357_4076_8822_6763	long	matched 2D	fat	18.01	18	Female	Germany	United States of America	7	Caucasian
5357_4076_8822_6763	short	matched 2D	fat	18.01	18	Female	Germany	United States of America	7	Caucasian
5357_4076_8822_6763	long	matched 2D	muscle	18.01	18	Female	Germany	United States of America	7	Caucasian
5357_4076_8822_6763	short	matched 2D	muscle	18.01	18	Female	Germany	United States of America	7	Caucasian
5357_4076_8822_6763	long	independent 2D	fat	20.29	18	Female	Germany	United States of America	7	Caucasian
5357_4076_8822_6763	short	independent 2D	fat	20.29	18	Female	Germany	United States of America	7	Caucasian
5357_4076_8822_6763	long	independent 2D	muscle	19.72	18	Female	Germany	United States of America	7	Caucasian
5357_4076_8822_6763	short	independent 2D	muscle	20.86	18	Female	Germany	United States of America	7	Caucasian
5357_4076_8822_6763	short	matched 2D	fat	18.01	18	Female	Germany	United States of America	7	Caucasian
5357_4076_8822_6763	long	matched 2D	fat	20.86	18	Female	Germany	United States of America	7	Caucasian
5357_4076_8822_6763	short	matched 2D	muscle	18.01	18	Female	Germany	United States of America	7	Caucasian
5357_4076_8822_6763	long	matched 2D	muscle	19.15	18	Female	Germany	United States of America	7	Caucasian
5357_4076_8822_6763	short	independent 2D	fat	18.01	18	Female	Germany	United States of America	7	Caucasian
5357_4076_8822_6763	long	independent 2D	fat	19.72	18	Female	Germany	United States of America	7	Caucasian
5357_4076_8822_6763	long	independent 2D	muscle	18.01	18	Female	Germany	United States of America	7	Caucasian
5357_4076_8822_6763	short	independent 2D	muscle	18.01	18	Female	Germany	United States of America	7	Caucasian
5357_4076_8822_6763	short	matched 2D	fat	19.15	18	Female	Germany	United States of America	7	Caucasian
5357_4076_8822_6763	long	matched 2D	fat	20.29	18	Female	Germany	United States of America	7	Caucasian
5357_4076_8822_6763	long	matched 2D	muscle	18.58	18	Female	Germany	United States of America	7	Caucasian
5357_4076_8822_6763	short	matched 2D	muscle	18.58	18	Female	Germany	United States of America	7	Caucasian
5357_4076_8822_6763	short	independent 2D	fat	20.29	18	Female	Germany	United States of America	7	Caucasian
5357_4076_8822_6763	long	independent 2D	fat	21.43	18	Female	Germany	United States of America	7	Caucasian
5357_4076_8822_6763	long	independent 2D	muscle	18.01	18	Female	Germany	United States of America	7	Caucasian
5357_4076_8822_6763	short	independent 2D	muscle	18.01	18	Female	Germany	United States of America	7	Caucasian
5357_4076_8822_6763	short	3D	fat	20.29	18	Female	Germany	United States of America	7	Caucasian
5357_4076_8822_6763	long	3D	fat	20.86	18	Female	Germany	United States of America	7	Caucasian
5357_4076_8822_6763	long	3D	muscle	18.01	18	Female	Germany	United States of America	7	Caucasian
5357_4076_8822_6763	short	3D	muscle	18.01	18	Female	Germany	United States of America	7	Caucasian
5357_4076_8822_6763	long	3D	fat	24.28	18	Female	Germany	United States of America	7	Caucasian
5357_4076_8822_6763	short	3D	fat	21.43	18	Female	Germany	United States of America	7	Caucasian
5357_4076_8822_6763	short	3D	muscle	18.58	18	Female	Germany	United States of America	7	Caucasian
5357_4076_8822_6763	long	3D	muscle	19.15	18	Female	Germany	United States of America	7	Caucasian
5357_4076_8822_6763	long	3D	fat	22	18	Female	Germany	United States of America	7	Caucasian
5357_4076_8822_6763	short	3D	fat	23.14	18	Female	Germany	United States of America	7	Caucasian
5357_4076_8822_6763	short	3D	muscle	18.58	18	Female	Germany	United States of America	7	Caucasian
5357_4076_8822_6763	long	3D	muscle	20.29	18	Female	Germany	United States of America	7	Caucasian
5413_4879_7592_8384	short	matched 2D	fat	20.29	19	Female	United Kingdom	United Kingdom	5	Caucasian
5413_4879_7592_8384	long	matched 2D	fat	20.29	19	Female	United Kingdom	United Kingdom	5	Caucasian
5413_4879_7592_8384	long	matched 2D	muscle	24.85	19	Female	United Kingdom	United Kingdom	5	Caucasian
5413_4879_7592_8384	short	matched 2D	muscle	22	19	Female	United Kingdom	United Kingdom	5	Caucasian
5413_4879_7592_8384	short	independent 2D	fat	21.43	19	Female	United Kingdom	United Kingdom	5	Caucasian
5413_4879_7592_8384	long	independent 2D	fat	21.43	19	Female	United Kingdom	United Kingdom	5	Caucasian
5413_4879_7592_8384	short	independent 2D	muscle	22	19	Female	United Kingdom	United Kingdom	5	Caucasian
5413_4879_7592_8384	long	independent 2D	muscle	22	19	Female	United Kingdom	United Kingdom	5	Caucasian
5413_4879_7592_8384	short	matched 2D	fat	21.43	19	Female	United Kingdom	United Kingdom	5	Caucasian
5413_4879_7592_8384	long	matched 2D	fat	22	19	Female	United Kingdom	United Kingdom	5	Caucasian
5413_4879_7592_8384	short	matched 2D	muscle	19.15	19	Female	United Kingdom	United Kingdom	5	Caucasian
5413_4879_7592_8384	long	matched 2D	muscle	21.43	19	Female	United Kingdom	United Kingdom	5	Caucasian
5413_4879_7592_8384	short	independent 2D	fat	20.29	19	Female	United Kingdom	United Kingdom	5	Caucasian
5413_4879_7592_8384	long	independent 2D	fat	23.14	19	Female	United Kingdom	United Kingdom	5	Caucasian
5413_4879_7592_8384	long	independent 2D	muscle	19.72	19	Female	United Kingdom	United Kingdom	5	Caucasian
5413_4879_7592_8384	short	independent 2D	muscle	20.86	19	Female	United Kingdom	United Kingdom	5	Caucasian
5413_4879_7592_8384	short	matched 2D	fat	20.86	19	Female	United Kingdom	United Kingdom	5	Caucasian
5413_4879_7592_8384	long	matched 2D	fat	22.57	19	Female	United Kingdom	United Kingdom	5	Caucasian
5413_4879_7592_8384	long	matched 2D	muscle	18.58	19	Female	United Kingdom	United Kingdom	5	Caucasian
5413_4879_7592_8384	short	matched 2D	muscle	20.86	19	Female	United Kingdom	United Kingdom	5	Caucasian
5413_4879_7592_8384	long	independent 2D	fat	21.43	19	Female	United Kingdom	United Kingdom	5	Caucasian
5413_4879_7592_8384	short	independent 2D	fat	22.57	19	Female	United Kingdom	United Kingdom	5	Caucasian
5413_4879_7592_8384	short	independent 2D	muscle	20.29	19	Female	United Kingdom	United Kingdom	5	Caucasian
5413_4879_7592_8384	long	independent 2D	muscle	22.57	19	Female	United Kingdom	United Kingdom	5	Caucasian
5413_4879_7592_8384	short	3D	fat	22	19	Female	United Kingdom	United Kingdom	5	Caucasian
5413_4879_7592_8384	long	3D	fat	23.14	19	Female	United Kingdom	United Kingdom	5	Caucasian
5413_4879_7592_8384	short	3D	muscle	20.86	19	Female	United Kingdom	United Kingdom	5	Caucasian
5413_4879_7592_8384	long	3D	muscle	22.57	19	Female	United Kingdom	United Kingdom	5	Caucasian
5413_4879_7592_8384	long	3D	fat	24.85	19	Female	United Kingdom	United Kingdom	5	Caucasian
5413_4879_7592_8384	short	3D	fat	25.42	19	Female	United Kingdom	United Kingdom	5	Caucasian
5413_4879_7592_8384	short	3D	muscle	25.99	19	Female	United Kingdom	United Kingdom	5	Caucasian
5413_4879_7592_8384	long	3D	muscle	25.99	19	Female	United Kingdom	United Kingdom	5	Caucasian
5413_4879_7592_8384	short	3D	fat	24.85	19	Female	United Kingdom	United Kingdom	5	Caucasian
5413_4879_7592_8384	long	3D	fat	25.99	19	Female	United Kingdom	United Kingdom	5	Caucasian
5413_4879_7592_8384	long	3D	muscle	20.29	19	Female	United Kingdom	United Kingdom	5	Caucasian
5413_4879_7592_8384	short	3D	muscle	21.43	19	Female	United Kingdom	United Kingdom	5	Caucasian
5444_3717_8825_9609	long	matched 2D	fat	19.15	21	Female	Korea Sout	Korea Sout	6	Asian
5444_3717_8825_9609	short	matched 2D	fat	20.86	21	Female	Korea Sout	Korea Sout	6	Asian
5444_3717_8825_9609	short	matched 2D	muscle	22	21	Female	Korea Sout	Korea Sout	6	Asian
5444_3717_8825_9609	long	matched 2D	muscle	22	21	Female	Korea Sout	Korea Sout	6	Asian
5444_3717_8825_9609	short	independent 2D	fat	22	21	Female	Korea Sout	Korea Sout	6	Asian
5444_3717_8825_9609	long	independent 2D	fat	22	21	Female	Korea Sout	Korea Sout	6	Asian
5444_3717_8825_9609	short	independent 2D	muscle	20.29	21	Female	Korea Sout	Korea Sout	6	Asian
5444_3717_8825_9609	long	independent 2D	muscle	20.86	21	Female	Korea Sout	Korea Sout	6	Asian
5444_3717_8825_9609	short	matched 2D	fat	20.29	21	Female	Korea Sout	Korea Sout	6	Asian
5444_3717_8825_9609	long	matched 2D	fat	21.43	21	Female	Korea Sout	Korea Sout	6	Asian
5444_3717_8825_9609	long	matched 2D	muscle	20.29	21	Female	Korea Sout	Korea Sout	6	Asian
5444_3717_8825_9609	short	matched 2D	muscle	22	21	Female	Korea Sout	Korea Sout	6	Asian
5444_3717_8825_9609	short	independent 2D	fat	22	21	Female	Korea Sout	Korea Sout	6	Asian
5444_3717_8825_9609	long	independent 2D	fat	22	21	Female	Korea Sout	Korea Sout	6	Asian
5444_3717_8825_9609	long	independent 2D	muscle	20.29	21	Female	Korea Sout	Korea Sout	6	Asian
5444_3717_8825_9609	short	independent 2D	muscle	20.86	21	Female	Korea Sout	Korea Sout	6	Asian
5444_3717_8825_9609	long	matched 2D	fat	19.72	21	Female	Korea Sout	Korea Sout	6	Asian
5444_3717_8825_9609	short	matched 2D	fat	20.86	21	Female	Korea Sout	Korea Sout	6	Asian
5444_3717_8825_9609	long	matched 2D	muscle	20.29	21	Female	Korea Sout	Korea Sout	6	Asian
5444_3717_8825_9609	short	matched 2D	muscle	22.57	21	Female	Korea Sout	Korea Sout	6	Asian
5444_3717_8825_9609	long	independent 2D	fat	22	21	Female	Korea Sout	Korea Sout	6	Asian
5444_3717_8825_9609	short	independent 2D	fat	23.14	21	Female	Korea Sout	Korea Sout	6	Asian
5444_3717_8825_9609	long	independent 2D	muscle	20.29	21	Female	Korea Sout	Korea Sout	6	Asian
5444_3717_8825_9609	short	independent 2D	muscle	20.86	21	Female	Korea Sout	Korea Sout	6	Asian
5444_3717_8825_9609	long	3D	fat	19.15	21	Female	Korea Sout	Korea Sout	6	Asian
5444_3717_8825_9609	short	3D	fat	19.72	21	Female	Korea Sout	Korea Sout	6	Asian
5444_3717_8825_9609	short	3D	muscle	22	21	Female	Korea Sout	Korea Sout	6	Asian
5444_3717_8825_9609	long	3D	muscle	23.14	21	Female	Korea Sout	Korea Sout	6	Asian
5444_3717_8825_9609	short	3D	fat	24.28	21	Female	Korea Sout	Korea Sout	6	Asian
5444_3717_8825_9609	long	3D	fat	23.14	21	Female	Korea Sout	Korea Sout	6	Asian
5444_3717_8825_9609	long	3D	muscle	25.99	21	Female	Korea Sout	Korea Sout	6	Asian
5444_3717_8825_9609	short	3D	muscle	23.14	21	Female	Korea Sout	Korea Sout	6	Asian
5444_3717_8825_9609	short	3D	fat	21.43	21	Female	Korea Sout	Korea Sout	6	Asian
5444_3717_8825_9609	long	3D	fat	22	21	Female	Korea Sout	Korea Sout	6	Asian
5444_3717_8825_9609	long	3D	muscle	25.99	21	Female	Korea Sout	Korea Sout	6	Asian
5444_3717_8825_9609	short	3D	muscle	22	21	Female	Korea Sout	Korea Sout	6	Asian
5475_3558_9537_1469	long	matched 2D	fat	20.86	19	Female	United Kingdom	United Kingdom	6	Caucasian
5475_3558_9537_1469	short	matched 2D	fat	22.57	19	Female	United Kingdom	United Kingdom	6	Caucasian
5475_3558_9537_1469	long	matched 2D	muscle	18.01	19	Female	United Kingdom	United Kingdom	6	Caucasian
5475_3558_9537_1469	short	matched 2D	muscle	19.72	19	Female	United Kingdom	United Kingdom	6	Caucasian
5475_3558_9537_1469	short	independent 2D	fat	19.15	19	Female	United Kingdom	United Kingdom	6	Caucasian
5475_3558_9537_1469	long	independent 2D	fat	21.43	19	Female	United Kingdom	United Kingdom	6	Caucasian
5475_3558_9537_1469	long	independent 2D	muscle	20.29	19	Female	United Kingdom	United Kingdom	6	Caucasian
5475_3558_9537_1469	short	independent 2D	muscle	23.14	19	Female	United Kingdom	United Kingdom	6	Caucasian
5475_3558_9537_1469	long	matched 2D	fat	22	19	Female	United Kingdom	United Kingdom	6	Caucasian
5475_3558_9537_1469	short	matched 2D	fat	23.14	19	Female	United Kingdom	United Kingdom	6	Caucasian
5475_3558_9537_1469	long	matched 2D	muscle	19.15	19	Female	United Kingdom	United Kingdom	6	Caucasian
5475_3558_9537_1469	short	matched 2D	muscle	22.57	19	Female	United Kingdom	United Kingdom	6	Caucasian
5475_3558_9537_1469	long	independent 2D	fat	24.85	19	Female	United Kingdom	United Kingdom	6	Caucasian
5475_3558_9537_1469	short	independent 2D	fat	22.57	19	Female	United Kingdom	United Kingdom	6	Caucasian
5475_3558_9537_1469	long	independent 2D	muscle	22	19	Female	United Kingdom	United Kingdom	6	Caucasian
5475_3558_9537_1469	short	independent 2D	muscle	22.57	19	Female	United Kingdom	United Kingdom	6	Caucasian
5475_3558_9537_1469	short	matched 2D	fat	22	19	Female	United Kingdom	United Kingdom	6	Caucasian
5475_3558_9537_1469	long	matched 2D	fat	23.14	19	Female	United Kingdom	United Kingdom	6	Caucasian
5475_3558_9537_1469	long	matched 2D	muscle	20.29	19	Female	United Kingdom	United Kingdom	6	Caucasian
5475_3558_9537_1469	short	matched 2D	muscle	21.43	19	Female	United Kingdom	United Kingdom	6	Caucasian
5475_3558_9537_1469	short	independent 2D	fat	20.29	19	Female	United Kingdom	United Kingdom	6	Caucasian
5475_3558_9537_1469	long	independent 2D	fat	21.43	19	Female	United Kingdom	United Kingdom	6	Caucasian
5475_3558_9537_1469	long	independent 2D	muscle	20.29	19	Female	United Kingdom	United Kingdom	6	Caucasian
5475_3558_9537_1469	short	independent 2D	muscle	22	19	Female	United Kingdom	United Kingdom	6	Caucasian
5475_3558_9537_1469	short	3D	fat	25.42	19	Female	United Kingdom	United Kingdom	6	Caucasian
5475_3558_9537_1469	long	3D	fat	22	19	Female	United Kingdom	United Kingdom	6	Caucasian
5475_3558_9537_1469	short	3D	muscle	22	19	Female	United Kingdom	United Kingdom	6	Caucasian
5475_3558_9537_1469	long	3D	muscle	22	19	Female	United Kingdom	United Kingdom	6	Caucasian
5475_3558_9537_1469	short	3D	fat	25.42	19	Female	United Kingdom	United Kingdom	6	Caucasian
5475_3558_9537_1469	long	3D	fat	25.42	19	Female	United Kingdom	United Kingdom	6	Caucasian
5475_3558_9537_1469	short	3D	muscle	23.14	19	Female	United Kingdom	United Kingdom	6	Caucasian
5475_3558_9537_1469	long	3D	muscle	23.14	19	Female	United Kingdom	United Kingdom	6	Caucasian
5475_3558_9537_1469	short	3D	fat	22.57	19	Female	United Kingdom	United Kingdom	6	Caucasian
5475_3558_9537_1469	long	3D	fat	22.57	19	Female	United Kingdom	United Kingdom	6	Caucasian
5475_3558_9537_1469	short	3D	muscle	19.15	19	Female	United Kingdom	United Kingdom	6	Caucasian
5475_3558_9537_1469	long	3D	muscle	22	19	Female	United Kingdom	United Kingdom	6	Caucasian
5795_1310_3144_5553	short	matched 2D	fat	19.15	18	Female	United Kingdom	United Kingdom	7	Caucasian
5795_1310_3144_5553	long	matched 2D	fat	19.15	18	Female	United Kingdom	United Kingdom	7	Caucasian
5795_1310_3144_5553	long	matched 2D	muscle	18.58	18	Female	United Kingdom	United Kingdom	7	Caucasian
5795_1310_3144_5553	short	matched 2D	muscle	20.86	18	Female	United Kingdom	United Kingdom	7	Caucasian
5795_1310_3144_5553	long	independent 2D	fat	18.01	18	Female	United Kingdom	United Kingdom	7	Caucasian
5795_1310_3144_5553	short	independent 2D	fat	20.86	18	Female	United Kingdom	United Kingdom	7	Caucasian
5795_1310_3144_5553	short	independent 2D	muscle	19.15	18	Female	United Kingdom	United Kingdom	7	Caucasian
5795_1310_3144_5553	long	independent 2D	muscle	19.72	18	Female	United Kingdom	United Kingdom	7	Caucasian
5795_1310_3144_5553	short	matched 2D	fat	18.58	18	Female	United Kingdom	United Kingdom	7	Caucasian
5795_1310_3144_5553	long	matched 2D	fat	18.58	18	Female	United Kingdom	United Kingdom	7	Caucasian
5795_1310_3144_5553	short	matched 2D	muscle	18.58	18	Female	United Kingdom	United Kingdom	7	Caucasian
5795_1310_3144_5553	long	matched 2D	muscle	20.29	18	Female	United Kingdom	United Kingdom	7	Caucasian
5795_1310_3144_5553	long	independent 2D	fat	18.01	18	Female	United Kingdom	United Kingdom	7	Caucasian
5795_1310_3144_5553	short	independent 2D	fat	18.58	18	Female	United Kingdom	United Kingdom	7	Caucasian
5795_1310_3144_5553	short	independent 2D	muscle	18.01	18	Female	United Kingdom	United Kingdom	7	Caucasian
5795_1310_3144_5553	long	independent 2D	muscle	20.86	18	Female	United Kingdom	United Kingdom	7	Caucasian
5795_1310_3144_5553	long	matched 2D	fat	18.01	18	Female	United Kingdom	United Kingdom	7	Caucasian
5795_1310_3144_5553	short	matched 2D	fat	21.43	18	Female	United Kingdom	United Kingdom	7	Caucasian
5795_1310_3144_5553	long	matched 2D	muscle	19.15	18	Female	United Kingdom	United Kingdom	7	Caucasian
5795_1310_3144_5553	short	matched 2D	muscle	20.29	18	Female	United Kingdom	United Kingdom	7	Caucasian
5795_1310_3144_5553	short	independent 2D	fat	18.01	18	Female	United Kingdom	United Kingdom	7	Caucasian
5795_1310_3144_5553	long	independent 2D	fat	20.29	18	Female	United Kingdom	United Kingdom	7	Caucasian
5795_1310_3144_5553	short	independent 2D	muscle	18.01	18	Female	United Kingdom	United Kingdom	7	Caucasian
5795_1310_3144_5553	long	independent 2D	muscle	18.58	18	Female	United Kingdom	United Kingdom	7	Caucasian
5795_1310_3144_5553	short	3D	fat	19.72	18	Female	United Kingdom	United Kingdom	7	Caucasian
5795_1310_3144_5553	long	3D	fat	23.14	18	Female	United Kingdom	United Kingdom	7	Caucasian
5795_1310_3144_5553	long	3D	muscle	18.01	18	Female	United Kingdom	United Kingdom	7	Caucasian
5795_1310_3144_5553	short	3D	muscle	18.58	18	Female	United Kingdom	United Kingdom	7	Caucasian
5795_1310_3144_5553	short	3D	fat	25.42	18	Female	United Kingdom	United Kingdom	7	Caucasian
5795_1310_3144_5553	long	3D	fat	19.72	18	Female	United Kingdom	United Kingdom	7	Caucasian
5795_1310_3144_5553	long	3D	muscle	24.85	18	Female	United Kingdom	United Kingdom	7	Caucasian
5795_1310_3144_5553	short	3D	muscle	23.14	18	Female	United Kingdom	United Kingdom	7	Caucasian
5795_1310_3144_5553	long	3D	fat	19.72	18	Female	United Kingdom	United Kingdom	7	Caucasian
5795_1310_3144_5553	short	3D	fat	22.57	18	Female	United Kingdom	United Kingdom	7	Caucasian
5795_1310_3144_5553	short	3D	muscle	18.58	18	Female	United Kingdom	United Kingdom	7	Caucasian
5795_1310_3144_5553	long	3D	muscle	19.15	18	Female	United Kingdom	United Kingdom	7	Caucasian
6023_7096_1542_1248	long	matched 2D	fat	18.58	19	Female	Hong Kong	United Kingdom	7	Asian
6023_7096_1542_1248	short	matched 2D	fat	21.43	19	Female	Hong Kong	United Kingdom	7	Asian
6023_7096_1542_1248	long	matched 2D	muscle	18.58	19	Female	Hong Kong	United Kingdom	7	Asian
6023_7096_1542_1248	short	matched 2D	muscle	19.15	19	Female	Hong Kong	United Kingdom	7	Asian
6023_7096_1542_1248	long	independent 2D	fat	19.72	19	Female	Hong Kong	United Kingdom	7	Asian
6023_7096_1542_1248	short	independent 2D	fat	22	19	Female	Hong Kong	United Kingdom	7	Asian
6023_7096_1542_1248	long	independent 2D	muscle	19.72	19	Female	Hong Kong	United Kingdom	7	Asian
6023_7096_1542_1248	short	independent 2D	muscle	22	19	Female	Hong Kong	United Kingdom	7	Asian
6023_7096_1542_1248	short	matched 2D	fat	24.28	19	Female	Hong Kong	United Kingdom	7	Asian
6023_7096_1542_1248	long	matched 2D	fat	20.86	19	Female	Hong Kong	United Kingdom	7	Asian
6023_7096_1542_1248	short	matched 2D	muscle	18.01	19	Female	Hong Kong	United Kingdom	7	Asian
6023_7096_1542_1248	long	matched 2D	muscle	18.58	19	Female	Hong Kong	United Kingdom	7	Asian
6023_7096_1542_1248	short	independent 2D	fat	19.72	19	Female	Hong Kong	United Kingdom	7	Asian
6023_7096_1542_1248	long	independent 2D	fat	21.43	19	Female	Hong Kong	United Kingdom	7	Asian
6023_7096_1542_1248	long	independent 2D	muscle	19.15	19	Female	Hong Kong	United Kingdom	7	Asian
6023_7096_1542_1248	short	independent 2D	muscle	21.43	19	Female	Hong Kong	United Kingdom	7	Asian
6023_7096_1542_1248	short	matched 2D	fat	19.72	19	Female	Hong Kong	United Kingdom	7	Asian
6023_7096_1542_1248	long	matched 2D	fat	21.43	19	Female	Hong Kong	United Kingdom	7	Asian
6023_7096_1542_1248	long	matched 2D	muscle	20.86	19	Female	Hong Kong	United Kingdom	7	Asian
6023_7096_1542_1248	short	matched 2D	muscle	22.57	19	Female	Hong Kong	United Kingdom	7	Asian
6023_7096_1542_1248	short	independent 2D	fat	19.15	19	Female	Hong Kong	United Kingdom	7	Asian
6023_7096_1542_1248	long	independent 2D	fat	20.29	19	Female	Hong Kong	United Kingdom	7	Asian
6023_7096_1542_1248	long	independent 2D	muscle	18.58	19	Female	Hong Kong	United Kingdom	7	Asian
6023_7096_1542_1248	short	independent 2D	muscle	20.86	19	Female	Hong Kong	United Kingdom	7	Asian
6023_7096_1542_1248	short	3D	fat	21.43	19	Female	Hong Kong	United Kingdom	7	Asian
6023_7096_1542_1248	long	3D	fat	22.57	19	Female	Hong Kong	United Kingdom	7	Asian
6023_7096_1542_1248	long	3D	muscle	20.29	19	Female	Hong Kong	United Kingdom	7	Asian
6023_7096_1542_1248	short	3D	muscle	22.57	19	Female	Hong Kong	United Kingdom	7	Asian
6023_7096_1542_1248	short	3D	fat	23.14	19	Female	Hong Kong	United Kingdom	7	Asian
6023_7096_1542_1248	long	3D	fat	23.14	19	Female	Hong Kong	United Kingdom	7	Asian
6023_7096_1542_1248	short	3D	muscle	24.85	19	Female	Hong Kong	United Kingdom	7	Asian
6023_7096_1542_1248	long	3D	muscle	22.57	19	Female	Hong Kong	United Kingdom	7	Asian
6023_7096_1542_1248	short	3D	fat	19.72	19	Female	Hong Kong	United Kingdom	7	Asian
6023_7096_1542_1248	long	3D	fat	22.57	19	Female	Hong Kong	United Kingdom	7	Asian
6023_7096_1542_1248	long	3D	muscle	19.72	19	Female	Hong Kong	United Kingdom	7	Asian
6023_7096_1542_1248	short	3D	muscle	20.29	19	Female	Hong Kong	United Kingdom	7	Asian
6129_6787_6675_7989	long	matched 2D	fat	18.58	18	Female	United Kingdom	United Kingdom	7	Caucasian
6129_6787_6675_7989	short	matched 2D	fat	22	18	Female	United Kingdom	United Kingdom	7	Caucasian
6129_6787_6675_7989	long	matched 2D	muscle	18.58	18	Female	United Kingdom	United Kingdom	7	Caucasian
6129_6787_6675_7989	short	matched 2D	muscle	24.85	18	Female	United Kingdom	United Kingdom	7	Caucasian
6129_6787_6675_7989	long	independent 2D	fat	18.01	18	Female	United Kingdom	United Kingdom	7	Caucasian
6129_6787_6675_7989	short	independent 2D	fat	21.43	18	Female	United Kingdom	United Kingdom	7	Caucasian
6129_6787_6675_7989	long	independent 2D	muscle	20.29	18	Female	United Kingdom	United Kingdom	7	Caucasian
6129_6787_6675_7989	short	independent 2D	muscle	22.57	18	Female	United Kingdom	United Kingdom	7	Caucasian
6129_6787_6675_7989	long	matched 2D	fat	18.01	18	Female	United Kingdom	United Kingdom	7	Caucasian
6129_6787_6675_7989	short	matched 2D	fat	21.43	18	Female	United Kingdom	United Kingdom	7	Caucasian
6129_6787_6675_7989	long	matched 2D	muscle	20.29	18	Female	United Kingdom	United Kingdom	7	Caucasian
6129_6787_6675_7989	short	matched 2D	muscle	22	18	Female	United Kingdom	United Kingdom	7	Caucasian
6129_6787_6675_7989	long	independent 2D	fat	20.29	18	Female	United Kingdom	United Kingdom	7	Caucasian
6129_6787_6675_7989	short	independent 2D	fat	20.86	18	Female	United Kingdom	United Kingdom	7	Caucasian
6129_6787_6675_7989	long	independent 2D	muscle	18.58	18	Female	United Kingdom	United Kingdom	7	Caucasian
6129_6787_6675_7989	short	independent 2D	muscle	21.43	18	Female	United Kingdom	United Kingdom	7	Caucasian
6129_6787_6675_7989	long	matched 2D	fat	20.86	18	Female	United Kingdom	United Kingdom	7	Caucasian
6129_6787_6675_7989	short	matched 2D	fat	21.43	18	Female	United Kingdom	United Kingdom	7	Caucasian
6129_6787_6675_7989	long	matched 2D	muscle	18.58	18	Female	United Kingdom	United Kingdom	7	Caucasian
6129_6787_6675_7989	short	matched 2D	muscle	23.71	18	Female	United Kingdom	United Kingdom	7	Caucasian
6129_6787_6675_7989	long	independent 2D	fat	21.43	18	Female	United Kingdom	United Kingdom	7	Caucasian
6129_6787_6675_7989	short	independent 2D	fat	23.14	18	Female	United Kingdom	United Kingdom	7	Caucasian
6129_6787_6675_7989	long	independent 2D	muscle	18.58	18	Female	United Kingdom	United Kingdom	7	Caucasian
6129_6787_6675_7989	short	independent 2D	muscle	25.42	18	Female	United Kingdom	United Kingdom	7	Caucasian
6129_6787_6675_7989	short	3D	fat	25.99	18	Female	United Kingdom	United Kingdom	7	Caucasian
6129_6787_6675_7989	long	3D	fat	20.86	18	Female	United Kingdom	United Kingdom	7	Caucasian
6129_6787_6675_7989	long	3D	muscle	18.58	18	Female	United Kingdom	United Kingdom	7	Caucasian
6129_6787_6675_7989	short	3D	muscle	24.85	18	Female	United Kingdom	United Kingdom	7	Caucasian
6129_6787_6675_7989	short	3D	fat	25.42	18	Female	United Kingdom	United Kingdom	7	Caucasian
6129_6787_6675_7989	long	3D	fat	23.14	18	Female	United Kingdom	United Kingdom	7	Caucasian
6129_6787_6675_7989	short	3D	muscle	24.85	18	Female	United Kingdom	United Kingdom	7	Caucasian
6129_6787_6675_7989	long	3D	muscle	22.57	18	Female	United Kingdom	United Kingdom	7	Caucasian
6129_6787_6675_7989	short	3D	fat	24.85	18	Female	United Kingdom	United Kingdom	7	Caucasian
6129_6787_6675_7989	long	3D	fat	21.43	18	Female	United Kingdom	United Kingdom	7	Caucasian
6129_6787_6675_7989	short	3D	muscle	24.85	18	Female	United Kingdom	United Kingdom	7	Caucasian
6129_6787_6675_7989	long	3D	muscle	19.15	18	Female	United Kingdom	United Kingdom	7	Caucasian
6131_7265_8401_1949	long	matched 2D	fat	20.29	19	Female	United Kingdom	United Kingdom	7	Caucasian
6131_7265_8401_1949	short	matched 2D	fat	22	19	Female	United Kingdom	United Kingdom	7	Caucasian
6131_7265_8401_1949	long	matched 2D	muscle	20.29	19	Female	United Kingdom	United Kingdom	7	Caucasian
6131_7265_8401_1949	short	matched 2D	muscle	23.14	19	Female	United Kingdom	United Kingdom	7	Caucasian
6131_7265_8401_1949	long	independent 2D	fat	19.72	19	Female	United Kingdom	United Kingdom	7	Caucasian
6131_7265_8401_1949	short	independent 2D	fat	20.29	19	Female	United Kingdom	United Kingdom	7	Caucasian
6131_7265_8401_1949	long	independent 2D	muscle	21.43	19	Female	United Kingdom	United Kingdom	7	Caucasian
6131_7265_8401_1949	short	independent 2D	muscle	23.14	19	Female	United Kingdom	United Kingdom	7	Caucasian
6131_7265_8401_1949	short	matched 2D	fat	25.42	19	Female	United Kingdom	United Kingdom	7	Caucasian
6131_7265_8401_1949	long	matched 2D	fat	21.43	19	Female	United Kingdom	United Kingdom	7	Caucasian
6131_7265_8401_1949	short	matched 2D	muscle	23.71	19	Female	United Kingdom	United Kingdom	7	Caucasian
6131_7265_8401_1949	long	matched 2D	muscle	19.72	19	Female	United Kingdom	United Kingdom	7	Caucasian
6131_7265_8401_1949	long	independent 2D	fat	18.58	19	Female	United Kingdom	United Kingdom	7	Caucasian
6131_7265_8401_1949	short	independent 2D	fat	24.28	19	Female	United Kingdom	United Kingdom	7	Caucasian
6131_7265_8401_1949	short	independent 2D	muscle	25.99	19	Female	United Kingdom	United Kingdom	7	Caucasian
6131_7265_8401_1949	long	independent 2D	muscle	22	19	Female	United Kingdom	United Kingdom	7	Caucasian
6131_7265_8401_1949	short	matched 2D	fat	25.99	19	Female	United Kingdom	United Kingdom	7	Caucasian
6131_7265_8401_1949	long	matched 2D	fat	19.15	19	Female	United Kingdom	United Kingdom	7	Caucasian
6131_7265_8401_1949	short	matched 2D	muscle	23.71	19	Female	United Kingdom	United Kingdom	7	Caucasian
6131_7265_8401_1949	long	matched 2D	muscle	19.15	19	Female	United Kingdom	United Kingdom	7	Caucasian
6131_7265_8401_1949	long	independent 2D	fat	23.71	19	Female	United Kingdom	United Kingdom	7	Caucasian
6131_7265_8401_1949	short	independent 2D	fat	24.85	19	Female	United Kingdom	United Kingdom	7	Caucasian
6131_7265_8401_1949	long	independent 2D	muscle	20.86	19	Female	United Kingdom	United Kingdom	7	Caucasian
6131_7265_8401_1949	short	independent 2D	muscle	22.57	19	Female	United Kingdom	United Kingdom	7	Caucasian
6131_7265_8401_1949	short	3D	fat	23.71	19	Female	United Kingdom	United Kingdom	7	Caucasian
6131_7265_8401_1949	long	3D	fat	22.57	19	Female	United Kingdom	United Kingdom	7	Caucasian
6131_7265_8401_1949	long	3D	muscle	18.01	19	Female	United Kingdom	United Kingdom	7	Caucasian
6131_7265_8401_1949	short	3D	muscle	22	19	Female	United Kingdom	United Kingdom	7	Caucasian
6131_7265_8401_1949	long	3D	fat	24.28	19	Female	United Kingdom	United Kingdom	7	Caucasian
6131_7265_8401_1949	short	3D	fat	20.86	19	Female	United Kingdom	United Kingdom	7	Caucasian
6131_7265_8401_1949	short	3D	muscle	24.28	19	Female	United Kingdom	United Kingdom	7	Caucasian
6131_7265_8401_1949	long	3D	muscle	25.42	19	Female	United Kingdom	United Kingdom	7	Caucasian
6131_7265_8401_1949	short	3D	fat	25.99	19	Female	United Kingdom	United Kingdom	7	Caucasian
6131_7265_8401_1949	long	3D	fat	22.57	19	Female	United Kingdom	United Kingdom	7	Caucasian
6131_7265_8401_1949	long	3D	muscle	20.29	19	Female	United Kingdom	United Kingdom	7	Caucasian
6131_7265_8401_1949	short	3D	muscle	20.86	19	Female	United Kingdom	United Kingdom	7	Caucasian
6194_7905_9508_7057	long	matched 2D	fat	18.01	19	Female	Kenya	United Kingdom	7	Indian
6194_7905_9508_7057	short	matched 2D	fat	20.29	19	Female	Kenya	United Kingdom	7	Indian
6194_7905_9508_7057	short	matched 2D	muscle	19.15	19	Female	Kenya	United Kingdom	7	Indian
6194_7905_9508_7057	long	matched 2D	muscle	20.86	19	Female	Kenya	United Kingdom	7	Indian
6194_7905_9508_7057	long	independent 2D	fat	19.72	19	Female	Kenya	United Kingdom	7	Indian
6194_7905_9508_7057	short	independent 2D	fat	20.29	19	Female	Kenya	United Kingdom	7	Indian
6194_7905_9508_7057	short	independent 2D	muscle	18.01	19	Female	Kenya	United Kingdom	7	Indian
6194_7905_9508_7057	long	independent 2D	muscle	21.43	19	Female	Kenya	United Kingdom	7	Indian
6194_7905_9508_7057	long	matched 2D	fat	18.01	19	Female	Kenya	United Kingdom	7	Indian
6194_7905_9508_7057	short	matched 2D	fat	19.15	19	Female	Kenya	United Kingdom	7	Indian
6194_7905_9508_7057	short	matched 2D	muscle	18.01	19	Female	Kenya	United Kingdom	7	Indian
6194_7905_9508_7057	long	matched 2D	muscle	19.15	19	Female	Kenya	United Kingdom	7	Indian
6194_7905_9508_7057	long	independent 2D	fat	20.29	19	Female	Kenya	United Kingdom	7	Indian
6194_7905_9508_7057	short	independent 2D	fat	20.29	19	Female	Kenya	United Kingdom	7	Indian
6194_7905_9508_7057	long	independent 2D	muscle	18.58	19	Female	Kenya	United Kingdom	7	Indian
6194_7905_9508_7057	short	independent 2D	muscle	22.57	19	Female	Kenya	United Kingdom	7	Indian
6194_7905_9508_7057	long	matched 2D	fat	18.58	19	Female	Kenya	United Kingdom	7	Indian
6194_7905_9508_7057	short	matched 2D	fat	23.71	19	Female	Kenya	United Kingdom	7	Indian
6194_7905_9508_7057	short	matched 2D	muscle	20.29	19	Female	Kenya	United Kingdom	7	Indian
6194_7905_9508_7057	long	matched 2D	muscle	22	19	Female	Kenya	United Kingdom	7	Indian
6194_7905_9508_7057	long	independent 2D	fat	22	19	Female	Kenya	United Kingdom	7	Indian
6194_7905_9508_7057	short	independent 2D	fat	22	19	Female	Kenya	United Kingdom	7	Indian
6194_7905_9508_7057	long	independent 2D	muscle	20.29	19	Female	Kenya	United Kingdom	7	Indian
6194_7905_9508_7057	short	independent 2D	muscle	23.14	19	Female	Kenya	United Kingdom	7	Indian
6194_7905_9508_7057	short	3D	fat	24.85	19	Female	Kenya	United Kingdom	7	Indian
6194_7905_9508_7057	long	3D	fat	22.57	19	Female	Kenya	United Kingdom	7	Indian
6194_7905_9508_7057	short	3D	muscle	20.86	19	Female	Kenya	United Kingdom	7	Indian
6194_7905_9508_7057	long	3D	muscle	21.43	19	Female	Kenya	United Kingdom	7	Indian
6194_7905_9508_7057	long	3D	fat	20.86	19	Female	Kenya	United Kingdom	7	Indian
6194_7905_9508_7057	short	3D	fat	22	19	Female	Kenya	United Kingdom	7	Indian
6194_7905_9508_7057	long	3D	muscle	20.86	19	Female	Kenya	United Kingdom	7	Indian
6194_7905_9508_7057	short	3D	muscle	23.14	19	Female	Kenya	United Kingdom	7	Indian
6194_7905_9508_7057	long	3D	fat	20.29	19	Female	Kenya	United Kingdom	7	Indian
6194_7905_9508_7057	short	3D	fat	22	19	Female	Kenya	United Kingdom	7	Indian
6194_7905_9508_7057	long	3D	muscle	18.58	19	Female	Kenya	United Kingdom	7	Indian
6194_7905_9508_7057	short	3D	muscle	23.71	19	Female	Kenya	United Kingdom	7	Indian
6425_4986_3742_8013	short	matched 2D	fat	18.01	19	Female	Austria	United Kingdom	7	Caucasian
6425_4986_3742_8013	long	matched 2D	fat	19.72	19	Female	Austria	United Kingdom	7	Caucasian
6425_4986_3742_8013	short	matched 2D	muscle	20.86	19	Female	Austria	United Kingdom	7	Caucasian
6425_4986_3742_8013	long	matched 2D	muscle	22	19	Female	Austria	United Kingdom	7	Caucasian
6425_4986_3742_8013	short	independent 2D	fat	19.72	19	Female	Austria	United Kingdom	7	Caucasian
6425_4986_3742_8013	long	independent 2D	fat	21.43	19	Female	Austria	United Kingdom	7	Caucasian
6425_4986_3742_8013	short	independent 2D	muscle	22	19	Female	Austria	United Kingdom	7	Caucasian
6425_4986_3742_8013	long	independent 2D	muscle	23.14	19	Female	Austria	United Kingdom	7	Caucasian
6425_4986_3742_8013	short	matched 2D	fat	19.15	19	Female	Austria	United Kingdom	7	Caucasian
6425_4986_3742_8013	long	matched 2D	fat	20.86	19	Female	Austria	United Kingdom	7	Caucasian
6425_4986_3742_8013	long	matched 2D	muscle	18.58	19	Female	Austria	United Kingdom	7	Caucasian
6425_4986_3742_8013	short	matched 2D	muscle	20.29	19	Female	Austria	United Kingdom	7	Caucasian
6425_4986_3742_8013	short	independent 2D	fat	18.58	19	Female	Austria	United Kingdom	7	Caucasian
6425_4986_3742_8013	long	independent 2D	fat	22.57	19	Female	Austria	United Kingdom	7	Caucasian
6425_4986_3742_8013	long	independent 2D	muscle	18.01	19	Female	Austria	United Kingdom	7	Caucasian
6425_4986_3742_8013	short	independent 2D	muscle	19.15	19	Female	Austria	United Kingdom	7	Caucasian
6425_4986_3742_8013	long	matched 2D	fat	19.15	19	Female	Austria	United Kingdom	7	Caucasian
6425_4986_3742_8013	short	matched 2D	fat	19.72	19	Female	Austria	United Kingdom	7	Caucasian
6425_4986_3742_8013	long	matched 2D	muscle	24.85	19	Female	Austria	United Kingdom	7	Caucasian
6425_4986_3742_8013	short	matched 2D	muscle	20.29	19	Female	Austria	United Kingdom	7	Caucasian
6425_4986_3742_8013	short	independent 2D	fat	19.15	19	Female	Austria	United Kingdom	7	Caucasian
6425_4986_3742_8013	long	independent 2D	fat	22.57	19	Female	Austria	United Kingdom	7	Caucasian
6425_4986_3742_8013	short	independent 2D	muscle	19.15	19	Female	Austria	United Kingdom	7	Caucasian
6425_4986_3742_8013	long	independent 2D	muscle	19.72	19	Female	Austria	United Kingdom	7	Caucasian
6425_4986_3742_8013	long	3D	fat	20.29	19	Female	Austria	United Kingdom	7	Caucasian
6425_4986_3742_8013	short	3D	fat	21.43	19	Female	Austria	United Kingdom	7	Caucasian
6425_4986_3742_8013	short	3D	muscle	25.99	19	Female	Austria	United Kingdom	7	Caucasian
6425_4986_3742_8013	long	3D	muscle	19.72	19	Female	Austria	United Kingdom	7	Caucasian
6425_4986_3742_8013	long	3D	fat	23.71	19	Female	Austria	United Kingdom	7	Caucasian
6425_4986_3742_8013	short	3D	fat	24.85	19	Female	Austria	United Kingdom	7	Caucasian
6425_4986_3742_8013	long	3D	muscle	23.71	19	Female	Austria	United Kingdom	7	Caucasian
6425_4986_3742_8013	short	3D	muscle	24.85	19	Female	Austria	United Kingdom	7	Caucasian
6425_4986_3742_8013	long	3D	fat	24.85	19	Female	Austria	United Kingdom	7	Caucasian
6425_4986_3742_8013	short	3D	fat	20.86	19	Female	Austria	United Kingdom	7	Caucasian
6425_4986_3742_8013	short	3D	muscle	25.99	19	Female	Austria	United Kingdom	7	Caucasian
6425_4986_3742_8013	long	3D	muscle	20.29	19	Female	Austria	United Kingdom	7	Caucasian
6430_1074_3098_2507	short	matched 2D	fat	20.29	19	Female	United Kingdom	United Kingdom	7	Caucasian
6430_1074_3098_2507	long	matched 2D	fat	21.43	19	Female	United Kingdom	United Kingdom	7	Caucasian
6430_1074_3098_2507	short	matched 2D	muscle	21.43	19	Female	United Kingdom	United Kingdom	7	Caucasian
6430_1074_3098_2507	long	matched 2D	muscle	22.57	19	Female	United Kingdom	United Kingdom	7	Caucasian
6430_1074_3098_2507	long	independent 2D	fat	22.57	19	Female	United Kingdom	United Kingdom	7	Caucasian
6430_1074_3098_2507	short	independent 2D	fat	23.14	19	Female	United Kingdom	United Kingdom	7	Caucasian
6430_1074_3098_2507	short	independent 2D	muscle	19.15	19	Female	United Kingdom	United Kingdom	7	Caucasian
6430_1074_3098_2507	long	independent 2D	muscle	22	19	Female	United Kingdom	United Kingdom	7	Caucasian
6430_1074_3098_2507	long	matched 2D	fat	23.71	19	Female	United Kingdom	United Kingdom	7	Caucasian
6430_1074_3098_2507	short	matched 2D	fat	19.15	19	Female	United Kingdom	United Kingdom	7	Caucasian
6430_1074_3098_2507	short	matched 2D	muscle	19.15	19	Female	United Kingdom	United Kingdom	7	Caucasian
6430_1074_3098_2507	long	matched 2D	muscle	19.72	19	Female	United Kingdom	United Kingdom	7	Caucasian
6430_1074_3098_2507	short	independent 2D	fat	20.29	19	Female	United Kingdom	United Kingdom	7	Caucasian
6430_1074_3098_2507	long	independent 2D	fat	20.86	19	Female	United Kingdom	United Kingdom	7	Caucasian
6430_1074_3098_2507	short	independent 2D	muscle	20.86	19	Female	United Kingdom	United Kingdom	7	Caucasian
6430_1074_3098_2507	long	independent 2D	muscle	21.43	19	Female	United Kingdom	United Kingdom	7	Caucasian
6430_1074_3098_2507	short	matched 2D	fat	20.86	19	Female	United Kingdom	United Kingdom	7	Caucasian
6430_1074_3098_2507	long	matched 2D	fat	21.43	19	Female	United Kingdom	United Kingdom	7	Caucasian
6430_1074_3098_2507	short	matched 2D	muscle	20.29	19	Female	United Kingdom	United Kingdom	7	Caucasian
6430_1074_3098_2507	long	matched 2D	muscle	20.86	19	Female	United Kingdom	United Kingdom	7	Caucasian
6430_1074_3098_2507	short	independent 2D	fat	20.29	19	Female	United Kingdom	United Kingdom	7	Caucasian
6430_1074_3098_2507	long	independent 2D	fat	23.14	19	Female	United Kingdom	United Kingdom	7	Caucasian
6430_1074_3098_2507	long	independent 2D	muscle	21.43	19	Female	United Kingdom	United Kingdom	7	Caucasian
6430_1074_3098_2507	short	independent 2D	muscle	22	19	Female	United Kingdom	United Kingdom	7	Caucasian
6430_1074_3098_2507	short	3D	fat	18.58	19	Female	United Kingdom	United Kingdom	7	Caucasian
6430_1074_3098_2507	long	3D	fat	20.29	19	Female	United Kingdom	United Kingdom	7	Caucasian
6430_1074_3098_2507	long	3D	muscle	18.58	19	Female	United Kingdom	United Kingdom	7	Caucasian
6430_1074_3098_2507	short	3D	muscle	19.15	19	Female	United Kingdom	United Kingdom	7	Caucasian
6430_1074_3098_2507	short	3D	fat	24.28	19	Female	United Kingdom	United Kingdom	7	Caucasian
6430_1074_3098_2507	long	3D	fat	24.85	19	Female	United Kingdom	United Kingdom	7	Caucasian
6430_1074_3098_2507	long	3D	muscle	20.29	19	Female	United Kingdom	United Kingdom	7	Caucasian
6430_1074_3098_2507	short	3D	muscle	22.57	19	Female	United Kingdom	United Kingdom	7	Caucasian
6430_1074_3098_2507	long	3D	fat	18.01	19	Female	United Kingdom	United Kingdom	7	Caucasian
6430_1074_3098_2507	short	3D	fat	20.86	19	Female	United Kingdom	United Kingdom	7	Caucasian
6430_1074_3098_2507	long	3D	muscle	18.01	19	Female	United Kingdom	United Kingdom	7	Caucasian
6430_1074_3098_2507	short	3D	muscle	22	19	Female	United Kingdom	United Kingdom	7	Caucasian
6588_5894_7500_4927	short	matched 2D	fat	18.01	19	Female	Czech Republic	United Kingdom	7	Caucasian
6588_5894_7500_4927	long	matched 2D	fat	22	19	Female	Czech Republic	United Kingdom	7	Caucasian
6588_5894_7500_4927	short	matched 2D	muscle	19.72	19	Female	Czech Republic	United Kingdom	7	Caucasian
6588_5894_7500_4927	long	matched 2D	muscle	19.72	19	Female	Czech Republic	United Kingdom	7	Caucasian
6588_5894_7500_4927	short	independent 2D	fat	19.72	19	Female	Czech Republic	United Kingdom	7	Caucasian
6588_5894_7500_4927	long	independent 2D	fat	20.86	19	Female	Czech Republic	United Kingdom	7	Caucasian
6588_5894_7500_4927	long	independent 2D	muscle	20.86	19	Female	Czech Republic	United Kingdom	7	Caucasian
6588_5894_7500_4927	short	independent 2D	muscle	21.43	19	Female	Czech Republic	United Kingdom	7	Caucasian
6588_5894_7500_4927	long	matched 2D	fat	19.15	19	Female	Czech Republic	United Kingdom	7	Caucasian
6588_5894_7500_4927	short	matched 2D	fat	20.86	19	Female	Czech Republic	United Kingdom	7	Caucasian
6588_5894_7500_4927	short	matched 2D	muscle	18.01	19	Female	Czech Republic	United Kingdom	7	Caucasian
6588_5894_7500_4927	long	matched 2D	muscle	18.58	19	Female	Czech Republic	United Kingdom	7	Caucasian
6588_5894_7500_4927	short	independent 2D	fat	22	19	Female	Czech Republic	United Kingdom	7	Caucasian
6588_5894_7500_4927	long	independent 2D	fat	22	19	Female	Czech Republic	United Kingdom	7	Caucasian
6588_5894_7500_4927	short	independent 2D	muscle	19.72	19	Female	Czech Republic	United Kingdom	7	Caucasian
6588_5894_7500_4927	long	independent 2D	muscle	19.72	19	Female	Czech Republic	United Kingdom	7	Caucasian
6588_5894_7500_4927	long	matched 2D	fat	19.72	19	Female	Czech Republic	United Kingdom	7	Caucasian
6588_5894_7500_4927	short	matched 2D	fat	21.43	19	Female	Czech Republic	United Kingdom	7	Caucasian
6588_5894_7500_4927	short	matched 2D	muscle	19.72	19	Female	Czech Republic	United Kingdom	7	Caucasian
6588_5894_7500_4927	long	matched 2D	muscle	21.43	19	Female	Czech Republic	United Kingdom	7	Caucasian
6588_5894_7500_4927	short	independent 2D	fat	22	19	Female	Czech Republic	United Kingdom	7	Caucasian
6588_5894_7500_4927	long	independent 2D	fat	22	19	Female	Czech Republic	United Kingdom	7	Caucasian
6588_5894_7500_4927	long	independent 2D	muscle	19.72	19	Female	Czech Republic	United Kingdom	7	Caucasian
6588_5894_7500_4927	short	independent 2D	muscle	21.43	19	Female	Czech Republic	United Kingdom	7	Caucasian
6588_5894_7500_4927	short	3D	fat	18.01	19	Female	Czech Republic	United Kingdom	7	Caucasian
6588_5894_7500_4927	long	3D	fat	19.72	19	Female	Czech Republic	United Kingdom	7	Caucasian
6588_5894_7500_4927	long	3D	muscle	18.58	19	Female	Czech Republic	United Kingdom	7	Caucasian
6588_5894_7500_4927	short	3D	muscle	20.29	19	Female	Czech Republic	United Kingdom	7	Caucasian
6588_5894_7500_4927	long	3D	fat	24.28	19	Female	Czech Republic	United Kingdom	7	Caucasian
6588_5894_7500_4927	short	3D	fat	24.85	19	Female	Czech Republic	United Kingdom	7	Caucasian
6588_5894_7500_4927	short	3D	muscle	21.43	19	Female	Czech Republic	United Kingdom	7	Caucasian
6588_5894_7500_4927	long	3D	muscle	21.43	19	Female	Czech Republic	United Kingdom	7	Caucasian
6588_5894_7500_4927	long	3D	fat	24.28	19	Female	Czech Republic	United Kingdom	7	Caucasian
6588_5894_7500_4927	short	3D	fat	19.15	19	Female	Czech Republic	United Kingdom	7	Caucasian
6588_5894_7500_4927	long	3D	muscle	20.29	19	Female	Czech Republic	United Kingdom	7	Caucasian
6588_5894_7500_4927	short	3D	muscle	20.86	19	Female	Czech Republic	United Kingdom	7	Caucasian
6588_7287_3032_6464	short	matched 2D	fat	19.72	19	Female	United Kingdom	United Kingdom	7	Caucasian
6588_7287_3032_6464	long	matched 2D	fat	19.72	19	Female	United Kingdom	United Kingdom	7	Caucasian
6588_7287_3032_6464	short	matched 2D	muscle	19.72	19	Female	United Kingdom	United Kingdom	7	Caucasian
6588_7287_3032_6464	long	matched 2D	muscle	22.57	19	Female	United Kingdom	United Kingdom	7	Caucasian
6588_7287_3032_6464	long	independent 2D	fat	18.01	19	Female	United Kingdom	United Kingdom	7	Caucasian
6588_7287_3032_6464	short	independent 2D	fat	19.72	19	Female	United Kingdom	United Kingdom	7	Caucasian
6588_7287_3032_6464	short	independent 2D	muscle	20.29	19	Female	United Kingdom	United Kingdom	7	Caucasian
6588_7287_3032_6464	long	independent 2D	muscle	21.43	19	Female	United Kingdom	United Kingdom	7	Caucasian
6588_7287_3032_6464	short	matched 2D	fat	20.29	19	Female	United Kingdom	United Kingdom	7	Caucasian
6588_7287_3032_6464	long	matched 2D	fat	20.86	19	Female	United Kingdom	United Kingdom	7	Caucasian
6588_7287_3032_6464	short	matched 2D	muscle	22	19	Female	United Kingdom	United Kingdom	7	Caucasian
6588_7287_3032_6464	long	matched 2D	muscle	23.14	19	Female	United Kingdom	United Kingdom	7	Caucasian
6588_7287_3032_6464	short	independent 2D	fat	19.15	19	Female	United Kingdom	United Kingdom	7	Caucasian
6588_7287_3032_6464	long	independent 2D	fat	19.15	19	Female	United Kingdom	United Kingdom	7	Caucasian
6588_7287_3032_6464	long	independent 2D	muscle	24.28	19	Female	United Kingdom	United Kingdom	7	Caucasian
6588_7287_3032_6464	short	independent 2D	muscle	23.14	19	Female	United Kingdom	United Kingdom	7	Caucasian
6588_7287_3032_6464	short	matched 2D	fat	18.58	19	Female	United Kingdom	United Kingdom	7	Caucasian
6588_7287_3032_6464	long	matched 2D	fat	21.43	19	Female	United Kingdom	United Kingdom	7	Caucasian
6588_7287_3032_6464	long	matched 2D	muscle	21.43	19	Female	United Kingdom	United Kingdom	7	Caucasian
6588_7287_3032_6464	short	matched 2D	muscle	22	19	Female	United Kingdom	United Kingdom	7	Caucasian
6588_7287_3032_6464	long	independent 2D	fat	18.01	19	Female	United Kingdom	United Kingdom	7	Caucasian
6588_7287_3032_6464	short	independent 2D	fat	22.57	19	Female	United Kingdom	United Kingdom	7	Caucasian
6588_7287_3032_6464	short	independent 2D	muscle	20.86	19	Female	United Kingdom	United Kingdom	7	Caucasian
6588_7287_3032_6464	long	independent 2D	muscle	20.86	19	Female	United Kingdom	United Kingdom	7	Caucasian
6588_7287_3032_6464	short	3D	fat	24.85	19	Female	United Kingdom	United Kingdom	7	Caucasian
6588_7287_3032_6464	long	3D	fat	20.29	19	Female	United Kingdom	United Kingdom	7	Caucasian
6588_7287_3032_6464	short	3D	muscle	19.72	19	Female	United Kingdom	United Kingdom	7	Caucasian
6588_7287_3032_6464	long	3D	muscle	23.14	19	Female	United Kingdom	United Kingdom	7	Caucasian
6588_7287_3032_6464	long	3D	fat	24.28	19	Female	United Kingdom	United Kingdom	7	Caucasian
6588_7287_3032_6464	short	3D	fat	25.42	19	Female	United Kingdom	United Kingdom	7	Caucasian
6588_7287_3032_6464	long	3D	muscle	24.85	19	Female	United Kingdom	United Kingdom	7	Caucasian
6588_7287_3032_6464	short	3D	muscle	23.14	19	Female	United Kingdom	United Kingdom	7	Caucasian
6588_7287_3032_6464	short	3D	fat	23.71	19	Female	United Kingdom	United Kingdom	7	Caucasian
6588_7287_3032_6464	long	3D	fat	24.28	19	Female	United Kingdom	United Kingdom	7	Caucasian
6588_7287_3032_6464	short	3D	muscle	22	19	Female	United Kingdom	United Kingdom	7	Caucasian
6588_7287_3032_6464	long	3D	muscle	22.57	19	Female	United Kingdom	United Kingdom	7	Caucasian
7078_2098_6211_7859	short	matched 2D	fat	18.58	18	Female	United Kingdom	United Kingdom	5	Caucasian
7078_2098_6211_7859	long	matched 2D	fat	18.58	18	Female	United Kingdom	United Kingdom	5	Caucasian
7078_2098_6211_7859	short	matched 2D	muscle	18.01	18	Female	United Kingdom	United Kingdom	5	Caucasian
7078_2098_6211_7859	long	matched 2D	muscle	18.58	18	Female	United Kingdom	United Kingdom	5	Caucasian
7078_2098_6211_7859	short	independent 2D	fat	18.01	18	Female	United Kingdom	United Kingdom	5	Caucasian
7078_2098_6211_7859	long	independent 2D	fat	18.58	18	Female	United Kingdom	United Kingdom	5	Caucasian
7078_2098_6211_7859	short	independent 2D	muscle	19.15	18	Female	United Kingdom	United Kingdom	5	Caucasian
7078_2098_6211_7859	long	independent 2D	muscle	19.72	18	Female	United Kingdom	United Kingdom	5	Caucasian
7078_2098_6211_7859	long	matched 2D	fat	18.58	18	Female	United Kingdom	United Kingdom	5	Caucasian
7078_2098_6211_7859	short	matched 2D	fat	19.15	18	Female	United Kingdom	United Kingdom	5	Caucasian
7078_2098_6211_7859	short	matched 2D	muscle	18.01	18	Female	United Kingdom	United Kingdom	5	Caucasian
7078_2098_6211_7859	long	matched 2D	muscle	21.43	18	Female	United Kingdom	United Kingdom	5	Caucasian
7078_2098_6211_7859	short	independent 2D	fat	18.01	18	Female	United Kingdom	United Kingdom	5	Caucasian
7078_2098_6211_7859	long	independent 2D	fat	19.72	18	Female	United Kingdom	United Kingdom	5	Caucasian
7078_2098_6211_7859	long	independent 2D	muscle	19.15	18	Female	United Kingdom	United Kingdom	5	Caucasian
7078_2098_6211_7859	short	independent 2D	muscle	20.86	18	Female	United Kingdom	United Kingdom	5	Caucasian
7078_2098_6211_7859	short	matched 2D	fat	19.15	18	Female	United Kingdom	United Kingdom	5	Caucasian
7078_2098_6211_7859	long	matched 2D	fat	19.15	18	Female	United Kingdom	United Kingdom	5	Caucasian
7078_2098_6211_7859	long	matched 2D	muscle	18.58	18	Female	United Kingdom	United Kingdom	5	Caucasian
7078_2098_6211_7859	short	matched 2D	muscle	22	18	Female	United Kingdom	United Kingdom	5	Caucasian
7078_2098_6211_7859	short	independent 2D	fat	24.85	18	Female	United Kingdom	United Kingdom	5	Caucasian
7078_2098_6211_7859	long	independent 2D	fat	20.86	18	Female	United Kingdom	United Kingdom	5	Caucasian
7078_2098_6211_7859	long	independent 2D	muscle	19.15	18	Female	United Kingdom	United Kingdom	5	Caucasian
7078_2098_6211_7859	short	independent 2D	muscle	20.86	18	Female	United Kingdom	United Kingdom	5	Caucasian
7078_2098_6211_7859	short	3D	fat	19.72	18	Female	United Kingdom	United Kingdom	5	Caucasian
7078_2098_6211_7859	long	3D	fat	20.86	18	Female	United Kingdom	United Kingdom	5	Caucasian
7078_2098_6211_7859	short	3D	muscle	19.72	18	Female	United Kingdom	United Kingdom	5	Caucasian
7078_2098_6211_7859	long	3D	muscle	22	18	Female	United Kingdom	United Kingdom	5	Caucasian
7078_2098_6211_7859	short	3D	fat	22	18	Female	United Kingdom	United Kingdom	5	Caucasian
7078_2098_6211_7859	long	3D	fat	23.14	18	Female	United Kingdom	United Kingdom	5	Caucasian
7078_2098_6211_7859	long	3D	muscle	20.29	18	Female	United Kingdom	United Kingdom	5	Caucasian
7078_2098_6211_7859	short	3D	muscle	23.14	18	Female	United Kingdom	United Kingdom	5	Caucasian
7078_2098_6211_7859	short	3D	fat	20.29	18	Female	United Kingdom	United Kingdom	5	Caucasian
7078_2098_6211_7859	long	3D	fat	21.43	18	Female	United Kingdom	United Kingdom	5	Caucasian
7078_2098_6211_7859	short	3D	muscle	18.58	18	Female	United Kingdom	United Kingdom	5	Caucasian
7078_2098_6211_7859	long	3D	muscle	20.86	18	Female	United Kingdom	United Kingdom	5	Caucasian
7089_2924_1870_6317	short	matched 2D	fat	19.15	19	Female	United Kingdom	United Kingdom	7	Caucasian
7089_2924_1870_6317	long	matched 2D	fat	22	19	Female	United Kingdom	United Kingdom	7	Caucasian
7089_2924_1870_6317	short	matched 2D	muscle	23.71	19	Female	United Kingdom	United Kingdom	7	Caucasian
7089_2924_1870_6317	long	matched 2D	muscle	21.43	19	Female	United Kingdom	United Kingdom	7	Caucasian
7089_2924_1870_6317	short	independent 2D	fat	23.71	19	Female	United Kingdom	United Kingdom	7	Caucasian
7089_2924_1870_6317	long	independent 2D	fat	20.86	19	Female	United Kingdom	United Kingdom	7	Caucasian
7089_2924_1870_6317	short	independent 2D	muscle	23.71	19	Female	United Kingdom	United Kingdom	7	Caucasian
7089_2924_1870_6317	long	independent 2D	muscle	22.57	19	Female	United Kingdom	United Kingdom	7	Caucasian
7089_2924_1870_6317	long	matched 2D	fat	20.29	19	Female	United Kingdom	United Kingdom	7	Caucasian
7089_2924_1870_6317	short	matched 2D	fat	21.43	19	Female	United Kingdom	United Kingdom	7	Caucasian
7089_2924_1870_6317	short	matched 2D	muscle	22	19	Female	United Kingdom	United Kingdom	7	Caucasian
7089_2924_1870_6317	long	matched 2D	muscle	23.14	19	Female	United Kingdom	United Kingdom	7	Caucasian
7089_2924_1870_6317	short	independent 2D	fat	19.72	19	Female	United Kingdom	United Kingdom	7	Caucasian
7089_2924_1870_6317	long	independent 2D	fat	20.29	19	Female	United Kingdom	United Kingdom	7	Caucasian
7089_2924_1870_6317	short	independent 2D	muscle	19.72	19	Female	United Kingdom	United Kingdom	7	Caucasian
7089_2924_1870_6317	long	independent 2D	muscle	19.72	19	Female	United Kingdom	United Kingdom	7	Caucasian
7089_2924_1870_6317	short	matched 2D	fat	23.14	19	Female	United Kingdom	United Kingdom	7	Caucasian
7089_2924_1870_6317	long	matched 2D	fat	23.14	19	Female	United Kingdom	United Kingdom	7	Caucasian
7089_2924_1870_6317	short	matched 2D	muscle	22	19	Female	United Kingdom	United Kingdom	7	Caucasian
7089_2924_1870_6317	long	matched 2D	muscle	22.57	19	Female	United Kingdom	United Kingdom	7	Caucasian
7089_2924_1870_6317	long	independent 2D	fat	20.86	19	Female	United Kingdom	United Kingdom	7	Caucasian
7089_2924_1870_6317	short	independent 2D	fat	22	19	Female	United Kingdom	United Kingdom	7	Caucasian
7089_2924_1870_6317	short	independent 2D	muscle	20.29	19	Female	United Kingdom	United Kingdom	7	Caucasian
7089_2924_1870_6317	long	independent 2D	muscle	22.57	19	Female	United Kingdom	United Kingdom	7	Caucasian
7089_2924_1870_6317	short	3D	fat	20.86	19	Female	United Kingdom	United Kingdom	7	Caucasian
7089_2924_1870_6317	long	3D	fat	22	19	Female	United Kingdom	United Kingdom	7	Caucasian
7089_2924_1870_6317	short	3D	muscle	23.71	19	Female	United Kingdom	United Kingdom	7	Caucasian
7089_2924_1870_6317	long	3D	muscle	23.71	19	Female	United Kingdom	United Kingdom	7	Caucasian
7089_2924_1870_6317	short	3D	fat	23.71	19	Female	United Kingdom	United Kingdom	7	Caucasian
7089_2924_1870_6317	long	3D	fat	23.71	19	Female	United Kingdom	United Kingdom	7	Caucasian
7089_2924_1870_6317	short	3D	muscle	24.85	19	Female	United Kingdom	United Kingdom	7	Caucasian
7089_2924_1870_6317	long	3D	muscle	22.57	19	Female	United Kingdom	United Kingdom	7	Caucasian
7089_2924_1870_6317	long	3D	fat	19.15	19	Female	United Kingdom	United Kingdom	7	Caucasian
7089_2924_1870_6317	short	3D	fat	22.57	19	Female	United Kingdom	United Kingdom	7	Caucasian
7089_2924_1870_6317	long	3D	muscle	19.15	19	Female	United Kingdom	United Kingdom	7	Caucasian
7089_2924_1870_6317	short	3D	muscle	20.29	19	Female	United Kingdom	United Kingdom	7	Caucasian
7137_4591_6055_7094	short	matched 2D	fat	18.58	19	Female	United States of America	United States of America	6	Caucasian
7137_4591_6055_7094	long	matched 2D	fat	19.72	19	Female	United States of America	United States of America	6	Caucasian
7137_4591_6055_7094	long	matched 2D	muscle	19.15	19	Female	United States of America	United States of America	6	Caucasian
7137_4591_6055_7094	short	matched 2D	muscle	19.72	19	Female	United States of America	United States of America	6	Caucasian
7137_4591_6055_7094	short	independent 2D	fat	18.58	19	Female	United States of America	United States of America	6	Caucasian
7137_4591_6055_7094	long	independent 2D	fat	19.15	19	Female	United States of America	United States of America	6	Caucasian
7137_4591_6055_7094	long	independent 2D	muscle	18.58	19	Female	United States of America	United States of America	6	Caucasian
7137_4591_6055_7094	short	independent 2D	muscle	21.43	19	Female	United States of America	United States of America	6	Caucasian
7137_4591_6055_7094	long	matched 2D	fat	18.58	19	Female	United States of America	United States of America	6	Caucasian
7137_4591_6055_7094	short	matched 2D	fat	19.72	19	Female	United States of America	United States of America	6	Caucasian
7137_4591_6055_7094	short	matched 2D	muscle	19.15	19	Female	United States of America	United States of America	6	Caucasian
7137_4591_6055_7094	long	matched 2D	muscle	22	19	Female	United States of America	United States of America	6	Caucasian
7137_4591_6055_7094	short	independent 2D	fat	18.58	19	Female	United States of America	United States of America	6	Caucasian
7137_4591_6055_7094	long	independent 2D	fat	22	19	Female	United States of America	United States of America	6	Caucasian
7137_4591_6055_7094	short	independent 2D	muscle	19.15	19	Female	United States of America	United States of America	6	Caucasian
7137_4591_6055_7094	long	independent 2D	muscle	20.29	19	Female	United States of America	United States of America	6	Caucasian
7137_4591_6055_7094	short	matched 2D	fat	20.29	19	Female	United States of America	United States of America	6	Caucasian
7137_4591_6055_7094	long	matched 2D	fat	20.86	19	Female	United States of America	United States of America	6	Caucasian
7137_4591_6055_7094	short	matched 2D	muscle	20.29	19	Female	United States of America	United States of America	6	Caucasian
7137_4591_6055_7094	long	matched 2D	muscle	20.86	19	Female	United States of America	United States of America	6	Caucasian
7137_4591_6055_7094	short	independent 2D	fat	19.15	19	Female	United States of America	United States of America	6	Caucasian
7137_4591_6055_7094	long	independent 2D	fat	21.43	19	Female	United States of America	United States of America	6	Caucasian
7137_4591_6055_7094	short	independent 2D	muscle	19.15	19	Female	United States of America	United States of America	6	Caucasian
7137_4591_6055_7094	long	independent 2D	muscle	20.29	19	Female	United States of America	United States of America	6	Caucasian
7137_4591_6055_7094	short	3D	fat	19.72	19	Female	United States of America	United States of America	6	Caucasian
7137_4591_6055_7094	long	3D	fat	22.57	19	Female	United States of America	United States of America	6	Caucasian
7137_4591_6055_7094	short	3D	muscle	23.71	19	Female	United States of America	United States of America	6	Caucasian
7137_4591_6055_7094	long	3D	muscle	23.14	19	Female	United States of America	United States of America	6	Caucasian
7137_4591_6055_7094	long	3D	fat	24.28	19	Female	United States of America	United States of America	6	Caucasian
7137_4591_6055_7094	short	3D	fat	24.85	19	Female	United States of America	United States of America	6	Caucasian
7137_4591_6055_7094	short	3D	muscle	23.71	19	Female	United States of America	United States of America	6	Caucasian
7137_4591_6055_7094	long	3D	muscle	24.28	19	Female	United States of America	United States of America	6	Caucasian
7137_4591_6055_7094	long	3D	fat	19.72	19	Female	United States of America	United States of America	6	Caucasian
7137_4591_6055_7094	short	3D	fat	20.29	19	Female	United States of America	United States of America	6	Caucasian
7137_4591_6055_7094	long	3D	muscle	19.72	19	Female	United States of America	United States of America	6	Caucasian
7137_4591_6055_7094	short	3D	muscle	21.43	19	Female	United States of America	United States of America	6	Caucasian
7153_3543_6690_2024	short	matched 2D	fat	18.58	18	Female	United Kingdom	United Kingdom	4	none
7153_3543_6690_2024	long	matched 2D	fat	19.72	18	Female	United Kingdom	United Kingdom	4	none
7153_3543_6690_2024	short	matched 2D	muscle	21.43	18	Female	United Kingdom	United Kingdom	4	none
7153_3543_6690_2024	long	matched 2D	muscle	23.14	18	Female	United Kingdom	United Kingdom	4	none
7153_3543_6690_2024	short	independent 2D	fat	18.01	18	Female	United Kingdom	United Kingdom	4	none
7153_3543_6690_2024	long	independent 2D	fat	24.85	18	Female	United Kingdom	United Kingdom	4	none
7153_3543_6690_2024	short	independent 2D	muscle	19.15	18	Female	United Kingdom	United Kingdom	4	none
7153_3543_6690_2024	long	independent 2D	muscle	19.72	18	Female	United Kingdom	United Kingdom	4	none
7153_3543_6690_2024	short	matched 2D	fat	18.01	18	Female	United Kingdom	United Kingdom	4	none
7153_3543_6690_2024	long	matched 2D	fat	24.28	18	Female	United Kingdom	United Kingdom	4	none
7153_3543_6690_2024	long	matched 2D	muscle	20.29	18	Female	United Kingdom	United Kingdom	4	none
7153_3543_6690_2024	short	matched 2D	muscle	20.86	18	Female	United Kingdom	United Kingdom	4	none
7153_3543_6690_2024	short	independent 2D	fat	18.01	18	Female	United Kingdom	United Kingdom	4	none
7153_3543_6690_2024	long	independent 2D	fat	22	18	Female	United Kingdom	United Kingdom	4	none
7153_3543_6690_2024	long	independent 2D	muscle	20.86	18	Female	United Kingdom	United Kingdom	4	none
7153_3543_6690_2024	short	independent 2D	muscle	21.43	18	Female	United Kingdom	United Kingdom	4	none
7153_3543_6690_2024	short	matched 2D	fat	20.86	18	Female	United Kingdom	United Kingdom	4	none
7153_3543_6690_2024	long	matched 2D	fat	23.14	18	Female	United Kingdom	United Kingdom	4	none
7153_3543_6690_2024	long	matched 2D	muscle	20.29	18	Female	United Kingdom	United Kingdom	4	none
7153_3543_6690_2024	short	matched 2D	muscle	20.86	18	Female	United Kingdom	United Kingdom	4	none
7153_3543_6690_2024	long	independent 2D	fat	18.58	18	Female	United Kingdom	United Kingdom	4	none
7153_3543_6690_2024	short	independent 2D	fat	21.43	18	Female	United Kingdom	United Kingdom	4	none
7153_3543_6690_2024	short	independent 2D	muscle	19.72	18	Female	United Kingdom	United Kingdom	4	none
7153_3543_6690_2024	long	independent 2D	muscle	21.43	18	Female	United Kingdom	United Kingdom	4	none
7153_3543_6690_2024	long	3D	fat	20.29	18	Female	United Kingdom	United Kingdom	4	none
7153_3543_6690_2024	short	3D	fat	22	18	Female	United Kingdom	United Kingdom	4	none
7153_3543_6690_2024	long	3D	muscle	20.29	18	Female	United Kingdom	United Kingdom	4	none
7153_3543_6690_2024	short	3D	muscle	23.14	18	Female	United Kingdom	United Kingdom	4	none
7153_3543_6690_2024	long	3D	fat	24.28	18	Female	United Kingdom	United Kingdom	4	none
7153_3543_6690_2024	short	3D	fat	25.42	18	Female	United Kingdom	United Kingdom	4	none
7153_3543_6690_2024	long	3D	muscle	24.28	18	Female	United Kingdom	United Kingdom	4	none
7153_3543_6690_2024	short	3D	muscle	24.28	18	Female	United Kingdom	United Kingdom	4	none
7153_3543_6690_2024	short	3D	fat	25.42	18	Female	United Kingdom	United Kingdom	4	none
7153_3543_6690_2024	long	3D	fat	21.43	18	Female	United Kingdom	United Kingdom	4	none
7153_3543_6690_2024	short	3D	muscle	19.15	18	Female	United Kingdom	United Kingdom	4	none
7153_3543_6690_2024	long	3D	muscle	20.29	18	Female	United Kingdom	United Kingdom	4	none
7333_5767_3557_5689	short	matched 2D	fat	23.71	20	Female	Italy	Italy	6	none
7333_5767_3557_5689	long	matched 2D	fat	21.43	20	Female	Italy	Italy	6	none
7333_5767_3557_5689	long	matched 2D	muscle	19.72	20	Female	Italy	Italy	6	none
7333_5767_3557_5689	short	matched 2D	muscle	21.43	20	Female	Italy	Italy	6	none
7333_5767_3557_5689	short	independent 2D	fat	21.43	20	Female	Italy	Italy	6	none
7333_5767_3557_5689	long	independent 2D	fat	22	20	Female	Italy	Italy	6	none
7333_5767_3557_5689	short	independent 2D	muscle	23.71	20	Female	Italy	Italy	6	none
7333_5767_3557_5689	long	independent 2D	muscle	21.43	20	Female	Italy	Italy	6	none
7333_5767_3557_5689	short	matched 2D	fat	21.43	20	Female	Italy	Italy	6	none
7333_5767_3557_5689	long	matched 2D	fat	22	20	Female	Italy	Italy	6	none
7333_5767_3557_5689	short	matched 2D	muscle	23.71	20	Female	Italy	Italy	6	none
7333_5767_3557_5689	long	matched 2D	muscle	20.86	20	Female	Italy	Italy	6	none
7333_5767_3557_5689	short	independent 2D	fat	20.86	20	Female	Italy	Italy	6	none
7333_5767_3557_5689	long	independent 2D	fat	22	20	Female	Italy	Italy	6	none
7333_5767_3557_5689	short	independent 2D	muscle	21.43	20	Female	Italy	Italy	6	none
7333_5767_3557_5689	long	independent 2D	muscle	23.14	20	Female	Italy	Italy	6	none
7333_5767_3557_5689	short	matched 2D	fat	21.43	20	Female	Italy	Italy	6	none
7333_5767_3557_5689	long	matched 2D	fat	23.14	20	Female	Italy	Italy	6	none
7333_5767_3557_5689	long	matched 2D	muscle	21.43	20	Female	Italy	Italy	6	none
7333_5767_3557_5689	short	matched 2D	muscle	22.57	20	Female	Italy	Italy	6	none
7333_5767_3557_5689	long	independent 2D	fat	21.43	20	Female	Italy	Italy	6	none
7333_5767_3557_5689	short	independent 2D	fat	23.14	20	Female	Italy	Italy	6	none
7333_5767_3557_5689	long	independent 2D	muscle	20.29	20	Female	Italy	Italy	6	none
7333_5767_3557_5689	short	independent 2D	muscle	21.43	20	Female	Italy	Italy	6	none
7333_5767_3557_5689	long	3D	fat	22	20	Female	Italy	Italy	6	none
7333_5767_3557_5689	short	3D	fat	22	20	Female	Italy	Italy	6	none
7333_5767_3557_5689	long	3D	muscle	21.43	20	Female	Italy	Italy	6	none
7333_5767_3557_5689	short	3D	muscle	22	20	Female	Italy	Italy	6	none
7333_5767_3557_5689	long	3D	fat	23.71	20	Female	Italy	Italy	6	none
7333_5767_3557_5689	short	3D	fat	25.99	20	Female	Italy	Italy	6	none
7333_5767_3557_5689	long	3D	muscle	23.71	20	Female	Italy	Italy	6	none
7333_5767_3557_5689	short	3D	muscle	24.85	20	Female	Italy	Italy	6	none
7333_5767_3557_5689	long	3D	fat	23.71	20	Female	Italy	Italy	6	none
7333_5767_3557_5689	short	3D	fat	24.85	20	Female	Italy	Italy	6	none
7333_5767_3557_5689	short	3D	muscle	22	20	Female	Italy	Italy	6	none
7333_5767_3557_5689	long	3D	muscle	22.57	20	Female	Italy	Italy	6	none
7451_3305_6266_1460	short	matched 2D	fat	18.01	19	Female	Canada	United States of America	7	Indian
7451_3305_6266_1460	long	matched 2D	fat	21.43	19	Female	Canada	United States of America	7	Indian
7451_3305_6266_1460	short	matched 2D	muscle	18.01	19	Female	Canada	United States of America	7	Indian
7451_3305_6266_1460	long	matched 2D	muscle	20.29	19	Female	Canada	United States of America	7	Indian
7451_3305_6266_1460	long	independent 2D	fat	24.28	19	Female	Canada	United States of America	7	Indian
7451_3305_6266_1460	short	independent 2D	fat	22	19	Female	Canada	United States of America	7	Indian
7451_3305_6266_1460	short	independent 2D	muscle	23.71	19	Female	Canada	United States of America	7	Indian
7451_3305_6266_1460	long	independent 2D	muscle	22	19	Female	Canada	United States of America	7	Indian
7451_3305_6266_1460	short	matched 2D	fat	19.72	19	Female	Canada	United States of America	7	Indian
7451_3305_6266_1460	long	matched 2D	fat	22.57	19	Female	Canada	United States of America	7	Indian
7451_3305_6266_1460	short	matched 2D	muscle	19.72	19	Female	Canada	United States of America	7	Indian
7451_3305_6266_1460	long	matched 2D	muscle	21.43	19	Female	Canada	United States of America	7	Indian
7451_3305_6266_1460	short	independent 2D	fat	19.72	19	Female	Canada	United States of America	7	Indian
7451_3305_6266_1460	long	independent 2D	fat	19.72	19	Female	Canada	United States of America	7	Indian
7451_3305_6266_1460	short	independent 2D	muscle	19.72	19	Female	Canada	United States of America	7	Indian
7451_3305_6266_1460	long	independent 2D	muscle	21.43	19	Female	Canada	United States of America	7	Indian
7451_3305_6266_1460	short	matched 2D	fat	25.42	19	Female	Canada	United States of America	7	Indian
7451_3305_6266_1460	long	matched 2D	fat	20.29	19	Female	Canada	United States of America	7	Indian
7451_3305_6266_1460	short	matched 2D	muscle	18.58	19	Female	Canada	United States of America	7	Indian
7451_3305_6266_1460	long	matched 2D	muscle	20.29	19	Female	Canada	United States of America	7	Indian
7451_3305_6266_1460	short	independent 2D	fat	18.58	19	Female	Canada	United States of America	7	Indian
7451_3305_6266_1460	long	independent 2D	fat	25.42	19	Female	Canada	United States of America	7	Indian
7451_3305_6266_1460	short	independent 2D	muscle	19.15	19	Female	Canada	United States of America	7	Indian
7451_3305_6266_1460	long	independent 2D	muscle	23.14	19	Female	Canada	United States of America	7	Indian
7451_3305_6266_1460	short	3D	fat	19.72	19	Female	Canada	United States of America	7	Indian
7451_3305_6266_1460	long	3D	fat	23.14	19	Female	Canada	United States of America	7	Indian
7451_3305_6266_1460	long	3D	muscle	19.72	19	Female	Canada	United States of America	7	Indian
7451_3305_6266_1460	short	3D	muscle	20.86	19	Female	Canada	United States of America	7	Indian
7451_3305_6266_1460	short	3D	fat	24.28	19	Female	Canada	United States of America	7	Indian
7451_3305_6266_1460	long	3D	fat	21.43	19	Female	Canada	United States of America	7	Indian
7451_3305_6266_1460	long	3D	muscle	25.99	19	Female	Canada	United States of America	7	Indian
7451_3305_6266_1460	short	3D	muscle	23.14	19	Female	Canada	United States of America	7	Indian
7451_3305_6266_1460	long	3D	fat	24.85	19	Female	Canada	United States of America	7	Indian
7451_3305_6266_1460	short	3D	fat	23.14	19	Female	Canada	United States of America	7	Indian
7451_3305_6266_1460	long	3D	muscle	18.58	19	Female	Canada	United States of America	7	Indian
7451_3305_6266_1460	short	3D	muscle	23.14	19	Female	Canada	United States of America	7	Indian
7535_1692_7300_8556	long	matched 2D	fat	19.72	20	Female	Slovakia	Great Britain	7	Caucasian
7535_1692_7300_8556	short	matched 2D	fat	22	20	Female	Slovakia	Great Britain	7	Caucasian
7535_1692_7300_8556	long	matched 2D	muscle	19.15	20	Female	Slovakia	Great Britain	7	Caucasian
7535_1692_7300_8556	short	matched 2D	muscle	20.86	20	Female	Slovakia	Great Britain	7	Caucasian
7535_1692_7300_8556	long	independent 2D	fat	18.01	20	Female	Slovakia	Great Britain	7	Caucasian
7535_1692_7300_8556	short	independent 2D	fat	20.86	20	Female	Slovakia	Great Britain	7	Caucasian
7535_1692_7300_8556	long	independent 2D	muscle	19.72	20	Female	Slovakia	Great Britain	7	Caucasian
7535_1692_7300_8556	short	independent 2D	muscle	22.57	20	Female	Slovakia	Great Britain	7	Caucasian
7535_1692_7300_8556	long	matched 2D	fat	23.71	20	Female	Slovakia	Great Britain	7	Caucasian
7535_1692_7300_8556	short	matched 2D	fat	23.14	20	Female	Slovakia	Great Britain	7	Caucasian
7535_1692_7300_8556	short	matched 2D	muscle	25.42	20	Female	Slovakia	Great Britain	7	Caucasian
7535_1692_7300_8556	long	matched 2D	muscle	20.86	20	Female	Slovakia	Great Britain	7	Caucasian
7535_1692_7300_8556	long	independent 2D	fat	21.43	20	Female	Slovakia	Great Britain	7	Caucasian
7535_1692_7300_8556	short	independent 2D	fat	22.57	20	Female	Slovakia	Great Britain	7	Caucasian
7535_1692_7300_8556	short	independent 2D	muscle	23.71	20	Female	Slovakia	Great Britain	7	Caucasian
7535_1692_7300_8556	long	independent 2D	muscle	20.29	20	Female	Slovakia	Great Britain	7	Caucasian
7535_1692_7300_8556	long	matched 2D	fat	22	20	Female	Slovakia	Great Britain	7	Caucasian
7535_1692_7300_8556	short	matched 2D	fat	22.57	20	Female	Slovakia	Great Britain	7	Caucasian
7535_1692_7300_8556	short	matched 2D	muscle	23.71	20	Female	Slovakia	Great Britain	7	Caucasian
7535_1692_7300_8556	long	matched 2D	muscle	19.72	20	Female	Slovakia	Great Britain	7	Caucasian
7535_1692_7300_8556	short	independent 2D	fat	20.86	20	Female	Slovakia	Great Britain	7	Caucasian
7535_1692_7300_8556	long	independent 2D	fat	21.43	20	Female	Slovakia	Great Britain	7	Caucasian
7535_1692_7300_8556	long	independent 2D	muscle	24.28	20	Female	Slovakia	Great Britain	7	Caucasian
7535_1692_7300_8556	short	independent 2D	muscle	20.86	20	Female	Slovakia	Great Britain	7	Caucasian
7535_1692_7300_8556	long	3D	fat	25.42	20	Female	Slovakia	Great Britain	7	Caucasian
7535_1692_7300_8556	short	3D	fat	25.42	20	Female	Slovakia	Great Britain	7	Caucasian
7535_1692_7300_8556	long	3D	muscle	19.72	20	Female	Slovakia	Great Britain	7	Caucasian
7535_1692_7300_8556	short	3D	muscle	22	20	Female	Slovakia	Great Britain	7	Caucasian
7535_1692_7300_8556	long	3D	fat	24.85	20	Female	Slovakia	Great Britain	7	Caucasian
7535_1692_7300_8556	short	3D	fat	25.42	20	Female	Slovakia	Great Britain	7	Caucasian
7535_1692_7300_8556	long	3D	muscle	22	20	Female	Slovakia	Great Britain	7	Caucasian
7535_1692_7300_8556	short	3D	muscle	22	20	Female	Slovakia	Great Britain	7	Caucasian
7535_1692_7300_8556	long	3D	fat	22.57	20	Female	Slovakia	Great Britain	7	Caucasian
7535_1692_7300_8556	short	3D	fat	23.14	20	Female	Slovakia	Great Britain	7	Caucasian
7535_1692_7300_8556	short	3D	muscle	24.28	20	Female	Slovakia	Great Britain	7	Caucasian
7535_1692_7300_8556	long	3D	muscle	19.15	20	Female	Slovakia	Great Britain	7	Caucasian
7715_2198_6629_6776	short	matched 2D	fat	19.72	19	Female	United Kingdom	United Kingdom	7	Caucasian
7715_2198_6629_6776	long	matched 2D	fat	21.43	19	Female	United Kingdom	United Kingdom	7	Caucasian
7715_2198_6629_6776	short	matched 2D	muscle	18.58	19	Female	United Kingdom	United Kingdom	7	Caucasian
7715_2198_6629_6776	long	matched 2D	muscle	19.72	19	Female	United Kingdom	United Kingdom	7	Caucasian
7715_2198_6629_6776	long	independent 2D	fat	19.72	19	Female	United Kingdom	United Kingdom	7	Caucasian
7715_2198_6629_6776	short	independent 2D	fat	19.72	19	Female	United Kingdom	United Kingdom	7	Caucasian
7715_2198_6629_6776	short	independent 2D	muscle	21.43	19	Female	United Kingdom	United Kingdom	7	Caucasian
7715_2198_6629_6776	long	independent 2D	muscle	22.57	19	Female	United Kingdom	United Kingdom	7	Caucasian
7715_2198_6629_6776	short	matched 2D	fat	18.58	19	Female	United Kingdom	United Kingdom	7	Caucasian
7715_2198_6629_6776	long	matched 2D	fat	19.72	19	Female	United Kingdom	United Kingdom	7	Caucasian
7715_2198_6629_6776	short	matched 2D	muscle	20.29	19	Female	United Kingdom	United Kingdom	7	Caucasian
7715_2198_6629_6776	long	matched 2D	muscle	22.57	19	Female	United Kingdom	United Kingdom	7	Caucasian
7715_2198_6629_6776	short	independent 2D	fat	21.43	19	Female	United Kingdom	United Kingdom	7	Caucasian
7715_2198_6629_6776	long	independent 2D	fat	22	19	Female	United Kingdom	United Kingdom	7	Caucasian
7715_2198_6629_6776	long	independent 2D	muscle	22	19	Female	United Kingdom	United Kingdom	7	Caucasian
7715_2198_6629_6776	short	independent 2D	muscle	22	19	Female	United Kingdom	United Kingdom	7	Caucasian
7715_2198_6629_6776	short	matched 2D	fat	19.15	19	Female	United Kingdom	United Kingdom	7	Caucasian
7715_2198_6629_6776	long	matched 2D	fat	21.43	19	Female	United Kingdom	United Kingdom	7	Caucasian
7715_2198_6629_6776	long	matched 2D	muscle	19.72	19	Female	United Kingdom	United Kingdom	7	Caucasian
7715_2198_6629_6776	short	matched 2D	muscle	23.14	19	Female	United Kingdom	United Kingdom	7	Caucasian
7715_2198_6629_6776	long	independent 2D	fat	18.01	19	Female	United Kingdom	United Kingdom	7	Caucasian
7715_2198_6629_6776	short	independent 2D	fat	20.86	19	Female	United Kingdom	United Kingdom	7	Caucasian
7715_2198_6629_6776	long	independent 2D	muscle	22	19	Female	United Kingdom	United Kingdom	7	Caucasian
7715_2198_6629_6776	short	independent 2D	muscle	22	19	Female	United Kingdom	United Kingdom	7	Caucasian
7715_2198_6629_6776	short	3D	fat	23.71	19	Female	United Kingdom	United Kingdom	7	Caucasian
7715_2198_6629_6776	long	3D	fat	22	19	Female	United Kingdom	United Kingdom	7	Caucasian
7715_2198_6629_6776	long	3D	muscle	25.99	19	Female	United Kingdom	United Kingdom	7	Caucasian
7715_2198_6629_6776	short	3D	muscle	22.57	19	Female	United Kingdom	United Kingdom	7	Caucasian
7715_2198_6629_6776	long	3D	fat	25.42	19	Female	United Kingdom	United Kingdom	7	Caucasian
7715_2198_6629_6776	short	3D	fat	25.42	19	Female	United Kingdom	United Kingdom	7	Caucasian
7715_2198_6629_6776	long	3D	muscle	23.71	19	Female	United Kingdom	United Kingdom	7	Caucasian
7715_2198_6629_6776	short	3D	muscle	23.14	19	Female	United Kingdom	United Kingdom	7	Caucasian
7715_2198_6629_6776	long	3D	fat	24.28	19	Female	United Kingdom	United Kingdom	7	Caucasian
7715_2198_6629_6776	short	3D	fat	22	19	Female	United Kingdom	United Kingdom	7	Caucasian
7715_2198_6629_6776	short	3D	muscle	25.42	19	Female	United Kingdom	United Kingdom	7	Caucasian
7715_2198_6629_6776	long	3D	muscle	22.57	19	Female	United Kingdom	United Kingdom	7	Caucasian
8043_3625_3918_7390	long	matched 2D	fat	18.58	18	Female	United States of America	United States of America	7	Caucasian
8043_3625_3918_7390	short	matched 2D	fat	18.58	18	Female	United States of America	United States of America	7	Caucasian
8043_3625_3918_7390	short	matched 2D	muscle	20.29	18	Female	United States of America	United States of America	7	Caucasian
8043_3625_3918_7390	long	matched 2D	muscle	20.86	18	Female	United States of America	United States of America	7	Caucasian
8043_3625_3918_7390	short	independent 2D	fat	18.58	18	Female	United States of America	United States of America	7	Caucasian
8043_3625_3918_7390	long	independent 2D	fat	19.72	18	Female	United States of America	United States of America	7	Caucasian
8043_3625_3918_7390	long	independent 2D	muscle	18.58	18	Female	United States of America	United States of America	7	Caucasian
8043_3625_3918_7390	short	independent 2D	muscle	18.58	18	Female	United States of America	United States of America	7	Caucasian
8043_3625_3918_7390	long	matched 2D	fat	18.58	18	Female	United States of America	United States of America	7	Caucasian
8043_3625_3918_7390	short	matched 2D	fat	20.29	18	Female	United States of America	United States of America	7	Caucasian
8043_3625_3918_7390	long	matched 2D	muscle	18.58	18	Female	United States of America	United States of America	7	Caucasian
8043_3625_3918_7390	short	matched 2D	muscle	19.72	18	Female	United States of America	United States of America	7	Caucasian
8043_3625_3918_7390	short	independent 2D	fat	18.58	18	Female	United States of America	United States of America	7	Caucasian
8043_3625_3918_7390	long	independent 2D	fat	19.72	18	Female	United States of America	United States of America	7	Caucasian
8043_3625_3918_7390	short	independent 2D	muscle	18.58	18	Female	United States of America	United States of America	7	Caucasian
8043_3625_3918_7390	long	independent 2D	muscle	19.15	18	Female	United States of America	United States of America	7	Caucasian
8043_3625_3918_7390	long	matched 2D	fat	18.01	18	Female	United States of America	United States of America	7	Caucasian
8043_3625_3918_7390	short	matched 2D	fat	18.58	18	Female	United States of America	United States of America	7	Caucasian
8043_3625_3918_7390	long	matched 2D	muscle	18.01	18	Female	United States of America	United States of America	7	Caucasian
8043_3625_3918_7390	short	matched 2D	muscle	23.14	18	Female	United States of America	United States of America	7	Caucasian
8043_3625_3918_7390	short	independent 2D	fat	20.29	18	Female	United States of America	United States of America	7	Caucasian
8043_3625_3918_7390	long	independent 2D	fat	21.43	18	Female	United States of America	United States of America	7	Caucasian
8043_3625_3918_7390	long	independent 2D	muscle	18.58	18	Female	United States of America	United States of America	7	Caucasian
8043_3625_3918_7390	short	independent 2D	muscle	19.72	18	Female	United States of America	United States of America	7	Caucasian
8043_3625_3918_7390	long	3D	fat	20.86	18	Female	United States of America	United States of America	7	Caucasian
8043_3625_3918_7390	short	3D	fat	22	18	Female	United States of America	United States of America	7	Caucasian
8043_3625_3918_7390	long	3D	muscle	18.58	18	Female	United States of America	United States of America	7	Caucasian
8043_3625_3918_7390	short	3D	muscle	19.72	18	Female	United States of America	United States of America	7	Caucasian
8043_3625_3918_7390	long	3D	fat	23.71	18	Female	United States of America	United States of America	7	Caucasian
8043_3625_3918_7390	short	3D	fat	24.28	18	Female	United States of America	United States of America	7	Caucasian
8043_3625_3918_7390	short	3D	muscle	24.28	18	Female	United States of America	United States of America	7	Caucasian
8043_3625_3918_7390	long	3D	muscle	20.29	18	Female	United States of America	United States of America	7	Caucasian
8043_3625_3918_7390	long	3D	fat	20.86	18	Female	United States of America	United States of America	7	Caucasian
8043_3625_3918_7390	short	3D	fat	20.86	18	Female	United States of America	United States of America	7	Caucasian
8043_3625_3918_7390	long	3D	muscle	18.01	18	Female	United States of America	United States of America	7	Caucasian
8043_3625_3918_7390	short	3D	muscle	20.86	18	Female	United States of America	United States of America	7	Caucasian
8176_9247_6662_6113	long	matched 2D	fat	18.01	18	Female	United Kingdom	United Kingdom	7	Caucasian
8176_9247_6662_6113	short	matched 2D	fat	23.14	18	Female	United Kingdom	United Kingdom	7	Caucasian
8176_9247_6662_6113	long	matched 2D	muscle	19.15	18	Female	United Kingdom	United Kingdom	7	Caucasian
8176_9247_6662_6113	short	matched 2D	muscle	22.57	18	Female	United Kingdom	United Kingdom	7	Caucasian
8176_9247_6662_6113	long	independent 2D	fat	19.15	18	Female	United Kingdom	United Kingdom	7	Caucasian
8176_9247_6662_6113	short	independent 2D	fat	23.14	18	Female	United Kingdom	United Kingdom	7	Caucasian
8176_9247_6662_6113	short	independent 2D	muscle	24.85	18	Female	United Kingdom	United Kingdom	7	Caucasian
8176_9247_6662_6113	long	independent 2D	muscle	19.15	18	Female	United Kingdom	United Kingdom	7	Caucasian
8176_9247_6662_6113	long	matched 2D	fat	19.72	18	Female	United Kingdom	United Kingdom	7	Caucasian
8176_9247_6662_6113	short	matched 2D	fat	22.57	18	Female	United Kingdom	United Kingdom	7	Caucasian
8176_9247_6662_6113	long	matched 2D	muscle	18.58	18	Female	United Kingdom	United Kingdom	7	Caucasian
8176_9247_6662_6113	short	matched 2D	muscle	22.57	18	Female	United Kingdom	United Kingdom	7	Caucasian
8176_9247_6662_6113	short	independent 2D	fat	24.28	18	Female	United Kingdom	United Kingdom	7	Caucasian
8176_9247_6662_6113	long	independent 2D	fat	19.72	18	Female	United Kingdom	United Kingdom	7	Caucasian
8176_9247_6662_6113	long	independent 2D	muscle	18.01	18	Female	United Kingdom	United Kingdom	7	Caucasian
8176_9247_6662_6113	short	independent 2D	muscle	23.14	18	Female	United Kingdom	United Kingdom	7	Caucasian
8176_9247_6662_6113	short	matched 2D	fat	25.42	18	Female	United Kingdom	United Kingdom	7	Caucasian
8176_9247_6662_6113	long	matched 2D	fat	20.29	18	Female	United Kingdom	United Kingdom	7	Caucasian
8176_9247_6662_6113	long	matched 2D	muscle	18.01	18	Female	United Kingdom	United Kingdom	7	Caucasian
8176_9247_6662_6113	short	matched 2D	muscle	24.85	18	Female	United Kingdom	United Kingdom	7	Caucasian
8176_9247_6662_6113	long	independent 2D	fat	18.58	18	Female	United Kingdom	United Kingdom	7	Caucasian
8176_9247_6662_6113	short	independent 2D	fat	24.85	18	Female	United Kingdom	United Kingdom	7	Caucasian
8176_9247_6662_6113	long	independent 2D	muscle	18.01	18	Female	United Kingdom	United Kingdom	7	Caucasian
8176_9247_6662_6113	short	independent 2D	muscle	24.85	18	Female	United Kingdom	United Kingdom	7	Caucasian
8176_9247_6662_6113	short	3D	fat	25.99	18	Female	United Kingdom	United Kingdom	7	Caucasian
8176_9247_6662_6113	long	3D	fat	20.29	18	Female	United Kingdom	United Kingdom	7	Caucasian
8176_9247_6662_6113	short	3D	muscle	24.85	18	Female	United Kingdom	United Kingdom	7	Caucasian
8176_9247_6662_6113	long	3D	muscle	22	18	Female	United Kingdom	United Kingdom	7	Caucasian
8176_9247_6662_6113	long	3D	fat	23.71	18	Female	United Kingdom	United Kingdom	7	Caucasian
8176_9247_6662_6113	short	3D	fat	25.42	18	Female	United Kingdom	United Kingdom	7	Caucasian
8176_9247_6662_6113	short	3D	muscle	24.85	18	Female	United Kingdom	United Kingdom	7	Caucasian
8176_9247_6662_6113	long	3D	muscle	22	18	Female	United Kingdom	United Kingdom	7	Caucasian
8176_9247_6662_6113	long	3D	fat	24.28	18	Female	United Kingdom	United Kingdom	7	Caucasian
8176_9247_6662_6113	short	3D	fat	24.85	18	Female	United Kingdom	United Kingdom	7	Caucasian
8176_9247_6662_6113	long	3D	muscle	18.58	18	Female	United Kingdom	United Kingdom	7	Caucasian
8176_9247_6662_6113	short	3D	muscle	19.72	18	Female	United Kingdom	United Kingdom	7	Caucasian
8390_9430_6827_3669	short	matched 2D	fat	25.42	18	Female	United Kingdom	United Kingdom	7	Caucasian
8390_9430_6827_3669	long	matched 2D	fat	19.72	18	Female	United Kingdom	United Kingdom	7	Caucasian
8390_9430_6827_3669	long	matched 2D	muscle	18.01	18	Female	United Kingdom	United Kingdom	7	Caucasian
8390_9430_6827_3669	short	matched 2D	muscle	24.28	18	Female	United Kingdom	United Kingdom	7	Caucasian
8390_9430_6827_3669	long	independent 2D	fat	18.58	18	Female	United Kingdom	United Kingdom	7	Caucasian
8390_9430_6827_3669	short	independent 2D	fat	23.14	18	Female	United Kingdom	United Kingdom	7	Caucasian
8390_9430_6827_3669	short	independent 2D	muscle	18.58	18	Female	United Kingdom	United Kingdom	7	Caucasian
8390_9430_6827_3669	long	independent 2D	muscle	21.43	18	Female	United Kingdom	United Kingdom	7	Caucasian
8390_9430_6827_3669	long	matched 2D	fat	20.29	18	Female	United Kingdom	United Kingdom	7	Caucasian
8390_9430_6827_3669	short	matched 2D	fat	20.29	18	Female	United Kingdom	United Kingdom	7	Caucasian
8390_9430_6827_3669	long	matched 2D	muscle	18.58	18	Female	United Kingdom	United Kingdom	7	Caucasian
8390_9430_6827_3669	short	matched 2D	muscle	25.42	18	Female	United Kingdom	United Kingdom	7	Caucasian
8390_9430_6827_3669	short	independent 2D	fat	18.01	18	Female	United Kingdom	United Kingdom	7	Caucasian
8390_9430_6827_3669	long	independent 2D	fat	19.15	18	Female	United Kingdom	United Kingdom	7	Caucasian
8390_9430_6827_3669	long	independent 2D	muscle	21.43	18	Female	United Kingdom	United Kingdom	7	Caucasian
8390_9430_6827_3669	short	independent 2D	muscle	22.57	18	Female	United Kingdom	United Kingdom	7	Caucasian
8390_9430_6827_3669	short	matched 2D	fat	19.15	18	Female	United Kingdom	United Kingdom	7	Caucasian
8390_9430_6827_3669	long	matched 2D	fat	19.72	18	Female	United Kingdom	United Kingdom	7	Caucasian
8390_9430_6827_3669	long	matched 2D	muscle	18.58	18	Female	United Kingdom	United Kingdom	7	Caucasian
8390_9430_6827_3669	short	matched 2D	muscle	19.72	18	Female	United Kingdom	United Kingdom	7	Caucasian
8390_9430_6827_3669	long	independent 2D	fat	18.58	18	Female	United Kingdom	United Kingdom	7	Caucasian
8390_9430_6827_3669	short	independent 2D	fat	23.71	18	Female	United Kingdom	United Kingdom	7	Caucasian
8390_9430_6827_3669	long	independent 2D	muscle	18.58	18	Female	United Kingdom	United Kingdom	7	Caucasian
8390_9430_6827_3669	short	independent 2D	muscle	22.57	18	Female	United Kingdom	United Kingdom	7	Caucasian
8390_9430_6827_3669	short	3D	fat	23.71	18	Female	United Kingdom	United Kingdom	7	Caucasian
8390_9430_6827_3669	long	3D	fat	21.43	18	Female	United Kingdom	United Kingdom	7	Caucasian
8390_9430_6827_3669	short	3D	muscle	24.85	18	Female	United Kingdom	United Kingdom	7	Caucasian
8390_9430_6827_3669	long	3D	muscle	19.72	18	Female	United Kingdom	United Kingdom	7	Caucasian
8390_9430_6827_3669	long	3D	fat	24.28	18	Female	United Kingdom	United Kingdom	7	Caucasian
8390_9430_6827_3669	short	3D	fat	24.28	18	Female	United Kingdom	United Kingdom	7	Caucasian
8390_9430_6827_3669	long	3D	muscle	24.28	18	Female	United Kingdom	United Kingdom	7	Caucasian
8390_9430_6827_3669	short	3D	muscle	25.99	18	Female	United Kingdom	United Kingdom	7	Caucasian
8390_9430_6827_3669	short	3D	fat	25.99	18	Female	United Kingdom	United Kingdom	7	Caucasian
8390_9430_6827_3669	long	3D	fat	23.14	18	Female	United Kingdom	United Kingdom	7	Caucasian
8390_9430_6827_3669	long	3D	muscle	18.58	18	Female	United Kingdom	United Kingdom	7	Caucasian
8390_9430_6827_3669	short	3D	muscle	20.29	18	Female	United Kingdom	United Kingdom	7	Caucasian
8546_7815_9104_2882	long	matched 2D	fat	18.01	19	Female	United States of America	Netherlands	6	Caucasian
8546_7815_9104_2882	short	matched 2D	fat	20.86	19	Female	United States of America	Netherlands	6	Caucasian
8546_7815_9104_2882	short	matched 2D	muscle	20.29	19	Female	United States of America	Netherlands	6	Caucasian
8546_7815_9104_2882	long	matched 2D	muscle	21.43	19	Female	United States of America	Netherlands	6	Caucasian
8546_7815_9104_2882	long	independent 2D	fat	20.29	19	Female	United States of America	Netherlands	6	Caucasian
8546_7815_9104_2882	short	independent 2D	fat	22.57	19	Female	United States of America	Netherlands	6	Caucasian
8546_7815_9104_2882	long	independent 2D	muscle	18.01	19	Female	United States of America	Netherlands	6	Caucasian
8546_7815_9104_2882	short	independent 2D	muscle	24.28	19	Female	United States of America	Netherlands	6	Caucasian
8546_7815_9104_2882	short	matched 2D	fat	24.28	19	Female	United States of America	Netherlands	6	Caucasian
8546_7815_9104_2882	long	matched 2D	fat	21.43	19	Female	United States of America	Netherlands	6	Caucasian
8546_7815_9104_2882	long	matched 2D	muscle	21.43	19	Female	United States of America	Netherlands	6	Caucasian
8546_7815_9104_2882	short	matched 2D	muscle	22	19	Female	United States of America	Netherlands	6	Caucasian
8546_7815_9104_2882	long	independent 2D	fat	24.28	19	Female	United States of America	Netherlands	6	Caucasian
8546_7815_9104_2882	short	independent 2D	fat	24.28	19	Female	United States of America	Netherlands	6	Caucasian
8546_7815_9104_2882	long	independent 2D	muscle	18.58	19	Female	United States of America	Netherlands	6	Caucasian
8546_7815_9104_2882	short	independent 2D	muscle	25.42	19	Female	United States of America	Netherlands	6	Caucasian
8546_7815_9104_2882	long	matched 2D	fat	19.15	19	Female	United States of America	Netherlands	6	Caucasian
8546_7815_9104_2882	short	matched 2D	fat	19.15	19	Female	United States of America	Netherlands	6	Caucasian
8546_7815_9104_2882	long	matched 2D	muscle	22.57	19	Female	United States of America	Netherlands	6	Caucasian
8546_7815_9104_2882	short	matched 2D	muscle	23.14	19	Female	United States of America	Netherlands	6	Caucasian
8546_7815_9104_2882	short	independent 2D	fat	24.28	19	Female	United States of America	Netherlands	6	Caucasian
8546_7815_9104_2882	long	independent 2D	fat	22.57	19	Female	United States of America	Netherlands	6	Caucasian
8546_7815_9104_2882	long	independent 2D	muscle	22	19	Female	United States of America	Netherlands	6	Caucasian
8546_7815_9104_2882	short	independent 2D	muscle	22.57	19	Female	United States of America	Netherlands	6	Caucasian
8546_7815_9104_2882	long	3D	fat	20.86	19	Female	United States of America	Netherlands	6	Caucasian
8546_7815_9104_2882	short	3D	fat	23.14	19	Female	United States of America	Netherlands	6	Caucasian
8546_7815_9104_2882	long	3D	muscle	21.43	19	Female	United States of America	Netherlands	6	Caucasian
8546_7815_9104_2882	short	3D	muscle	22.57	19	Female	United States of America	Netherlands	6	Caucasian
8546_7815_9104_2882	long	3D	fat	25.42	19	Female	United States of America	Netherlands	6	Caucasian
8546_7815_9104_2882	short	3D	fat	25.99	19	Female	United States of America	Netherlands	6	Caucasian
8546_7815_9104_2882	short	3D	muscle	25.99	19	Female	United States of America	Netherlands	6	Caucasian
8546_7815_9104_2882	long	3D	muscle	23.14	19	Female	United States of America	Netherlands	6	Caucasian
8546_7815_9104_2882	short	3D	fat	25.42	19	Female	United States of America	Netherlands	6	Caucasian
8546_7815_9104_2882	long	3D	fat	22	19	Female	United States of America	Netherlands	6	Caucasian
8546_7815_9104_2882	long	3D	muscle	19.72	19	Female	United States of America	Netherlands	6	Caucasian
8546_7815_9104_2882	short	3D	muscle	23.14	19	Female	United States of America	Netherlands	6	Caucasian
8578_1491_8730_4508	short	matched 2D	fat	19.72	18	Female	United Kingdom	United Kingdom	7	Caucasian
8578_1491_8730_4508	long	matched 2D	fat	20.86	18	Female	United Kingdom	United Kingdom	7	Caucasian
8578_1491_8730_4508	long	matched 2D	muscle	18.01	18	Female	United Kingdom	United Kingdom	7	Caucasian
8578_1491_8730_4508	short	matched 2D	muscle	18.01	18	Female	United Kingdom	United Kingdom	7	Caucasian
8578_1491_8730_4508	short	independent 2D	fat	18.58	18	Female	United Kingdom	United Kingdom	7	Caucasian
8578_1491_8730_4508	long	independent 2D	fat	20.86	18	Female	United Kingdom	United Kingdom	7	Caucasian
8578_1491_8730_4508	short	independent 2D	muscle	20.86	18	Female	United Kingdom	United Kingdom	7	Caucasian
8578_1491_8730_4508	long	independent 2D	muscle	21.43	18	Female	United Kingdom	United Kingdom	7	Caucasian
8578_1491_8730_4508	short	matched 2D	fat	18.58	18	Female	United Kingdom	United Kingdom	7	Caucasian
8578_1491_8730_4508	long	matched 2D	fat	20.86	18	Female	United Kingdom	United Kingdom	7	Caucasian
8578_1491_8730_4508	long	matched 2D	muscle	18.58	18	Female	United Kingdom	United Kingdom	7	Caucasian
8578_1491_8730_4508	short	matched 2D	muscle	19.15	18	Female	United Kingdom	United Kingdom	7	Caucasian
8578_1491_8730_4508	long	independent 2D	fat	18.58	18	Female	United Kingdom	United Kingdom	7	Caucasian
8578_1491_8730_4508	short	independent 2D	fat	22	18	Female	United Kingdom	United Kingdom	7	Caucasian
8578_1491_8730_4508	long	independent 2D	muscle	20.29	18	Female	United Kingdom	United Kingdom	7	Caucasian
8578_1491_8730_4508	short	independent 2D	muscle	23.14	18	Female	United Kingdom	United Kingdom	7	Caucasian
8578_1491_8730_4508	short	matched 2D	fat	19.15	18	Female	United Kingdom	United Kingdom	7	Caucasian
8578_1491_8730_4508	long	matched 2D	fat	20.29	18	Female	United Kingdom	United Kingdom	7	Caucasian
8578_1491_8730_4508	long	matched 2D	muscle	19.15	18	Female	United Kingdom	United Kingdom	7	Caucasian
8578_1491_8730_4508	short	matched 2D	muscle	20.29	18	Female	United Kingdom	United Kingdom	7	Caucasian
8578_1491_8730_4508	short	independent 2D	fat	20.29	18	Female	United Kingdom	United Kingdom	7	Caucasian
8578_1491_8730_4508	long	independent 2D	fat	22.57	18	Female	United Kingdom	United Kingdom	7	Caucasian
8578_1491_8730_4508	short	independent 2D	muscle	21.43	18	Female	United Kingdom	United Kingdom	7	Caucasian
8578_1491_8730_4508	long	independent 2D	muscle	22.57	18	Female	United Kingdom	United Kingdom	7	Caucasian
8578_1491_8730_4508	short	3D	fat	19.15	18	Female	United Kingdom	United Kingdom	7	Caucasian
8578_1491_8730_4508	long	3D	fat	20.29	18	Female	United Kingdom	United Kingdom	7	Caucasian
8578_1491_8730_4508	long	3D	muscle	23.71	18	Female	United Kingdom	United Kingdom	7	Caucasian
8578_1491_8730_4508	short	3D	muscle	19.15	18	Female	United Kingdom	United Kingdom	7	Caucasian
8578_1491_8730_4508	short	3D	fat	20.86	18	Female	United Kingdom	United Kingdom	7	Caucasian
8578_1491_8730_4508	long	3D	fat	22.57	18	Female	United Kingdom	United Kingdom	7	Caucasian
8578_1491_8730_4508	short	3D	muscle	21.43	18	Female	United Kingdom	United Kingdom	7	Caucasian
8578_1491_8730_4508	long	3D	muscle	23.14	18	Female	United Kingdom	United Kingdom	7	Caucasian
8578_1491_8730_4508	short	3D	fat	19.72	18	Female	United Kingdom	United Kingdom	7	Caucasian
8578_1491_8730_4508	long	3D	fat	20.29	18	Female	United Kingdom	United Kingdom	7	Caucasian
8578_1491_8730_4508	short	3D	muscle	18.58	18	Female	United Kingdom	United Kingdom	7	Caucasian
8578_1491_8730_4508	long	3D	muscle	19.15	18	Female	United Kingdom	United Kingdom	7	Caucasian
8857_5902_4621_9420	long	matched 2D	fat	19.15	18	Female	United Kingdom	United Arab Erimates	7	Caucasian
8857_5902_4621_9420	short	matched 2D	fat	19.72	18	Female	United Kingdom	United Arab Erimates	7	Caucasian
8857_5902_4621_9420	short	matched 2D	muscle	18.58	18	Female	United Kingdom	United Arab Erimates	7	Caucasian
8857_5902_4621_9420	long	matched 2D	muscle	18.58	18	Female	United Kingdom	United Arab Erimates	7	Caucasian
8857_5902_4621_9420	short	independent 2D	fat	19.15	18	Female	United Kingdom	United Arab Erimates	7	Caucasian
8857_5902_4621_9420	long	independent 2D	fat	19.72	18	Female	United Kingdom	United Arab Erimates	7	Caucasian
8857_5902_4621_9420	short	independent 2D	muscle	20.29	18	Female	United Kingdom	United Arab Erimates	7	Caucasian
8857_5902_4621_9420	long	independent 2D	muscle	20.86	18	Female	United Kingdom	United Arab Erimates	7	Caucasian
8857_5902_4621_9420	long	matched 2D	fat	18.58	18	Female	United Kingdom	United Arab Erimates	7	Caucasian
8857_5902_4621_9420	short	matched 2D	fat	19.15	18	Female	United Kingdom	United Arab Erimates	7	Caucasian
8857_5902_4621_9420	long	matched 2D	muscle	19.72	18	Female	United Kingdom	United Arab Erimates	7	Caucasian
8857_5902_4621_9420	short	matched 2D	muscle	20.29	18	Female	United Kingdom	United Arab Erimates	7	Caucasian
8857_5902_4621_9420	long	independent 2D	fat	20.29	18	Female	United Kingdom	United Arab Erimates	7	Caucasian
8857_5902_4621_9420	short	independent 2D	fat	21.43	18	Female	United Kingdom	United Arab Erimates	7	Caucasian
8857_5902_4621_9420	long	independent 2D	muscle	25.42	18	Female	United Kingdom	United Arab Erimates	7	Caucasian
8857_5902_4621_9420	short	independent 2D	muscle	20.29	18	Female	United Kingdom	United Arab Erimates	7	Caucasian
8857_5902_4621_9420	long	matched 2D	fat	21.43	18	Female	United Kingdom	United Arab Erimates	7	Caucasian
8857_5902_4621_9420	short	matched 2D	fat	22	18	Female	United Kingdom	United Arab Erimates	7	Caucasian
8857_5902_4621_9420	short	matched 2D	muscle	18.01	18	Female	United Kingdom	United Arab Erimates	7	Caucasian
8857_5902_4621_9420	long	matched 2D	muscle	20.86	18	Female	United Kingdom	United Arab Erimates	7	Caucasian
8857_5902_4621_9420	long	independent 2D	fat	20.86	18	Female	United Kingdom	United Arab Erimates	7	Caucasian
8857_5902_4621_9420	short	independent 2D	fat	21.43	18	Female	United Kingdom	United Arab Erimates	7	Caucasian
8857_5902_4621_9420	long	independent 2D	muscle	19.72	18	Female	United Kingdom	United Arab Erimates	7	Caucasian
8857_5902_4621_9420	short	independent 2D	muscle	20.86	18	Female	United Kingdom	United Arab Erimates	7	Caucasian
8857_5902_4621_9420	short	3D	fat	18.01	18	Female	United Kingdom	United Arab Erimates	7	Caucasian
8857_5902_4621_9420	long	3D	fat	19.72	18	Female	United Kingdom	United Arab Erimates	7	Caucasian
8857_5902_4621_9420	short	3D	muscle	18.58	18	Female	United Kingdom	United Arab Erimates	7	Caucasian
8857_5902_4621_9420	long	3D	muscle	20.29	18	Female	United Kingdom	United Arab Erimates	7	Caucasian
8857_5902_4621_9420	long	3D	fat	23.71	18	Female	United Kingdom	United Arab Erimates	7	Caucasian
8857_5902_4621_9420	short	3D	fat	20.86	18	Female	United Kingdom	United Arab Erimates	7	Caucasian
8857_5902_4621_9420	short	3D	muscle	23.71	18	Female	United Kingdom	United Arab Erimates	7	Caucasian
8857_5902_4621_9420	long	3D	muscle	24.85	18	Female	United Kingdom	United Arab Erimates	7	Caucasian
8857_5902_4621_9420	long	3D	fat	24.28	18	Female	United Kingdom	United Arab Erimates	7	Caucasian
8857_5902_4621_9420	short	3D	fat	20.86	18	Female	United Kingdom	United Arab Erimates	7	Caucasian
8857_5902_4621_9420	short	3D	muscle	18.01	18	Female	United Kingdom	United Arab Erimates	7	Caucasian
8857_5902_4621_9420	long	3D	muscle	21.43	18	Female	United Kingdom	United Arab Erimates	7	Caucasian
8939_8398_8164_1636	short	matched 2D	fat	19.15	18	Female	United Kingdom	United Kingdom	7	Caucasian
8939_8398_8164_1636	long	matched 2D	fat	19.72	18	Female	United Kingdom	United Kingdom	7	Caucasian
8939_8398_8164_1636	short	matched 2D	muscle	19.15	18	Female	United Kingdom	United Kingdom	7	Caucasian
8939_8398_8164_1636	long	matched 2D	muscle	20.29	18	Female	United Kingdom	United Kingdom	7	Caucasian
8939_8398_8164_1636	short	independent 2D	fat	18.58	18	Female	United Kingdom	United Kingdom	7	Caucasian
8939_8398_8164_1636	long	independent 2D	fat	19.15	18	Female	United Kingdom	United Kingdom	7	Caucasian
8939_8398_8164_1636	long	independent 2D	muscle	20.29	18	Female	United Kingdom	United Kingdom	7	Caucasian
8939_8398_8164_1636	short	independent 2D	muscle	23.14	18	Female	United Kingdom	United Kingdom	7	Caucasian
8939_8398_8164_1636	long	matched 2D	fat	19.72	18	Female	United Kingdom	United Kingdom	7	Caucasian
8939_8398_8164_1636	short	matched 2D	fat	20.29	18	Female	United Kingdom	United Kingdom	7	Caucasian
8939_8398_8164_1636	short	matched 2D	muscle	19.72	18	Female	United Kingdom	United Kingdom	7	Caucasian
8939_8398_8164_1636	long	matched 2D	muscle	20.86	18	Female	United Kingdom	United Kingdom	7	Caucasian
8939_8398_8164_1636	short	independent 2D	fat	18.01	18	Female	United Kingdom	United Kingdom	7	Caucasian
8939_8398_8164_1636	long	independent 2D	fat	19.72	18	Female	United Kingdom	United Kingdom	7	Caucasian
8939_8398_8164_1636	short	independent 2D	muscle	20.29	18	Female	United Kingdom	United Kingdom	7	Caucasian
8939_8398_8164_1636	long	independent 2D	muscle	20.29	18	Female	United Kingdom	United Kingdom	7	Caucasian
8939_8398_8164_1636	long	matched 2D	fat	20.29	18	Female	United Kingdom	United Kingdom	7	Caucasian
8939_8398_8164_1636	short	matched 2D	fat	20.86	18	Female	United Kingdom	United Kingdom	7	Caucasian
8939_8398_8164_1636	long	matched 2D	muscle	18.58	18	Female	United Kingdom	United Kingdom	7	Caucasian
8939_8398_8164_1636	short	matched 2D	muscle	19.15	18	Female	United Kingdom	United Kingdom	7	Caucasian
8939_8398_8164_1636	long	independent 2D	fat	19.72	18	Female	United Kingdom	United Kingdom	7	Caucasian
8939_8398_8164_1636	short	independent 2D	fat	20.86	18	Female	United Kingdom	United Kingdom	7	Caucasian
8939_8398_8164_1636	short	independent 2D	muscle	19.72	18	Female	United Kingdom	United Kingdom	7	Caucasian
8939_8398_8164_1636	long	independent 2D	muscle	20.86	18	Female	United Kingdom	United Kingdom	7	Caucasian
8939_8398_8164_1636	long	3D	fat	21.43	18	Female	United Kingdom	United Kingdom	7	Caucasian
8939_8398_8164_1636	short	3D	fat	22	18	Female	United Kingdom	United Kingdom	7	Caucasian
8939_8398_8164_1636	long	3D	muscle	22	18	Female	United Kingdom	United Kingdom	7	Caucasian
8939_8398_8164_1636	short	3D	muscle	23.14	18	Female	United Kingdom	United Kingdom	7	Caucasian
8939_8398_8164_1636	short	3D	fat	23.71	18	Female	United Kingdom	United Kingdom	7	Caucasian
8939_8398_8164_1636	long	3D	fat	24.28	18	Female	United Kingdom	United Kingdom	7	Caucasian
8939_8398_8164_1636	short	3D	muscle	23.71	18	Female	United Kingdom	United Kingdom	7	Caucasian
8939_8398_8164_1636	long	3D	muscle	25.42	18	Female	United Kingdom	United Kingdom	7	Caucasian
8939_8398_8164_1636	long	3D	fat	21.43	18	Female	United Kingdom	United Kingdom	7	Caucasian
8939_8398_8164_1636	short	3D	fat	22.57	18	Female	United Kingdom	United Kingdom	7	Caucasian
8939_8398_8164_1636	long	3D	muscle	20.86	18	Female	United Kingdom	United Kingdom	7	Caucasian
8939_8398_8164_1636	short	3D	muscle	21.43	18	Female	United Kingdom	United Kingdom	7	Caucasian
9193_8146_4061_1327	short	matched 2D	fat	18.58	18	Female	United States of America	United States of America	7	Caucasian
9193_8146_4061_1327	long	matched 2D	fat	23.14	18	Female	United States of America	United States of America	7	Caucasian
9193_8146_4061_1327	long	matched 2D	muscle	19.15	18	Female	United States of America	United States of America	7	Caucasian
9193_8146_4061_1327	short	matched 2D	muscle	21.43	18	Female	United States of America	United States of America	7	Caucasian
9193_8146_4061_1327	short	independent 2D	fat	20.29	18	Female	United States of America	United States of America	7	Caucasian
9193_8146_4061_1327	long	independent 2D	fat	20.86	18	Female	United States of America	United States of America	7	Caucasian
9193_8146_4061_1327	short	independent 2D	muscle	18.01	18	Female	United States of America	United States of America	7	Caucasian
9193_8146_4061_1327	long	independent 2D	muscle	19.72	18	Female	United States of America	United States of America	7	Caucasian
9193_8146_4061_1327	short	matched 2D	fat	25.42	18	Female	United States of America	United States of America	7	Caucasian
9193_8146_4061_1327	long	matched 2D	fat	21.43	18	Female	United States of America	United States of America	7	Caucasian
9193_8146_4061_1327	long	matched 2D	muscle	19.15	18	Female	United States of America	United States of America	7	Caucasian
9193_8146_4061_1327	short	matched 2D	muscle	22	18	Female	United States of America	United States of America	7	Caucasian
9193_8146_4061_1327	long	independent 2D	fat	20.86	18	Female	United States of America	United States of America	7	Caucasian
9193_8146_4061_1327	short	independent 2D	fat	20.86	18	Female	United States of America	United States of America	7	Caucasian
9193_8146_4061_1327	long	independent 2D	muscle	18.01	18	Female	United States of America	United States of America	7	Caucasian
9193_8146_4061_1327	short	independent 2D	muscle	19.72	18	Female	United States of America	United States of America	7	Caucasian
9193_8146_4061_1327	long	matched 2D	fat	18.01	18	Female	United States of America	United States of America	7	Caucasian
9193_8146_4061_1327	short	matched 2D	fat	21.43	18	Female	United States of America	United States of America	7	Caucasian
9193_8146_4061_1327	long	matched 2D	muscle	20.86	18	Female	United States of America	United States of America	7	Caucasian
9193_8146_4061_1327	short	matched 2D	muscle	22.57	18	Female	United States of America	United States of America	7	Caucasian
9193_8146_4061_1327	long	independent 2D	fat	19.15	18	Female	United States of America	United States of America	7	Caucasian
9193_8146_4061_1327	short	independent 2D	fat	22.57	18	Female	United States of America	United States of America	7	Caucasian
9193_8146_4061_1327	long	independent 2D	muscle	18.58	18	Female	United States of America	United States of America	7	Caucasian
9193_8146_4061_1327	short	independent 2D	muscle	22.57	18	Female	United States of America	United States of America	7	Caucasian
9193_8146_4061_1327	short	3D	fat	24.85	18	Female	United States of America	United States of America	7	Caucasian
9193_8146_4061_1327	long	3D	fat	19.15	18	Female	United States of America	United States of America	7	Caucasian
9193_8146_4061_1327	short	3D	muscle	19.15	18	Female	United States of America	United States of America	7	Caucasian
9193_8146_4061_1327	long	3D	muscle	19.72	18	Female	United States of America	United States of America	7	Caucasian
9193_8146_4061_1327	long	3D	fat	25.42	18	Female	United States of America	United States of America	7	Caucasian
9193_8146_4061_1327	short	3D	fat	22.57	18	Female	United States of America	United States of America	7	Caucasian
9193_8146_4061_1327	short	3D	muscle	24.85	18	Female	United States of America	United States of America	7	Caucasian
9193_8146_4061_1327	long	3D	muscle	19.15	18	Female	United States of America	United States of America	7	Caucasian
9193_8146_4061_1327	long	3D	fat	19.15	18	Female	United States of America	United States of America	7	Caucasian
9193_8146_4061_1327	short	3D	fat	19.15	18	Female	United States of America	United States of America	7	Caucasian
9193_8146_4061_1327	long	3D	muscle	19.72	18	Female	United States of America	United States of America	7	Caucasian
9193_8146_4061_1327	short	3D	muscle	21.43	18	Female	United States of America	United States of America	7	Caucasian
9194_9261_9460_1124	long	matched 2D	fat	19.15	19	Female	United Kingdom	United Kingdom	7	Caucasian
9194_9261_9460_1124	short	matched 2D	fat	19.72	19	Female	United Kingdom	United Kingdom	7	Caucasian
9194_9261_9460_1124	short	matched 2D	muscle	20.29	19	Female	United Kingdom	United Kingdom	7	Caucasian
9194_9261_9460_1124	long	matched 2D	muscle	20.86	19	Female	United Kingdom	United Kingdom	7	Caucasian
9194_9261_9460_1124	long	independent 2D	fat	19.15	19	Female	United Kingdom	United Kingdom	7	Caucasian
9194_9261_9460_1124	short	independent 2D	fat	20.86	19	Female	United Kingdom	United Kingdom	7	Caucasian
9194_9261_9460_1124	short	independent 2D	muscle	23.71	19	Female	United Kingdom	United Kingdom	7	Caucasian
9194_9261_9460_1124	long	independent 2D	muscle	19.15	19	Female	United Kingdom	United Kingdom	7	Caucasian
9194_9261_9460_1124	short	matched 2D	fat	25.99	19	Female	United Kingdom	United Kingdom	7	Caucasian
9194_9261_9460_1124	long	matched 2D	fat	19.15	19	Female	United Kingdom	United Kingdom	7	Caucasian
9194_9261_9460_1124	short	matched 2D	muscle	23.71	19	Female	United Kingdom	United Kingdom	7	Caucasian
9194_9261_9460_1124	long	matched 2D	muscle	19.72	19	Female	United Kingdom	United Kingdom	7	Caucasian
9194_9261_9460_1124	long	independent 2D	fat	18.01	19	Female	United Kingdom	United Kingdom	7	Caucasian
9194_9261_9460_1124	short	independent 2D	fat	22	19	Female	United Kingdom	United Kingdom	7	Caucasian
9194_9261_9460_1124	short	independent 2D	muscle	19.72	19	Female	United Kingdom	United Kingdom	7	Caucasian
9194_9261_9460_1124	long	independent 2D	muscle	20.86	19	Female	United Kingdom	United Kingdom	7	Caucasian
9194_9261_9460_1124	short	matched 2D	fat	24.85	19	Female	United Kingdom	United Kingdom	7	Caucasian
9194_9261_9460_1124	long	matched 2D	fat	20.86	19	Female	United Kingdom	United Kingdom	7	Caucasian
9194_9261_9460_1124	long	matched 2D	muscle	18.58	19	Female	United Kingdom	United Kingdom	7	Caucasian
[truncated: 233 more rows]
